# Supplementary material for: A Three-Gene Prognostic Signature Driven by an ER Stress-Associated ceRNA Network: Integrating Single-Cell Transcriptomics and Cross-Platform Validation in Hepatocellular Carcinoma
Source: Curr Issues Mol Biol. 2026 Jul 21;48(7):743. doi: 10.3390/cimb48070743 (PMC13409650; doi:10.3390/cimb48070743)
Supplement: Supplementary file 1 [file cimb-48-00743-s001.zip]

Archive with 5 entries (5 files):
- GO_Core_Enrichment_Genes.csv
- GSEA_GO_BP_results.csv
- GSEA_KEGG_MEDICUS_results.csv
- GSEA_KEGG_significant_report.csv
- KEGG_Core_Enrichment_Genes.csv
