# Supplementary material for: A Three-Gene Prognostic Signature Driven by an ER Stress-Associated ceRNA Network: Integrating Single-Cell Transcriptomics and Cross-Platform Validation in Hepatocellular Carcinoma
Source: Curr Issues Mol Biol. 2026 Jul 21;48(7):743. doi: 10.3390/cimb48070743 (PMC13409650; doi:10.3390/cimb48070743)
Supplement: Supplementary file 1 [file cimb-48-00743-s001.zip › GO_Core_Enrichment_Genes.csv]

ID	Description	NES	p.adjust	core_enrichment
GOBP_MITOTIC_SISTER_CHROMATID_SEGREGATION	GOBP_MITOTIC_SISTER_CHROMATID_SEGREGATION	5.01485821812564	9.40740740740741e-09	SKA1/NEK2/NUF2/CDC20/UBE2C/NCAPG/KIF18B/BIRC5/MYBL2/CENPA/TTK/KIF4A/CENPF/KIF2C/DLGAP5/KIFC1/BUB1B/SKA3/BUB1/CDK1/CDT1/PLK1/SPC24/NDC80/KIF18A/UHRF1/AURKB/SPC25/TRIP13/KIF23/CENPE/CDCA8/KIF15/CCNB1/CENPI/KIF14/NCAPH/CEP55/CENPK/HASPIN/ZWINT/RACGAP1/PRC1/MAD2L1/KIF11/TPX2/ESPL1/PSRC1/KNTC1/SPDL1
GOBP_CHROMOSOME_SEGREGATION	GOBP_CHROMOSOME_SEGREGATION	4.9785398958559	9.40740740740741e-09	SKA1/NEK2/NUF2/CDC20/HJURP/UBE2C/NCAPG/KIF18B/BIRC5/MYBL2/TOP2A/CENPA/TTK/ASPM/KIF4A/CCNB2/CENPF/KIF2C/DLGAP5/KIFC1/BUB1B/SKA3/BUB1/CDK1/PTTG1/CDT1/CENPM/PLK1/MKI67/SPC24/NDC80/DIAPH3/CDC6/KIF18A/UHRF1/AURKB/SPC25/TRIP13/KIF23/CDCA2/CENPE/CDCA8/KIF15/CCNB1/CENPI/KIF14/SGO1/NCAPH/CCNE1/CEP55/CENPK/AURKA/HASPIN/ZWINT/FAM83D/RACGAP1/SGO2/CENPW/STIL/CENPL/ECT2/CENPU/FANCD2/PRC1/MAD2L1/KIF11/MSH5/RMI2…
GOBP_SISTER_CHROMATID_SEGREGATION	GOBP_SISTER_CHROMATID_SEGREGATION	4.95381748318955	9.40740740740741e-09	SKA1/NEK2/NUF2/CDC20/UBE2C/NCAPG/KIF18B/BIRC5/MYBL2/TOP2A/CENPA/TTK/KIF4A/CENPF/KIF2C/DLGAP5/KIFC1/BUB1B/SKA3/BUB1/CDK1/CDT1/PLK1/SPC24/NDC80/CDC6/KIF18A/UHRF1/AURKB/SPC25/TRIP13/KIF23/CENPE/CDCA8/KIF15/CCNB1/CENPI/KIF14/NCAPH/CEP55/CENPK/HASPIN/ZWINT/RACGAP1/PRC1/MAD2L1/KIF11/RMI2/TPX2/ESPL1/PSRC1/KNTC1/SPDL1/TACC3
GOBP_MITOTIC_NUCLEAR_DIVISION	GOBP_MITOTIC_NUCLEAR_DIVISION	4.94643982061626	9.40740740740741e-09	HOXA13/SKA1/CDC25C/NEK2/NUF2/CDC20/UBE2C/NCAPG/KIF18B/BIRC5/MYBL2/CENPA/TTK/ANLN/KIF4A/CENPF/FBXO43/KIF2C/DLGAP5/KIFC1/BUB1B/SKA3/BUB1/CDK1/CDT1/PLK1/MKI67/SPC24/NDC80/KIF18A/UHRF1/AURKB/SPC25/TRIP13/KIF23/CDCA2/CENPE/PKMYT1/CDCA8/KIF15/CCNB1/CENPI/KIF14/NCAPH/CEP55/CENPK/AURKA/HASPIN/ZWINT/RACGAP1/PRC1/MAD2L1/CHEK1/KIF11/TPX2/ESPL1/PSRC1/MTBP/EGF/KNTC1/SPDL1/UBE2S
GOBP_NUCLEAR_CHROMOSOME_SEGREGATION	GOBP_NUCLEAR_CHROMOSOME_SEGREGATION	4.89290694365535	9.40740740740741e-09	SKA1/NEK2/NUF2/CDC20/UBE2C/NCAPG/KIF18B/BIRC5/MYBL2/TOP2A/CENPA/TTK/ASPM/KIF4A/CCNB2/CENPF/KIF2C/DLGAP5/KIFC1/BUB1B/SKA3/BUB1/CDK1/PTTG1/CDT1/PLK1/SPC24/NDC80/CDC6/KIF18A/UHRF1/AURKB/SPC25/TRIP13/KIF23/CENPE/CDCA8/KIF15/CCNB1/CENPI/KIF14/SGO1/NCAPH/CCNE1/CEP55/CENPK/AURKA/HASPIN/ZWINT/FAM83D/RACGAP1/SGO2/ECT2/FANCD2/PRC1/MAD2L1/KIF11/MSH5/RMI2/TPX2/ESPL1/PSRC1/KNTC1/SPDL1/TACC3/CCNE2
GOBP_MITOTIC_CELL_CYCLE_PHASE_TRANSITION	GOBP_MITOTIC_CELL_CYCLE_PHASE_TRANSITION	4.58480304442911	9.40740740740741e-09	TERT/TRIM71/SKA1/CDC25C/IQGAP3/NEK2/MELK/NUF2/CDC20/UBE2C/BIRC5/TTK/ANLN/CDKN3/CCNB2/CENPF/CDKN2A/TICRR/E2F1/DLGAP5/BUB1B/SKA3/BUB1/FOXM1/CDK1/PLK1/DTL/CCNA2/SPC24/NDC80/E2F7/CDC6/AURKB/SPC25/TRIP13/CENPE/RRM2/PKMYT1/CDCA8/CCNB1/ORC1/KIF14/CLSPN/CCNE1/AURKA/HASPIN/ZWINT/EZH2/STIL/BLM/CCNF/CDK5RAP3/CDKN2C/MAD2L1/CHEK1/CDC7/CDC25A/ESPL1/MTBP/CCNO/CACNB4/KNTC1/SPDL1/TACC3/UBE2S/CCNE2/DPF1/ATAD5/BRSK…
GOBP_CELL_CYCLE_CHECKPOINT_SIGNALING	GOBP_CELL_CYCLE_CHECKPOINT_SIGNALING	4.51448832986574	9.40740740740741e-09	SKA1/NUF2/CDC20/BIRC5/TTK/CENPF/TICRR/E2F1/BUB1B/SKA3/BUB1/CDK1/CDT1/PLK1/DTL/CDC45/SPC24/NDC80/CDC6/AURKB/SPC25/TRIP13/EME1/CDCA8/CCNB1/ORC1/CLSPN/HASPIN/ZWINT/BLM/RAD51/CDK5RAP3/FANCD2/MAD2L1/CHEK1/WDR76/CDC7
GOBP_NEGATIVE_REGULATION_OF_CELL_CYCLE_PROCESS	GOBP_NEGATIVE_REGULATION_OF_CELL_CYCLE_PROCESS	4.47804697646879	9.40740740740741e-09	SKA1/NEK2/NUF2/CDC20/BIRC5/TTK/E2F8/CENPF/FBXO43/TICRR/E2F1/BUB1B/SKA3/BUB1/CDK1/CDT1/PLK1/DTL/CDC45/SPC24/NDC80/E2F7/CDC6/AURKB/SPC25/TRIP13/EME1/PKMYT1/CDCA8/CCNB1/ORC1/CLSPN/HASPIN/ZWINT/EZH2/BLM/RAD51/CCNF/CDK5RAP3/FANCD2/MAD2L1/CHEK1/WDR76/CDC7/GMNN/ESPL1/MTBP/CACNB4/KNTC1/SPDL1
GOBP_METAPHASE_CHROMOSOME_ALIGNMENT	GOBP_METAPHASE_CHROMOSOME_ALIGNMENT	4.44964554580349	9.40740740740741e-09	SKA1/NEK2/NUF2/BIRC5/CENPA/TTK/CENPF/KIF2C/KIFC1/SKA3/CDK1/CDT1/SPC24/NDC80/KIF18A/AURKB/SPC25/CENPE/CDCA8/CCNB1/KIF14/SGO1/CEP55/ZWINT/FAM83D/RACGAP1/ECT2
GOBP_MITOTIC_CELL_CYCLE_CHECKPOINT_SIGNALING	GOBP_MITOTIC_CELL_CYCLE_CHECKPOINT_SIGNALING	4.41676759550883	9.40740740740741e-09	SKA1/NUF2/CDC20/BIRC5/TTK/CENPF/TICRR/BUB1B/SKA3/BUB1/CDK1/PLK1/DTL/SPC24/NDC80/CDC6/AURKB/SPC25/TRIP13/EME1/CDCA8/CCNB1/ORC1/CLSPN/HASPIN/ZWINT/BLM/CDK5RAP3/FANCD2/MAD2L1/CHEK1/CDC7
GOBP_REGULATION_OF_CELL_CYCLE_PHASE_TRANSITION	GOBP_REGULATION_OF_CELL_CYCLE_PHASE_TRANSITION	4.333056821886	9.40740740740741e-09	TERT/SKA1/CDC25C/NUF2/CDC20/UBE2C/BIRC5/TTK/ANLN/CENPF/CDKN2A/TICRR/E2F1/DLGAP5/BUB1B/SKA3/BUB1/CDK1/CDT1/PLK1/DTL/CDC45/SPC24/NDC80/E2F7/CDC6/AURKB/SPC25/TRIP13/EME1/CENPE/RRM2/PKMYT1/CDCA8/CCNB1/ORC1/KIF14/CLSPN/CCNE1/AURKA/HASPIN/ZWINT/FAM83D/EZH2/STIL/BLM/RAD51/CDK5RAP3/FANCD2/CDKN2C/MAD2L1/CHEK1/WDR76/CDC7/CDC25A/ESPL1/MTBP/CACNB4/KNTC1/SPDL1/CCNE2/DPF1/ATAD5/BRSK1/RFC4/DBF4B/DYNC1I1/XRCC3
GOBP_REGULATION_OF_MITOTIC_CELL_CYCLE_PHASE_TRANSITION	GOBP_REGULATION_OF_MITOTIC_CELL_CYCLE_PHASE_TRANSITION	4.3092856422029	9.40740740740741e-09	TERT/SKA1/CDC25C/NUF2/CDC20/UBE2C/BIRC5/TTK/ANLN/CENPF/CDKN2A/TICRR/E2F1/DLGAP5/BUB1B/SKA3/BUB1/CDK1/PLK1/DTL/SPC24/NDC80/E2F7/CDC6/AURKB/SPC25/TRIP13/CENPE/RRM2/PKMYT1/CDCA8/CCNB1/ORC1/KIF14/CLSPN/CCNE1/AURKA/HASPIN/ZWINT/EZH2/STIL/BLM/CDK5RAP3/CDKN2C/MAD2L1/CHEK1/CDC7/CDC25A/ESPL1/MTBP/CACNB4/KNTC1/SPDL1/CCNE2/DPF1/ATAD5/BRSK1/DBF4B/DYNC1I1/XRCC3
GOBP_REGULATION_OF_CHROMOSOME_SEGREGATION	GOBP_REGULATION_OF_CHROMOSOME_SEGREGATION	4.25846657119464	9.40740740740741e-09	SKA1/NUF2/CDC20/UBE2C/NCAPG/BIRC5/TTK/CENPF/KIF2C/DLGAP5/BUB1B/SKA3/BUB1/CDK1/PLK1/SPC24/NDC80/CDC6/AURKB/SPC25/TRIP13/CENPE/CDCA8/CCNB1/NCAPH/HASPIN/ZWINT/MAD2L1/RMI2/ESPL1/KNTC1/SPDL1/TACC3/DPF1/DYNC1I1/XRCC3
GOBP_SPINDLE_ORGANIZATION	GOBP_SPINDLE_ORGANIZATION	4.25710575615459	9.40740740740741e-09	SKA1/NEK2/NUF2/CDC20/BIRC5/MYBL2/TTK/ASPM/KIF4A/CCNB2/DLGAP5/KIFC1/SKA3/PLK1/NDC80/UHRF1/AURKB/SPC25/KIF23/CENPE/CDCA8/KIF15/CCNB1/AURKA/RACGAP1/STIL/WDR62/PRC1/KIF11/STMN1/TPX2/ESPL1/PSRC1/CENPH/TACC3
GOBP_CHROMOSOME_LOCALIZATION	GOBP_CHROMOSOME_LOCALIZATION	4.2391113078826	9.40740740740741e-09	SKA1/NEK2/NUF2/BIRC5/CENPA/TTK/CENPF/KIF2C/DLGAP5/KIFC1/SKA3/CDK1/CDT1/SPC24/NDC80/KIF18A/AURKB/SPC25/CENPE/CDCA8/CCNB1/KIF14/SGO1/CEP55/ZWINT/FAM83D/RACGAP1/ECT2
GOBP_REGULATION_OF_MITOTIC_NUCLEAR_DIVISION	GOBP_REGULATION_OF_MITOTIC_NUCLEAR_DIVISION	4.2369754828564	9.40740740740741e-09	HOXA13/SKA1/CDC25C/NEK2/NUF2/CDC20/UBE2C/BIRC5/TTK/CENPF/FBXO43/DLGAP5/BUB1B/SKA3/BUB1/PLK1/MKI67/SPC24/NDC80/AURKB/SPC25/TRIP13/CDCA2/PKMYT1/CDCA8/CCNB1/AURKA/HASPIN/ZWINT/MAD2L1/CHEK1/ESPL1/MTBP/EGF/KNTC1/SPDL1
GOBP_MITOTIC_SPINDLE_ORGANIZATION	GOBP_MITOTIC_SPINDLE_ORGANIZATION	4.21100306592362	9.40740740740741e-09	NEK2/NUF2/CDC20/BIRC5/MYBL2/TTK/KIF4A/DLGAP5/KIFC1/PLK1/NDC80/UHRF1/AURKB/SPC25/KIF23/CENPE/CDCA8/KIF15/CCNB1/AURKA/RACGAP1/STIL/WDR62/PRC1/KIF11/STMN1/TPX2/PSRC1/CENPH/TACC3
GOBP_REGULATION_OF_CHROMOSOME_ORGANIZATION	GOBP_REGULATION_OF_CHROMOSOME_ORGANIZATION	4.20511489355856	9.40740740740741e-09	SKA1/NEK2/NUF2/CDC20/UBE2C/NCAPG/BIRC5/TTK/CENPF/DLGAP5/BUB1B/SKA3/BUB1/CDK1/PLK1/SPC24/NDC80/CDC6/AURKB/SPC25/TRIP13/CENPE/CDCA8/CCNB1/NCAPH/MAPT/HASPIN/PIF1/ZWINT/MAD2L1/RMI2/ESPL1/KNTC1/SPDL1/TACC3
GOBP_NEGATIVE_REGULATION_OF_MITOTIC_CELL_CYCLE_PHASE_TRANSITION	GOBP_NEGATIVE_REGULATION_OF_MITOTIC_CELL_CYCLE_PHASE_TRANSITION	4.18181488877687	9.40740740740741e-09	SKA1/NUF2/CDC20/BIRC5/TTK/CENPF/TICRR/BUB1B/SKA3/BUB1/CDK1/PLK1/DTL/SPC24/NDC80/E2F7/CDC6/AURKB/SPC25/TRIP13/PKMYT1/CDCA8/CCNB1/ORC1/CLSPN/HASPIN/ZWINT/EZH2/BLM/CDK5RAP3/MAD2L1/CHEK1/CDC7
GOBP_REGULATION_OF_SISTER_CHROMATID_SEGREGATION	GOBP_REGULATION_OF_SISTER_CHROMATID_SEGREGATION	4.17992219275116	9.40740740740741e-09	SKA1/NUF2/CDC20/UBE2C/BIRC5/TTK/CENPF/DLGAP5/BUB1B/SKA3/BUB1/CDK1/PLK1/SPC24/NDC80/CDC6/AURKB/SPC25/TRIP13/CENPE/CDCA8/CCNB1/HASPIN/ZWINT/MAD2L1/RMI2/ESPL1/KNTC1/SPDL1/TACC3/DPF1/DYNC1I1/XRCC3
GOBP_REGULATION_OF_NUCLEAR_DIVISION	GOBP_REGULATION_OF_NUCLEAR_DIVISION	4.17135178004035	9.40740740740741e-09	HOXA13/SKA1/CDC25C/NEK2/NUF2/CDC20/UBE2C/BIRC5/TTK/CENPF/FBXO43/DLGAP5/BUB1B/SKA3/BUB1/PLK1/MKI67/SPC24/NDC80/AURKB/SPC25/TRIP13/CDCA2/PKMYT1/CDCA8/CCNB1/AURKA/HASPIN/ZWINT/RAD51AP1/MAD2L1/CHEK1/ESPL1/MTBP/EGF/KNTC1/SPDL1
GOBP_MICROTUBULE_CYTOSKELETON_ORGANIZATION_INVOLVED_IN_MITOSIS	GOBP_MICROTUBULE_CYTOSKELETON_ORGANIZATION_INVOLVED_IN_MITOSIS	4.14506892827552	9.40740740740741e-09	NEK2/NUF2/CDC20/BIRC5/MYBL2/CENPA/TTK/KIF4A/DLGAP5/KIFC1/CDK1/PLK1/NDC80/UHRF1/AURKB/SPC25/KIF23/CENPE/CDCA8/KIF15/CCNB1/AURKA/RACGAP1/STIL/SAPCD2/WDR62/PRC1/KIF11/STMN1/TPX2/ESPL1/PSRC1/CENPH/SPDL1/TACC3
GOBP_CHROMOSOME_SEPARATION	GOBP_CHROMOSOME_SEPARATION	4.14265256385655	9.40740740740741e-09	SKA1/NUF2/CDC20/UBE2C/NCAPG/BIRC5/TTK/CENPF/DLGAP5/BUB1B/SKA3/BUB1/PLK1/SPC24/NDC80/AURKB/SPC25/TRIP13/CDCA8/CCNB1/NCAPH/HASPIN/ZWINT
GOBP_MITOTIC_METAPHASE_CHROMOSOME_ALIGNMENT	GOBP_MITOTIC_METAPHASE_CHROMOSOME_ALIGNMENT	4.13520767657385	9.40740740740741e-09	SKA1/NUF2/BIRC5/CENPA/TTK/KIF2C/KIFC1/SKA3/CDK1/CDT1/NDC80/KIF18A/AURKB/CENPE/CDCA8/CCNB1/KIF14/CEP55
GOBP_POSITIVE_REGULATION_OF_CELL_CYCLE_PROCESS	GOBP_POSITIVE_REGULATION_OF_CELL_CYCLE_PROCESS	4.03616026584185	9.40740740740741e-09	HOXA13/TERT/SKA1/CDC25C/CDC20/UBE2C/NCAPG/BIRC5/E2F8/DLGAP5/SKA3/BUB1/CDK1/PLK1/DTL/NDC80/E2F7/CDC6/AURKB/KIF23/RRM2/CDCA8/CCNB1/KIF14/NCAPH/CCNE1/AURKA/LEF1/FAM83D/RACGAP1/EZH2/STIL/ECT2/RAD51AP1/MAD2L1/PLK4/CDC7/CDC25A/ESPL1/MTBP/EGF/CCNE2/GPSM2/MSX1/ATAD5/RAB11FIP4/DBF4B/DYNC1I1/XRCC3/STRA8/FEN1
GOBP_SPINDLE_ASSEMBLY	GOBP_SPINDLE_ASSEMBLY	4.02380449343734	9.40740740740741e-09	SKA1/NEK2/CDC20/BIRC5/MYBL2/ASPM/KIF4A/CCNB2/KIFC1/SKA3/PLK1/NDC80/UHRF1/AURKB/KIF23/CDCA8/KIF15/AURKA/RACGAP1/STIL/PRC1/KIF11/TPX2
GOBP_REGULATION_OF_MITOTIC_SISTER_CHROMATID_SEGREGATION	GOBP_REGULATION_OF_MITOTIC_SISTER_CHROMATID_SEGREGATION	4.01455796810275	9.40740740740741e-09	SKA1/NUF2/CDC20/BIRC5/TTK/CENPF/BUB1B/SKA3/BUB1/CDK1/PLK1/SPC24/NDC80/AURKB/SPC25/TRIP13/CDCA8/CCNB1/HASPIN/ZWINT
GOBP_ATTACHMENT_OF_SPINDLE_MICROTUBULES_TO_KINETOCHORE	GOBP_ATTACHMENT_OF_SPINDLE_MICROTUBULES_TO_KINETOCHORE	3.98828594142864	9.40740740740741e-09	SKA1/NEK2/NUF2/BIRC5/KIF2C/SKA3/CDK1/CDT1/SPC24/NDC80/AURKB/SPC25/CENPE/CDCA8/CCNB1/SGO1/RACGAP1/ECT2
GOBP_NEGATIVE_REGULATION_OF_MITOTIC_CELL_CYCLE	GOBP_NEGATIVE_REGULATION_OF_MITOTIC_CELL_CYCLE	3.97481282405131	9.40740740740741e-09	SKA1/NUF2/CDC20/BIRC5/TTK/CENPF/TICRR/BUB1B/SKA3/BUB1/CDK1/PLK1/DTL/SPC24/NDC80/E2F7/CDC6/AURKB/SPC25/TRIP13/EME1/PKMYT1/CDCA8/CCNB1/ORC1/CLSPN/HASPIN/ZWINT/EZH2/BLM/CDK5RAP3/FANCD2/MAD2L1/CHEK1/CDC7/GMNN/MTBP/CACNB4/KNTC1/SPDL1
GOBP_NEGATIVE_REGULATION_OF_NUCLEAR_DIVISION	GOBP_NEGATIVE_REGULATION_OF_NUCLEAR_DIVISION	3.9469034210412	9.40740740740741e-09	SKA1/NUF2/CDC20/BIRC5/TTK/CENPF/FBXO43/BUB1B/SKA3/BUB1/PLK1/SPC24/NDC80/AURKB/SPC25/TRIP13/CDCA8/CCNB1/HASPIN/ZWINT/MAD2L1/CHEK1/MTBP/KNTC1/SPDL1
GOBP_CELL_CYCLE_G2_M_PHASE_TRANSITION	GOBP_CELL_CYCLE_G2_M_PHASE_TRANSITION	3.9159877431899	9.40740740740741e-09	CDC25C/NEK2/MELK/BIRC5/CCNB2/CENPF/TICRR/FOXM1/CDK1/PLK1/DTL/CCNA2/NDC80/CDC6/AURKB/PKMYT1/CCNB1/ORC1/KIF14/CLSPN/AURKA/BLM/CDK5RAP3/CHEK1/CDC7
GOBP_NEGATIVE_REGULATION_OF_CHROMOSOME_ORGANIZATION	GOBP_NEGATIVE_REGULATION_OF_CHROMOSOME_ORGANIZATION	3.91169343024463	9.40740740740741e-09	SKA1/NUF2/CDC20/BIRC5/TTK/CENPF/BUB1B/SKA3/BUB1/PLK1/SPC24/NDC80/AURKB/SPC25/TRIP13/CDCA8/CCNB1/HASPIN/PIF1/ZWINT/MAD2L1/ESPL1/KNTC1/SPDL1
GOBP_MITOTIC_SISTER_CHROMATID_SEPARATION	GOBP_MITOTIC_SISTER_CHROMATID_SEPARATION	3.89355576840619	9.40740740740741e-09	SKA1/NUF2/CDC20/UBE2C/BIRC5/TTK/CENPF/DLGAP5/BUB1B/SKA3/BUB1/PLK1/SPC24/NDC80/AURKB/SPC25/TRIP13/CDCA8/CCNB1/HASPIN/ZWINT/MAD2L1/ESPL1/KNTC1/SPDL1
GOBP_NEGATIVE_REGULATION_OF_CELL_CYCLE	GOBP_NEGATIVE_REGULATION_OF_CELL_CYCLE	3.87965462211592	9.40740740740741e-09	SKA1/NEK2/NUF2/CDC20/BIRC5/TTK/E2F8/CENPF/CDKN2A/FBXO43/TICRR/E2F1/BUB1B/SKA3/BUB1/CDK1/CDT1/PLK1/DTL/CDC45/SPC24/NDC80/E2F7/CDC6/AURKB/SPC25/TRIP13/EME1/PKMYT1/CDCA8/CCNB1/ORC1/CLSPN/HASPIN/ZWINT/EZH2/BLM/RAD51/CCNF/CDK5RAP3/HOXD10/FANCD2/MAD2L1/CHEK1/WDR76/HOXC9/CDC7/GMNN/ESPL1/MTBP/CACNB4/KNTC1/SPDL1
GOBP_MEMBRANELESS_ORGANELLE_ASSEMBLY	GOBP_MEMBRANELESS_ORGANELLE_ASSEMBLY	3.84630295596706	9.40740740740741e-09	IGF2BP1/SKA1/NEK2/CDC20/HJURP/BIRC5/MYBL2/CENPA/ANLN/ASPM/KIF4A/CCNB2/CENPF/DLGAP5/KIFC1/SKA3/PLK1/NDC80/DIAPH3/UHRF1/AURKB/KIF23/CENPE/CDCA8/KIF15/CENPI/SIX4/CENPK/AURKA/MAPT/RACGAP1/MYBPC1/CENPW/STIL/WDR62/PRC1/KIF11/PLK4/NEB/TPX2/ACTN2/CCDC78/SQLE/CDC20B/CENPH/KNTC1/VCX/RHO
GOBP_DNA_TEMPLATED_DNA_REPLICATION	GOBP_DNA_TEMPLATED_DNA_REPLICATION	3.84332209043498	9.40740740740741e-09	E2F8/TICRR/EXO1/CDT1/DTL/CDC45/E2F7/FAM111B/CDC6/EME1/MCM10/ORC1/POLQ/CCNE1/ORC6/TRAIP/GINS1/BLM/MCM2/RAD51/TK1/CDC7/GMNN/WDHD1/TONSL/CCNE2/MCM6/ATAD5/RFC4/DBF4B/XRCC3/FEN1/MCM4/GINS4/POLE2/MCM3/GINS3/POLA2/MCM8/DNA2/MCM5/DDX11/BRCA2/MCM7
GOBP_DNA_REPLICATION	GOBP_DNA_REPLICATION	3.72645578673229	9.40740740740741e-09	E2F8/TICRR/EXO1/CDK1/CDT1/DTL/CDC45/CCNA2/E2F7/FAM111B/CDC6/EME1/MCM10/ORC1/POLQ/CCNE1/ORC6/TRAIP/GINS1/RECQL4/CHAF1B/BLM/MCM2/RAD51/TK1/PCLAF/CHEK1/CDC7/GMNN/DSCC1/RMI2/WDHD1/CDC25A/GINS2/TONSL/ESCO2/CCNE2/MCM6/ATAD5/CHTF18/RFC4/DBF4B/XRCC3/STRA8/FEN1/TYMS/MCM4/CHAF1A/GINS4/POLE2/MCM3/GINS3/POLA2/MCM8/DNA2/MCM5/EHMT2/DDX11/BRCA2/MCM7/MSH2
GOBP_DOUBLE_STRAND_BREAK_REPAIR	GOBP_DOUBLE_STRAND_BREAK_REPAIR	3.71129943065338	9.40740740740741e-09	FOXM1/PLK1/CDC45/CDCA5/UHRF1/TRIP13/EME1/POLQ/RAD54L/XRCC2/PARPBP/PPP4R3C/RECQL4/HELLS/BLM/MCM2/RAD51AP1/RAD51/FANCB/FANCD2/CHEK1/CDC7/RMI2/RAD54B/HSF2BP/GINS2/TONSL/ESCO2/MCM6/DPF1/XRCC3/FEN1/KMT5C/MCM4/GINS4/PRDM9/MCM3/DMC1/MCM8/DNA2/ZGRF1/MCM5/DDX11/BRCA2/BRIP1/H2AX/MCM7/MSH2/NSMCE2/GGN/EME2
GOBP_POSITIVE_REGULATION_OF_CELL_CYCLE	GOBP_POSITIVE_REGULATION_OF_CELL_CYCLE	3.70892728410329	9.40740740740741e-09	HOXA13/TERT/SKA1/CDC25C/CDC20/UBE2C/NCAPG/BIRC5/E2F8/DLGAP5/SKA3/BUB1/CDK1/PLK1/DTL/NDC80/E2F7/CDC6/AURKB/KIF23/RRM2/CDCA8/CCNB1/KIF14/NCAPH/CCNE1/AURKA/LEF1/FAM83D/RACGAP1/EZH2/STIL/ECT2/RAD51AP1/MAD2L1/CHEK1/PLK4/CDC7/CDC25A/ESPL1/MTBP/EGF/CCNE2/GPSM2/MSX1/ATAD5/RAB11FIP4/DBF4B/DYNC1I1/XRCC3/STRA8/FEN1
GOBP_POSITIVE_REGULATION_OF_CELL_CYCLE_PHASE_TRANSITION	GOBP_POSITIVE_REGULATION_OF_CELL_CYCLE_PHASE_TRANSITION	3.66059635791602	9.40740740740741e-09	TERT/SKA1/CDC25C/CDC20/UBE2C/BIRC5/DLGAP5/SKA3/CDK1/PLK1/DTL/CDC6/RRM2/CCNB1/CCNE1/FAM83D/EZH2/STIL/CDC7/CDC25A/ESPL1/MTBP/CCNE2/ATAD5/DBF4B
GOBP_RECOMBINATIONAL_REPAIR	GOBP_RECOMBINATIONAL_REPAIR	3.62125618559288	9.40740740740741e-09	PLK1/CDC45/UHRF1/POLQ/RAD54L/XRCC2/PARPBP/RECQL4/HELLS/BLM/MCM2/RAD51AP1/RAD51/FANCB/CHEK1/CDC7/RMI2/RAD54B/GINS2/TONSL/HROB/MCM6/XRCC3/FEN1/MCM4/GINS4/MCM3/DMC1/MCM8/ZGRF1/MCM5/BRCA2/H2AX/MCM7/NSMCE2
GOBP_MEIOTIC_CELL_CYCLE	GOBP_MEIOTIC_CELL_CYCLE	3.61600660027168	9.40740740740741e-09	SKA1/CDC25C/NEK2/NUF2/CDC20/TOP2A/TTK/ASPM/CCNB2/FBXO43/EXO1/SKA3/PTTG1/PLK1/MKI67/NDC80/KIF18A/TRIP13/EME1/CDCA2/PKMYT1/RAD54L/SGO1/XRCC2/NCAPH/CCNE1/AURKA/ZWINT/SGO2/TEX19/RAD51AP1/RAD51/SMC1B/FANCD2/TESMIN/MSH5/RAD54B/CDC25A/HSF2BP/ESPL1
GOBP_MITOTIC_SPINDLE_ASSEMBLY	GOBP_MITOTIC_SPINDLE_ASSEMBLY	3.61570903383224	9.40740740740741e-09	NEK2/CDC20/BIRC5/MYBL2/KIF4A/KIFC1/PLK1/UHRF1/AURKB/KIF23/CDCA8/KIF15/RACGAP1/PRC1/KIF11/TPX2
GOBP_DNA_RECOMBINATION	GOBP_DNA_RECOMBINATION	3.56649459318802	9.40740740740741e-09	TERT/TOP2A/EXO1/PLK1/CDC45/UHRF1/TRIP13/EME1/POLQ/RAD54L/XRCC2/PARPBP/PIF1/LEF1/RECQL4/TEX19/HELLS/BLM/MCM2/RAD51AP1/RAD51/FANCB/FANCD2/CHEK1/CDC7/MSH5/RMI2/RAD54B/HSF2BP/GINS2/TONSL/HROB/MCM6/ATAD5/XRCC3/FEN1/KMT5C/PSMC3IP/H1-5/MCM4/GINS4/PRDM9/MCM3/KPNA2/TNFSF4/DMC1/MCM8/ZGRF1/MCM5/TEX11/BRCA2/BRIP1/H2AX/MCM7/MSH2/NSMCE2/EME2/MSH4/CNTD1/HMGB2/H1-4/MMS22L/RHNO1
GOBP_POSITIVE_REGULATION_OF_MITOTIC_CELL_CYCLE	GOBP_POSITIVE_REGULATION_OF_MITOTIC_CELL_CYCLE	3.52791563882283	9.40740740740741e-09	TERT/SKA1/CDC25C/CDC20/UBE2C/BIRC5/DLGAP5/SKA3/CDK1/PLK1/DTL/CDC6/RRM2/CCNB1/CCNE1/AURKA/STIL/CDC7/CDC25A/ESPL1/MTBP/CCNE2
GOBP_ATTACHMENT_OF_MITOTIC_SPINDLE_MICROTUBULES_TO_KINETOCHORE	GOBP_ATTACHMENT_OF_MITOTIC_SPINDLE_MICROTUBULES_TO_KINETOCHORE	3.52332154664662	9.40740740740741e-09	SKA1/NUF2/BIRC5/KIF2C/SKA3/CDK1/CDT1/NDC80/AURKB/CENPE/CDCA8
GOBP_MEIOTIC_CELL_CYCLE_PROCESS	GOBP_MEIOTIC_CELL_CYCLE_PROCESS	3.50732097149531	9.40740740740741e-09	SKA1/CDC25C/NUF2/CDC20/TOP2A/TTK/ASPM/CCNB2/FBXO43/SKA3/PTTG1/PLK1/NDC80/KIF18A/TRIP13/EME1/PKMYT1/RAD54L/SGO1/NCAPH/CCNE1/AURKA/ZWINT/SGO2/TEX19/RAD51AP1/RAD51/FANCD2/TESMIN/MSH5/RAD54B/CDC25A/HSF2BP/ESPL1/CCNE2/MSX1/STRA8/PSMC3IP/PRDM9/DMC1/EHMT2/NCAPD2/TEX11/ZNF541/SPDYA/BRCA2/BRIP1/PLCB1/INCENP/EME2/CKS2/MSH4/P3H4/CNTD1/TDRKH/RPL10L
GOBP_REGULATION_OF_CELL_CYCLE_G2_M_PHASE_TRANSITION	GOBP_REGULATION_OF_CELL_CYCLE_G2_M_PHASE_TRANSITION	3.48234518910538	9.40740740740741e-09	CDC25C/CENPF/TICRR/CDK1/PLK1/DTL/CDC6/AURKB/PKMYT1/CCNB1/ORC1/KIF14/CLSPN/AURKA/BLM/CDK5RAP3/CHEK1/CDC7/CDC25A/ATAD5/BRSK1/DBF4B
GOBP_POSITIVE_REGULATION_OF_MITOTIC_CELL_CYCLE_PHASE_TRANSITION	GOBP_POSITIVE_REGULATION_OF_MITOTIC_CELL_CYCLE_PHASE_TRANSITION	3.46192529019463	9.40740740740741e-09	TERT/SKA1/CDC25C/CDC20/UBE2C/BIRC5/DLGAP5/SKA3/CDK1/PLK1/DTL/CDC6/RRM2/CCNB1/CCNE1/STIL/CDC7/CDC25A/ESPL1/MTBP/CCNE2
GOBP_CYTOKINESIS	GOBP_CYTOKINESIS	3.41792554962758	9.40740740740741e-09	IQGAP3/BIRC5/CENPA/KIF20A/E2F8/ANLN/KIF4A/PLK1/E2F7/CDC6/AURKB/KIF23/CDCA8/KIF14/CEP55/AURKA/RACGAP1/ECT2/PRC1/SEPTIN3/STMN1/ESPL1
GOBP_TELOMERE_ORGANIZATION	GOBP_TELOMERE_ORGANIZATION	3.38706241815546	1.24755199319581e-07	TERT/NEK2/EXO1/AURKB/EME1/CCNE1/H4C5/H3C2/PIF1/RECQL4/BLM/RAD51/H4C8/H4C14/CCNE2/XRCC3/FEN1/H3C6/H3C10/H4C12/SMG5/DNA2/H3C8/SPDYA/BRCA2/NSMCE2/EME2/H3C12
GOBP_POSITIVE_REGULATION_OF_CHROMOSOME_SEPARATION	GOBP_POSITIVE_REGULATION_OF_CHROMOSOME_SEPARATION	3.37869491119447	9.40740740740741e-09	SKA1/CDC20/UBE2C/NCAPG/BIRC5/DLGAP5/SKA3/PLK1/AURKB/CDCA8/NCAPH
GOBP_NEGATIVE_REGULATION_OF_ORGANELLE_ORGANIZATION	GOBP_NEGATIVE_REGULATION_OF_ORGANELLE_ORGANIZATION	3.37082104071435	9.40740740740741e-09	SKA1/NUF2/CDC20/BIRC5/TTK/CENPF/FBXO43/BUB1B/SKA3/BUB1/PLK1/SPC24/NDC80/DIAPH3/AURKB/SPC25/TRIP13/CDCA8/CCNB1/MAPT/HASPIN/PIF1/ZWINT/CTNNA2/CCNF/MAD2L1/CHEK1/TRIM54/STMN1/TPX2/ESPL1/MTBP/KNTC1/SPDL1/KIF24
GOBP_POSITIVE_REGULATION_OF_CHROMOSOME_SEGREGATION	GOBP_POSITIVE_REGULATION_OF_CHROMOSOME_SEGREGATION	3.36160560974726	9.40740740740741e-09	SKA1/NCAPG/BIRC5/SKA3/CDK1/CDC6/AURKB/CDCA8/CCNB1/NCAPH
GOBP_DNA_INTEGRITY_CHECKPOINT_SIGNALING	GOBP_DNA_INTEGRITY_CHECKPOINT_SIGNALING	3.32812173124044	9.40740740740741e-09	TICRR/E2F1/CDK1/CDT1/PLK1/DTL/CDC45/CDC6/EME1/ORC1/CLSPN/BLM/RAD51/CDK5RAP3/FANCD2/CHEK1/WDR76/CDC7
GOBP_REGULATION_OF_CYTOKINESIS	GOBP_REGULATION_OF_CYTOKINESIS	3.2733138671451	1.86997142190785e-07	BIRC5/KIF20A/E2F8/PLK1/E2F7/CDC6/AURKB/KIF23/CDCA8/KIF14/AURKA/RACGAP1/ECT2/PRC1
GOBP_KINETOCHORE_ORGANIZATION	GOBP_KINETOCHORE_ORGANIZATION	3.21000869427448	2.32788684423508e-07	NUF2/HJURP/CENPA/CENPF/DLGAP5/NDC80/CENPE/CENPI/CENPK/CENPW/CENPH/KNTC1
GOBP_POSITIVE_REGULATION_OF_MITOTIC_SISTER_CHROMATID_SEPARATION	GOBP_POSITIVE_REGULATION_OF_MITOTIC_SISTER_CHROMATID_SEPARATION	3.20452385961527	4.74645051519526e-08	SKA1/CDC20/UBE2C/BIRC5/DLGAP5/SKA3/PLK1/AURKB/CDCA8
GOBP_PROTEIN_LOCALIZATION_TO_CHROMOSOME	GOBP_PROTEIN_LOCALIZATION_TO_CHROMOSOME	3.20120143285361	1.15598882310332e-06	CENPA/TTK/BUB1B/CDK1/PLK1/UHRF1/AURKB/H4C5/HASPIN/LEF1/EZH2/H4C8/MTBP/TONSL/KNTC1/ESCO2/SPDL1/H4C14
GOBP_MITOTIC_DNA_INTEGRITY_CHECKPOINT_SIGNALING	GOBP_MITOTIC_DNA_INTEGRITY_CHECKPOINT_SIGNALING	3.16964956227917	8.64160961355665e-07	TICRR/CDK1/PLK1/DTL/CDC6/EME1/ORC1/CLSPN/BLM/CDK5RAP3/FANCD2/CHEK1/CDC7
GOBP_FEMALE_MEIOTIC_NUCLEAR_DIVISION	GOBP_FEMALE_MEIOTIC_NUCLEAR_DIVISION	3.15391305720035	2.22171464375738e-07	SKA1/TOP2A/TTK/CCNB2/SKA3/PLK1/NDC80/TRIP13/NCAPH/AURKA
GOBP_MEIOSIS_I_CELL_CYCLE_PROCESS	GOBP_MEIOSIS_I_CELL_CYCLE_PROCESS	3.13013482380769	2.79482880798525e-07	CDC25C/CDC20/TOP2A/CCNB2/PTTG1/PLK1/NDC80/TRIP13/EME1/PKMYT1/RAD54L/SGO1/CCNE1/AURKA/ZWINT/SGO2/TEX19/RAD51AP1/RAD51/FANCD2/MSH5/RAD54B/CDC25A/HSF2BP/ESPL1
GOBP_NEGATIVE_REGULATION_OF_CELL_CYCLE_G2_M_PHASE_TRANSITION	GOBP_NEGATIVE_REGULATION_OF_CELL_CYCLE_G2_M_PHASE_TRANSITION	3.09074859450444	2.35678446307138e-06	TICRR/CDK1/PLK1/DTL/CDC6/AURKB/PKMYT1/ORC1/CLSPN/BLM/CDK5RAP3/CHEK1/CDC7
GOBP_MITOTIC_CYTOKINESIS	GOBP_MITOTIC_CYTOKINESIS	3.08279916035815	3.30085785424916e-06	IQGAP3/BIRC5/CENPA/KIF20A/ANLN/KIF4A/PLK1/AURKB/KIF23/CDCA8/CEP55/RACGAP1/ECT2/STMN1/ESPL1
GOBP_PROTEIN_LOCALIZATION_TO_CHROMOSOME_CENTROMERIC_REGION	GOBP_PROTEIN_LOCALIZATION_TO_CHROMOSOME_CENTROMERIC_REGION	3.06289462440268	1.03804357095579e-06	CENPA/TTK/BUB1B/CDK1/AURKB/H4C5/HASPIN/H4C8/MTBP/KNTC1/SPDL1/H4C14
GOBP_DNA_REPLICATION_INITIATION	GOBP_DNA_REPLICATION_INITIATION	3.06243941298925	6.38349647034164e-06	TICRR/CDT1/DTL/CDC45/CDC6/MCM10/ORC1/CCNE1/ORC6/MCM2/GMNN/CCNE2/MCM6/MCM4/MCM3/GINS3/POLA2/MCM5/MCM7
GOBP_MITOTIC_G2_M_TRANSITION_CHECKPOINT	GOBP_MITOTIC_G2_M_TRANSITION_CHECKPOINT	3.05739619930496	1.40199877745308e-06	TICRR/CDK1/PLK1/DTL/CDC6/ORC1/CLSPN/BLM/CDK5RAP3/CHEK1/CDC7
GOBP_SIGNAL_TRANSDUCTION_IN_RESPONSE_TO_DNA_DAMAGE	GOBP_SIGNAL_TRANSDUCTION_IN_RESPONSE_TO_DNA_DAMAGE	3.01565054479311	1.28117120026425e-06	CDKN2A/TICRR/E2F1/FOXM1/CDK1/PLK1/DTL/GTSE1/E2F7/EME1/CLSPN/BLM/RAD51/CDK5RAP3/FANCD2/CHEK1/WDR76/CDC7
GOBP_CYTOSKELETON_DEPENDENT_CYTOKINESIS	GOBP_CYTOSKELETON_DEPENDENT_CYTOKINESIS	3.00966447013574	2.07094803016068e-06	IQGAP3/BIRC5/CENPA/KIF20A/ANLN/KIF4A/PLK1/AURKB/KIF23/CDCA8/CEP55/RACGAP1/ECT2/SEPTIN3/STMN1/ESPL1
GOBP_CELL_CYCLE_G1_S_PHASE_TRANSITION	GOBP_CELL_CYCLE_G1_S_PHASE_TRANSITION	2.97560608748786	1.12262089690658e-06	TERT/TRIM71/IQGAP3/CDKN3/CCNB2/CDKN2A/E2F1/CDK1/CCNA2/E2F7/CDC6/RRM2/CCNB1/KIF14/CCNE1/FAM83D/EZH2/STIL/CCNF/CDKN2C/CDC7/CDC25A/MTBP/CCNO/CACNB4/CCNE2
GOBP_REGULATION_OF_CELL_DIVISION	GOBP_REGULATION_OF_CELL_DIVISION	2.93612467856007	2.2498277112186e-06	THBS4/KIF18B/BIRC5/KIF20A/E2F8/ASPM/SFN/PLK1/MDK/E2F7/CDC6/AURKB/KIF23/CDCA8/KIF14/AURKA/RACGAP1/ECT2/BLM/PRC1
GOBP_MEIOTIC_CHROMOSOME_SEGREGATION	GOBP_MEIOTIC_CHROMOSOME_SEGREGATION	2.93222152249372	3.80669814411485e-06	SKA1/NUF2/TTK/ASPM/CCNB2/SKA3/PTTG1/PLK1/NDC80/TRIP13/SGO1/NCAPH/CCNE1/AURKA/ZWINT/SGO2/FANCD2/MSH5/ESPL1/CCNE2
GOBP_REGULATION_OF_CELL_CYCLE_CHECKPOINT	GOBP_REGULATION_OF_CELL_CYCLE_CHECKPOINT	2.90488229369471	3.77848973797006e-05	SKA1/BIRC5/SKA3/NDC80/AURKB/CDCA8/CCNB1/ZWINT/RAD51/MAD2L1/WDR76
GOBP_XENOBIOTIC_METABOLIC_PROCESS	GOBP_XENOBIOTIC_METABOLIC_PROCESS	-2.86632462912917	1.32984196590285e-08	CYP3A7/FMO2/ACAA1/NOS1/UGT2B15/UPP2/GSTA1/CES3/ALDH2/UGT1A9/SLCO1B1/CYP2C18/SULT2A1/UGT1A3/SLC22A7/CYP2A13/SULT1B1/ABCB11/ACSL1/UGT1A1/AOX1/UGT2B17/NR1I2/CYP4F2/GSTM1/UGT2A1/GSTA2/UGT2B7/CYP2C9/SLC28A3/BCHE/S100A12/UGT1A4/CYP1A1/CYP2C19/CYP2B6/CYP2C8/CYP2E1/GLYAT/CYP2A6/SLC22A1/CYP2A7/NAT2/CYP26A1/SLCO1B3/CYP3A4/CYP1A2
GOBP_SISTER_CHROMATID_COHESION	GOBP_SISTER_CHROMATID_COHESION	2.8577347303753	6.02351738529563e-05	CDC20/BUB1B/BUB1/PLK1/CDCA5/SGO1/HASPIN/SGO2/SMC1B/DSCC1/ESPL1/ESCO2
GOBP_POSITIVE_REGULATION_OF_CHROMOSOME_ORGANIZATION	GOBP_POSITIVE_REGULATION_OF_CHROMOSOME_ORGANIZATION	2.85293981869656	4.88445662802098e-05	SKA1/NEK2/NCAPG/SKA3/BUB1/CDK1/AURKB/NCAPH
GOBP_CYTOKINETIC_PROCESS	GOBP_CYTOKINETIC_PROCESS	2.83620709368016	4.74828264886144e-05	IQGAP3/KIF20A/ANLN/PLK1/AURKB/CEP55/RACGAP1/ECT2
GOBP_DNA_TEMPLATED_DNA_REPLICATION_MAINTENANCE_OF_FIDELITY	GOBP_DNA_TEMPLATED_DNA_REPLICATION_MAINTENANCE_OF_FIDELITY	2.81768758807192	9.73405147278188e-05	EXO1/FAM111B/EME1/POLQ/TRAIP/BLM/RAD51/TONSL/XRCC3/MCM8/DNA2/DDX11/BRCA2/EME2/POLD1/MMS22L/BARD1
GOBP_MICROTUBULE_ORGANIZING_CENTER_ORGANIZATION	GOBP_MICROTUBULE_ORGANIZING_CENTER_ORGANIZATION	2.81490189131698	1.21180588803861e-05	NEK2/CDK1/PLK1/NDC80/KIF15/SGO1/XRCC2/AURKA/CSAG1/STIL/WDR62/CCNF/PCLAF/CHEK1/KIF11/PLK4/CCDC78/CDC20B/CEP131/BRSK1/KIAA1614/XRCC3
GOBP_CELL_CYCLE_DNA_REPLICATION	GOBP_CELL_CYCLE_DNA_REPLICATION	2.80952608897285	0.000101940299161055	E2F8/CDT1/CDC45/E2F7/GINS1/BLM/MCM2/RAD51/TK1/CDC7/GMNN/MCM6/ATAD5/DBF4B/FEN1/MCM4/MCM3/DNA2/BRCA2
GOBP_SPINDLE_ELONGATION	GOBP_SPINDLE_ELONGATION	2.79520244805183	1.14358058271958e-05	BIRC5/KIF4A/AURKB/KIF23/CDCA8/RACGAP1/PRC1/KIF11
GOBP_POSITIVE_REGULATION_OF_CYTOKINESIS	GOBP_POSITIVE_REGULATION_OF_CYTOKINESIS	2.76750161145992	4.28159008535226e-05	BIRC5/CDC6/AURKB/KIF23/CDCA8/KIF14/RACGAP1/ECT2
GOBP_REGULATION_OF_ATTACHMENT_OF_SPINDLE_MICROTUBULES_TO_KINETOCHORE	GOBP_REGULATION_OF_ATTACHMENT_OF_SPINDLE_MICROTUBULES_TO_KINETOCHORE	2.75196543663344	5.39079375928669e-05	NEK2/BIRC5/CDK1/AURKB/CDCA8/CCNB1/RACGAP1/ECT2
GOBP_REGULATION_OF_SPINDLE_CHECKPOINT	GOBP_REGULATION_OF_SPINDLE_CHECKPOINT	2.73194511591494	0.000107284888041036	SKA1/BIRC5/SKA3/NDC80/AURKB/CDCA8/CCNB1/ZWINT/MAD2L1
GOBP_RESPONSE_TO_ZINC_ION	GOBP_RESPONSE_TO_ZINC_ION	-2.70392416318695	1.21983399190695e-05	ASS1/KCNK3/OTC/S100A8/CPS1/MT1A/MT2A/GABRB3/MT1X/MT1E/MT1F/MT1M/MT1G/MT1H
GOBP_MEIOTIC_CELL_CYCLE_PHASE_TRANSITION	GOBP_MEIOTIC_CELL_CYCLE_PHASE_TRANSITION	2.70339361183974	1.11274246980497e-05	CDC25C/CDC20/TTK/CCNB2/NDC80/PKMYT1/ZWINT/CDC25A
GOBP_CELLULAR_RESPONSE_TO_CADMIUM_ION	GOBP_CELLULAR_RESPONSE_TO_CADMIUM_ION	-2.69977522612365	8.7471518664101e-07	MT1A/MT2A/MT1X/MT1E/MT1F/MT1M/MT1G/MT1H/CYP1A2
GOBP_MITOTIC_G2_DNA_DAMAGE_CHECKPOINT_SIGNALING	GOBP_MITOTIC_G2_DNA_DAMAGE_CHECKPOINT_SIGNALING	2.69497951675558	4.88445662802098e-05	TICRR/CDK1/PLK1/DTL/CLSPN/BLM/CDK5RAP3/CHEK1
GOBP_CELLULAR_RESPONSE_TO_XENOBIOTIC_STIMULUS	GOBP_CELLULAR_RESPONSE_TO_XENOBIOTIC_STIMULUS	-2.68434018188407	1.90659354032025e-08	CYP3A7/FMO2/ACAA1/NOS1/CD69/UGT2B15/UPP2/GSTA1/CES3/PDE2A/ALDH2/PON3/UGT1A9/SLCO1B1/NKX3-1/CYP2C18/SULT2A1/UGT1A3/SLC22A7/IL1B/CYP2A13/SOX10/SULT1B1/ABCC9/ABCB11/ACSL1/UGT1A1/AOX1/UGT2B17/NR1I2/CYP4F2/GSTM1/UGT2A1/FBP1/GSTA2/UGT2B7/CYP2C9/SLC28A3/BCHE/S100A12/UGT1A4/SLC10A1/CYP1A1/CYP2C19/CYP2B6/CYP2C8/CYP2E1/GLYAT/CYP2A6/SLC22A1/CYP2A7/NAT2/CYP26A1/SLCO1B3/CYP3A4/CRHBP/CYP1A2
GOBP_NUCLEOSOME_ORGANIZATION	GOBP_NUCLEOSOME_ORGANIZATION	2.68408915700051	0.000168829727950166	ASF1B/H4C5/H3C2/CHAF1B/MCM2/H4C8/H4C14/H2BC8/HMGA1/H1-5/CHAF1A/H2BC9/ATAD2/H2BC17/H3C6/H2BC11/H2BC7/H3C10/H4C12/H3C8/H2AX/H2BC13/H2BC6/H2BC15/H3C12/SMYD3/HMGB2/H1-4
GOBP_POSITIVE_REGULATION_OF_METAPHASE_ANAPHASE_TRANSITION_OF_CELL_CYCLE	GOBP_POSITIVE_REGULATION_OF_METAPHASE_ANAPHASE_TRANSITION_OF_CELL_CYCLE	2.66156330004796	2.24455432769362e-05	SKA1/CDC20/UBE2C/DLGAP5/SKA3/PLK1
GOBP_MITOTIC_SISTER_CHROMATID_COHESION	GOBP_MITOTIC_SISTER_CHROMATID_COHESION	2.64962179035271	0.000167279785704136	CDC20/BUB1/CDCA5/SGO1/HASPIN/SGO2/DSCC1/ESCO2
GOBP_MEIOTIC_SPINDLE_ASSEMBLY	GOBP_MEIOTIC_SPINDLE_ASSEMBLY	2.6486208708621	5.27344849697461e-06	SKA1/ASPM/CCNB2/SKA3/NDC80/AURKA
GOBP_EPOXYGENASE_P450_PATHWAY	GOBP_EPOXYGENASE_P450_PATHWAY	-2.63116022226337	6.8266379246202e-06	CYP4F2/CYP2C9/CYP4A11/CYP1A1/CYP2C19/CYP2B6/CYP2C8/CYP2E1/CYP2A6/CYP2A7/CYP1A2
GOBP_MITOTIC_SPINDLE_ELONGATION	GOBP_MITOTIC_SPINDLE_ELONGATION	2.62948248445076	4.5971356499021e-05	BIRC5/KIF4A/AURKB/KIF23/CDCA8/RACGAP1/PRC1
GOBP_SPINDLE_MIDZONE_ASSEMBLY	GOBP_SPINDLE_MIDZONE_ASSEMBLY	2.62948248445076	4.5971356499021e-05	BIRC5/KIF4A/AURKB/KIF23/CDCA8/RACGAP1/PRC1
GOBP_LONG_CHAIN_FATTY_ACID_BIOSYNTHETIC_PROCESS	GOBP_LONG_CHAIN_FATTY_ACID_BIOSYNTHETIC_PROCESS	-2.6288778344586	3.41237300165133e-06	GSTM1/CYP2C9/PTGS2/PLP1/CYP1A1/CYP2C8/CYP2E1/CYP3A4/CYP1A2
GOBP_CELLULAR_RESPONSE_TO_ZINC_ION	GOBP_CELLULAR_RESPONSE_TO_ZINC_ION	-2.61471586641735	5.30392345144441e-06	MT1A/MT2A/GABRB3/MT1X/MT1E/MT1F/MT1M/MT1G/MT1H
GOBP_CELLULAR_RESPONSE_TO_COPPER_ION	GOBP_CELLULAR_RESPONSE_TO_COPPER_ION	-2.60907666907327	7.53117443674511e-06	MT1A/CYP1A1/MT2A/MT1X/MT1E/MT1F/MT1M/MT1G/MT1H
GOBP_REGULATION_OF_MEIOTIC_CELL_CYCLE	GOBP_REGULATION_OF_MEIOTIC_CELL_CYCLE	2.60685281157615	0.000776172724599301	CDC25C/CDC20/TTK/ASPM/FBXO43/TRIP13/PKMYT1/ZWINT/RAD51AP1/CDC25A/MSX1/STRA8
GOBP_INTERSTRAND_CROSS_LINK_REPAIR	GOBP_INTERSTRAND_CROSS_LINK_REPAIR	2.60119354351426	0.00049716570021595	NEIL3/RAD51AP1/RAD51/FANCB/FANCD2/FANCI/FANCG/HROB/XRCC3/FANCE/FAAP24
GOBP_MITOTIC_DNA_REPLICATION	GOBP_MITOTIC_DNA_REPLICATION	2.60106211539342	0.000723147479907191	CDT1/CDC45/GINS1/MCM2/RAD51/TK1/GMNN/MCM6/MCM4/MCM3/BRCA2
GOBP_PROTEIN_DNA_COMPLEX_ORGANIZATION	GOBP_PROTEIN_DNA_COMPLEX_ORGANIZATION	2.59996321319172	0.000411971244653592	CDT1/CDC45/ASF1B/H4C5/H3C2/CHAF1B/MCM2/RAD51/H4C8/H4C14/H2BC8/HMGA1/H1-5/CHAF1A/H2BC9/ATAD2/H2BC17/H3C6/H2BC11/H2BC7/H3C10/DMC1/H4C12/H3C8/H2AX/H2BC13/H2BC6/H2BC15/H3C12/SMYD3/HMGB2/H1-4
GOBP_MICROTUBULE_POLYMERIZATION_OR_DEPOLYMERIZATION	GOBP_MICROTUBULE_POLYMERIZATION_OR_DEPOLYMERIZATION	2.58773632948597	0.000591789804745484	SKA1/KIF18B/KIF2C/SKA3/DIAPH3/KIF18A/AURKB/KIF14/MAPT/TRIM54/STMN1/TPX2/STMND1/PSRC1/KIF24
GOBP_STEROID_METABOLIC_PROCESS	GOBP_STEROID_METABOLIC_PROCESS	-2.58305139351878	2.22171464375738e-07	SEC14L2/HSD3B2/FAXDC2/LIPC/ACOX2/GC/SULT1A1/BMP6/LRP2/SDR42E1/CH25H/HSD17B2/CAT/NR0B2/CYP4V2/SRD5A1/SCP2/ANGPTL3/HSD3B1/CCDC3/CYP3A7/ERRFI1/ACAA1/MTTP/EDNRB/UGT2B15/HMGCS2/LEPR/ACAA2/AGTR1/EPHX2/SLC27A2/UGT1A9/RDH5/SULT2A1/UGT1A3/HSD17B6/PON1/FABP1/APOA1/ABCB11/UGT1A1/APOA5/SLC27A5/SULT1E1/UGT2B17/UGT2B10/NR1I2/APOA4/NPC1L1/UGT2A1/UGT2B7/EGR1/CYP3A43/ACADL/CYP2C9/HSD11B1/PDGFRA/CETP/LCAT/UGT1A4/R…
GOBP_DETOXIFICATION_OF_INORGANIC_COMPOUND	GOBP_DETOXIFICATION_OF_INORGANIC_COMPOUND	-2.56687915059799	1.44336091852504e-05	MT1A/MT2A/MT1X/MT1E/MT1F/MT1M/MT1G/MT1H
GOBP_DNA_REPLICATION_CHECKPOINT_SIGNALING	GOBP_DNA_REPLICATION_CHECKPOINT_SIGNALING	2.55914226454969	0.000667734073647994	TICRR/CDT1/CDC45/CDC6/ORC1/CLSPN/CDC7
GOBP_REGULATION_OF_DOUBLE_STRAND_BREAK_REPAIR_VIA_HOMOLOGOUS_RECOMBINATION	GOBP_REGULATION_OF_DOUBLE_STRAND_BREAK_REPAIR_VIA_HOMOLOGOUS_RECOMBINATION	2.55814851609273	0.000411971244653592	PLK1/POLQ/PARPBP/RAD51AP1/RAD51/FANCB/CHEK1/RMI2
GOBP_MEIOTIC_SPINDLE_ORGANIZATION	GOBP_MEIOTIC_SPINDLE_ORGANIZATION	2.55718547356666	0.000163127414579809	SKA1/ASPM/CCNB2/SKA3/NDC80/AURKA
GOBP_CHROMOSOME_CONDENSATION	GOBP_CHROMOSOME_CONDENSATION	2.5461473718756	0.00241751602176496	NCAPG/TOP2A/CDK1/PLK1/CCNB1/NCAPH
GOBP_POSITIVE_REGULATION_OF_MITOTIC_NUCLEAR_DIVISION	GOBP_POSITIVE_REGULATION_OF_MITOTIC_NUCLEAR_DIVISION	2.54100551611017	0.0015107499673506	HOXA13/SKA1/CDC20/UBE2C/DLGAP5/SKA3/PLK1/AURKA
GOBP_LONG_CHAIN_FATTY_ACID_METABOLIC_PROCESS	GOBP_LONG_CHAIN_FATTY_ACID_METABOLIC_PROCESS	-2.53389811777205	4.84518007312921e-05	CYP2A13/FABP1/ACSL1/SLC27A5/CYP4F2/GSTM1/ACADL/CYP2C9/PTGIS/PTGS2/CYP4A11/CYP4A22/PLP1/CYP1A1/CYP2C19/CYP2B6/CYP2C8/CYP2E1/CYP2A6/CYP2A7/CYP3A4/CYP1A2
GOBP_DETOXIFICATION_OF_COPPER_ION	GOBP_DETOXIFICATION_OF_COPPER_ION	-2.52085147533571	1.3095388320201e-06	MT1A/MT2A/MT1X/MT1E/MT1F/MT1M/MT1G/MT1H
GOBP_OMEGA_HYDROXYLASE_P450_PATHWAY	GOBP_OMEGA_HYDROXYLASE_P450_PATHWAY	-2.51913594391478	8.44475138590636e-06	CYP4F2/CYP2C9/CYP4A11/CYP4A22/CYP1A1/CYP2C19/CYP2C8/CYP1A2
GOBP_INTRACELLULAR_ZINC_ION_HOMEOSTASIS	GOBP_INTRACELLULAR_ZINC_ION_HOMEOSTASIS	-2.50593826564875	5.6805315823738e-05	SLC1A1/MT1A/MT2A/MT1X/MT1E/MT1F/MT1M/MT1G/MT1H
GOBP_ALCOHOL_METABOLIC_PROCESS	GOBP_ALCOHOL_METABOLIC_PROCESS	-2.50486076372693	5.64752420603816e-07	CYP11A1/GPR146/DGAT2/CBR4/AKR1C4/ERLIN1/CYP7B1/LDLR/PLA2G4A/TTC39B/BCO1/SORD/RBP4/TKFC/SEC14L2/LIPC/ADH7/MOGAT1/SULT1A1/ALDH1B1/BMP6/CH25H/CAT/NR0B2/SCP2/PCK2/ANGPTL3/CCDC3/CYP3A7/ERRFI1/MTTP/EDNRB/HMGCS2/LEPR/ACER1/PLPP3/ALDH1A3/ACAA2/AGTR1/NAAA/GCH1/ALDH2/EPHX2/RDH5/CYP2C18/IP6K3/ADH6/HAO1/SULT2A1/UGT1A3/CD244/IGF1/HSD17B6/SULT1B1/PON1/FABP1/APOA1/APOA5/SULT1E1/ADH1A/APOA4/NPC1L1/ACADL/CYP2C9/A…
GOBP_POSITIVE_REGULATION_OF_CELL_JUNCTION_ASSEMBLY	GOBP_POSITIVE_REGULATION_OF_CELL_JUNCTION_ASSEMBLY	-2.50060550345022	0.000168829727950166	LRRTM1/TEK/FLRT2/EPHA2/WNT7A/NTRK3/NTRK2/IL1RAP/PTPRD/SLITRK2/EPHB1/LRRTM4/CBLN2/CLSTN2/HRG/NRXN1/ADGRB3/LRRN1/LRRN3/SFRP1/OXT/SLITRK6/SLITRK3/GDF2
GOBP_PROTEIN_LOCALIZATION_TO_CHROMATIN	GOBP_PROTEIN_LOCALIZATION_TO_CHROMATIN	2.49594135904722	0.00220538235779285	CENPA/PLK1/UHRF1/AURKB/H4C5/LEF1/EZH2/H4C8/TONSL/ESCO2/H4C14/H2BC11/H4C12/MCM8
GOBP_REGULATION_OF_MICROTUBULE_CYTOSKELETON_ORGANIZATION	GOBP_REGULATION_OF_MICROTUBULE_CYTOSKELETON_ORGANIZATION	2.49475072481015	0.000662795205125865	SKA1/SKA3/PLK1/DIAPH3/KIF18A/AURKB/MAPT/STIL/WNT3A/TRIM54/STMN1/TPX2/STMND1/PSRC1/TACC3/GPSM2
GOBP_HOMOLOGOUS_RECOMBINATION	GOBP_HOMOLOGOUS_RECOMBINATION	2.49284434000876	0.00207710364754229	TOP2A/UHRF1/TRIP13/EME1/RAD54L/TEX19/RAD51AP1/RAD51/FANCD2/MSH5/RAD54B/HSF2BP/PSMC3IP/PRDM9/DMC1/TEX11/BRIP1/EME2/MSH4/CNTD1/BARD1
GOBP_POSITIVE_REGULATION_OF_NUCLEAR_DIVISION	GOBP_POSITIVE_REGULATION_OF_NUCLEAR_DIVISION	2.49281980021018	0.0024032819816619	HOXA13/SKA1/CDC20/UBE2C/DLGAP5/SKA3/PLK1/AURKA/RAD51AP1/ESPL1/EGF/MSX1/STRA8
GOBP_MICROTUBULE_DEPOLYMERIZATION	GOBP_MICROTUBULE_DEPOLYMERIZATION	2.4921033310072	0.00205460504574171	KIF18B/KIF2C/DIAPH3/KIF18A/AURKB/KIF14/TRIM54/STMN1/TPX2/STMND1/KIF24
GOBP_DOUBLE_STRAND_BREAK_REPAIR_VIA_BREAK_INDUCED_REPLICATION	GOBP_DOUBLE_STRAND_BREAK_REPAIR_VIA_BREAK_INDUCED_REPLICATION	2.48527984516601	0.000853407000649462	CDC45/MCM2/CDC7/GINS2/MCM6/MCM4/GINS4/MCM3/MCM5/MCM7
GOBP_ORGANIC_ACID_CATABOLIC_PROCESS	GOBP_ORGANIC_ACID_CATABOLIC_PROCESS	-2.48374830758077	9.97973828420412e-07	ECHS1/ALDH4A1/GOT1/CPT2/DPEP3/GLUD1/IVD/CYP4F3/PAH/GPT2/KYNU/GLDC/PIPOX/HMGCL/SORD/MLYCD/ACACB/GPT/BDH2/ACAD11/CYP4F12/ACMSD/ACADM/HDC/GCDH/ACAT1/ACOX2/PPM1K/CDO1/RIDA/DCXR/SCP2/HAAO/ALDH1L1/SHMT1/ACAA1/NOS1/BCKDHB/LDHD/EHHADH/AASS/SARDH/PRODH2/ACAA2/ETFDH/DAO/OAT/SLC27A2/ACADS/PON3/AMDHD1/AGXT/ACADSB/FTCD/ABAT/ARG1/HAO1/SULT2A1/ALDH6A1/PON1/MAT1A/FABP1/ABCB11/HAL/OTC/GSTZ1/HPD/HOGA1/ALDH8A1/CYP4…
GOBP_RESPONSE_TO_COPPER_ION	GOBP_RESPONSE_TO_COPPER_ION	-2.4808958001419	0.000119623188130986	MT1A/LCAT/CYP1A1/MT2A/MT1X/MT1E/MT1F/MT1M/MT1G/MT1H
GOBP_EMBRYONIC_APPENDAGE_MORPHOGENESIS	GOBP_EMBRYONIC_APPENDAGE_MORPHOGENESIS	2.47768235545527	0.000591789804745484	HOXA13/GPC3/PITX1/HOXD9/HOXA10/TBX4/DKK1/MYCN/LEF1/OSR2/HOXD10/PRRX1/FLVCR1/DLX5/SHOX2/HOXA11/SP8/MSX1
GOBP_RETINOIC_ACID_METABOLIC_PROCESS	GOBP_RETINOIC_ACID_METABOLIC_PROCESS	-2.47339900171882	0.000445033465204521	RBP1/CYP3A7/ALDH1A3/UGT1A9/CYP2C18/ADH6/UGT1A3/UGT1A1/ALDH8A1/ADH1A/ADH1B/ADH1C/CYP1A1/CYP2C8/BCO2/CYP26A1/CYP3A4
GOBP_HORMONE_METABOLIC_PROCESS	GOBP_HORMONE_METABOLIC_PROCESS	-2.47135762229409	1.93971571840284e-05	RBP4/ENPEP/DIO1/HSD3B2/SLC16A10/ADH7/SULT1A1/BMP6/HSD17B2/GATA3/SRD5A1/SCP2/RBP1/HSD3B1/SLC16A2/CYP3A7/CTSG/EDNRB/UGT2B15/ACE2/ALDH1A3/UGT1A9/RDH5/CYP2C18/ADH6/DIO3/CHST9/SULT2A1/UGT1A3/HSD17B6/SULT1B1/FABP1/UGT1A1/SULT1E1/UGT2B17/ALDH8A1/UGT2B10/ADH1A/IYD/UGT2B7/EGR1/GHR/CYP2C9/ADH1B/PCSK2/BCHE/ADH1C/PDGFRA/UGT1A4/RDH16/LRAT/MME/AKR1D1/CYP1A1/SRD5A2/ESR1/CYP2C8/ADH4/BCO2/BMP5/CYP26A1/CYP3A4/CRHB…
GOBP_SPINDLE_ASSEMBLY_INVOLVED_IN_FEMALE_MEIOSIS	GOBP_SPINDLE_ASSEMBLY_INVOLVED_IN_FEMALE_MEIOSIS	2.47085986394536	5.1206668388867e-05	SKA1/CCNB2/SKA3/NDC80/AURKA
GOBP_POSITIVE_REGULATION_OF_SYNAPSE_ASSEMBLY	GOBP_POSITIVE_REGULATION_OF_SYNAPSE_ASSEMBLY	-2.46946407066224	0.000168829727950166	LRRTM1/FLRT2/WNT7A/NTRK3/NTRK2/IL1RAP/PTPRD/SLITRK2/EPHB1/LRRTM4/CBLN2/CLSTN2/NRXN1/ADGRB3/LRRN1/LRRN3/OXT/SLITRK6/SLITRK3
GOBP_ARACHIDONATE_METABOLIC_PROCESS	GOBP_ARACHIDONATE_METABOLIC_PROCESS	-2.45473225633864	0.000161017705385327	CYP4F2/CYP2C9/PTGIS/PTGS2/CYP4A11/CYP4A22/CYP1A1/CYP2C19/CYP2B6/CYP2C8/CYP2E1/CYP2A6/CYP2A7/CYP1A2
GOBP_ORGANIC_ACID_BIOSYNTHETIC_PROCESS	GOBP_ORGANIC_ACID_BIOSYNTHETIC_PROCESS	-2.45239131898935	2.32976437104527e-06	CBR4/AKR1C4/ERLIN1/PAH/CYP7B1/PLA2G5/KYNU/PLA2G4A/ACSM2B/MLYCD/ACACB/MTHFD2L/LIPC/ACMSD/ACOX2/SCD5/CDO1/LIPG/MTHFD1/CAMP/GATM/RIDA/EDN2/SCP2/RBP1/HAAO/SHMT1/ERRFI1/PSAT1/UPB1/ALDH1A3/EHHADH/GNE/FOLH1/OAT/APOC3/SLC27A2/FMO3/AGXT/PDK4/ACSM2A/CTH/ABAT/HAO1/ASS1/IL1B/GGT5/PHGDH/FABP1/ABCB11/ACSL1/OTC/FADS6/LGSN/APOA5/SLC27A5/HOGA1/ALDH8A1/CPS1/APOA4/GSTM1/ACSM3/AGXT2/KMO/ACSM5/ACADL/CYP2C9/SDS/PTGIS/…
GOBP_HETEROCHROMATIN_ORGANIZATION	GOBP_HETEROCHROMATIN_ORGANIZATION	2.45028595212762	0.00171613828069338	CENPA/CDK1/UHRF1/H3C2/EZH2/CBX2/HELLS/H2AC13/SPOCD1/LOXL2/H3C6/OIP5/L3MBTL1/H2AC16/H3C10/EHMT2/H3C8/H2AX/PHF19/H3C12/HMGA2/DNMT3A/H2AC11/CBX8/BEND3/LMNB2/H3C3/MAEL
GOBP_POSITIVE_REGULATION_OF_CELL_CYCLE_G2_M_PHASE_TRANSITION	GOBP_POSITIVE_REGULATION_OF_CELL_CYCLE_G2_M_PHASE_TRANSITION	2.44524459833767	0.00146263309528026	CDC25C/CDK1/DTL/CCNB1/CDC7/CDC25A/ATAD5/DBF4B
GOBP_MITOTIC_CYTOKINETIC_PROCESS	GOBP_MITOTIC_CYTOKINETIC_PROCESS	2.43522044044758	0.0008888597235725	IQGAP3/KIF20A/PLK1/AURKB/CEP55/ECT2
GOBP_REGULATION_OF_DNA_RECOMBINATION	GOBP_REGULATION_OF_DNA_RECOMBINATION	2.43300407669003	0.00264960615236831	PLK1/POLQ/PARPBP/BLM/RAD51AP1/RAD51/FANCB/CHEK1/RMI2/ATAD5/KMT5C/H1-5/PRDM9/KPNA2/TNFSF4/MSH2
GOBP_EMBRYONIC_SKELETAL_SYSTEM_MORPHOGENESIS	GOBP_EMBRYONIC_SKELETAL_SYSTEM_MORPHOGENESIS	2.42777806940694	0.0020774612691557	HOXD9/SIX1/SIX2/HOXD3/HOXD4/SIX4/COL2A1/MYCN/OSR2/HOXD10/PRRX1/FLVCR1/HOXC9/IRX5/SHOX2/HOXA11/MDFI/HOXA3/SOX11/HOXB9/MTHFD1L
GOBP_CELLULAR_RESPONSE_TO_METAL_ION	GOBP_CELLULAR_RESPONSE_TO_METAL_ION	-2.41265612116723	0.000243998921175111	KCNK3/ABCC9/KCNJ10/SMPD3/SLC13A5/SLC1A1/ADCY1/MT1A/FBP1/NRXN1/FOS/CYP1A1/MT2A/GABRB3/MT1X/FOSB/MT1E/MT1F/MT1M/CRHBP/MT1G/MT1H/CYP1A2
GOBP_OLEFINIC_COMPOUND_METABOLIC_PROCESS	GOBP_OLEFINIC_COMPOUND_METABOLIC_PROCESS	-2.41135731222072	3.36397989116315e-05	ALDH8A1/ADH1A/CYP4F2/EGR1/CYP2C9/ADH1B/PTGIS/PTGS2/CYP4A11/ADH1C/CYP4A22/RDH16/LRAT/CYP1A1/CYP2C19/SRD5A2/CYP2B6/CYP2C8/CYP2E1/ADH4/BCO2/CYP2A6/BMP5/CYP2A7/CYP3A4/CYP1A2
GOBP_APPENDAGE_DEVELOPMENT	GOBP_APPENDAGE_DEVELOPMENT	2.40951401639651	0.000647232414345408	HOXA13/GPC3/PITX1/HOXD9/SLC7A11/HOXA10/B4GALNT1/SCX/TBX4/DKK1/COL2A1/MYCN/LEF1/OSR2/HOXD10/PRRX1/FLVCR1/DLX5/SHOX2/HOXA11/COMP/SP8/MSX1
GOBP_ICOSANOID_METABOLIC_PROCESS	GOBP_ICOSANOID_METABOLIC_PROCESS	-2.40709898199623	0.00016073866131024	IL1B/CYP2A13/GGT5/FABP1/CYP4F2/GSTM1/CYP2C9/PTGIS/PTGS2/CYP4A11/GGT6/CYP4A22/HPGD/CYP1A1/CYP2C19/CYP2B6/CYP2C8/CYP2E1/CYP2A6/AVPR1A/CYP2A7/CYP1A2
GOBP_PROTEIN_LOCALIZATION_TO_CONDENSED_CHROMOSOME	GOBP_PROTEIN_LOCALIZATION_TO_CONDENSED_CHROMOSOME	2.39989996359831	0.00141161915058132	TTK/CDK1/AURKB/MTBP/KNTC1/SPDL1
GOBP_SMALL_MOLECULE_CATABOLIC_PROCESS	GOBP_SMALL_MOLECULE_CATABOLIC_PROCESS	-2.39392661197812	7.60610191746491e-07	ECHS1/GLB1L2/ALDH4A1/GOT1/CPT2/DPEP3/GLUD1/IVD/CYP4F3/PGM1/PAH/GPT2/KYNU/GLDC/PIPOX/HMGCL/SORD/MLYCD/ACACB/GPT/TKFC/BDH2/ACAD11/CYP4F12/ACMSD/ACADM/HDC/GCDH/ACAT1/ACOX2/FUT6/SULT1A1/PPM1K/ALDH1B1/CDO1/RIDA/DCXR/SCP2/HAAO/ALDH1L1/SHMT1/ACAA1/NOS1/UPB1/UPP2/BCKDHB/LDHD/GDA/EHHADH/AASS/SARDH/PRODH2/ACAA2/HK3/ETFDH/ALDH2/DAO/OAT/SLC27A2/ACADS/PON3/AMDHD1/AGXT/ACADSB/FTCD/ABAT/ARG1/HAO1/SULT2A1/ALDH6A…
GOBP_ANTERIOR_POSTERIOR_PATTERN_SPECIFICATION	GOBP_ANTERIOR_POSTERIOR_PATTERN_SPECIFICATION	2.39190607124876	0.00141335934426088	GPC3/HOXD9/OTX1/HOXA10/SIX2/XRCC2/MESP2/HOXD3/HOXD4/HOXD8/AURKA/DKK1/LEF1/WNT3A/HOXD10/HOXC9/TCF15/HOXC6/HES2/MESP1/HOXA11/MSX1/HOXA3/KAT2A/HOXB9/MEOX2/HOXB8/CDX1/HES5/PAX6/FOXC2/FEZF1/HEY1/CDX2/HES6/TDRKH/FOXH1
GOBP_UNSATURATED_FATTY_ACID_METABOLIC_PROCESS	GOBP_UNSATURATED_FATTY_ACID_METABOLIC_PROCESS	-2.38550700772594	0.000425654351791318	CYP4F2/GSTM1/CYP2C9/PTGIS/PTGS2/CYP4A11/CYP4A22/HPGD/CYP1A1/CYP2C19/CYP2B6/CYP2C8/CYP2E1/CYP2A6/AVPR1A/CYP2A7/CYP1A2
GOBP_XENOBIOTIC_CATABOLIC_PROCESS	GOBP_XENOBIOTIC_CATABOLIC_PROCESS	-2.38079487577651	0.000530204270256495	ACAA1/NOS1/UPP2/CYP2C18/ACSL1/NR1I2/GSTM1/CYP2C9/CYP1A1/CYP2C19/CYP2B6/CYP2C8/CYP2A6/CYP3A4/CYP1A2
GOBP_REGULATION_OF_MICROTUBULE_POLYMERIZATION_OR_DEPOLYMERIZATION	GOBP_REGULATION_OF_MICROTUBULE_POLYMERIZATION_OR_DEPOLYMERIZATION	2.37123955717021	0.00630123524797487	SKA1/SKA3/DIAPH3/AURKB/MAPT/TRIM54/STMN1/TPX2/STMND1/PSRC1
GOBP_ISOPRENOID_METABOLIC_PROCESS	GOBP_ISOPRENOID_METABOLIC_PROCESS	-2.36996408375312	0.00026104096567767	CYP4V2/SRD5A1/SCP2/RBP1/CYP3A7/HMGCS2/ALDH1A3/UGT1A9/RDH5/CYP2C18/ADH6/UGT1A3/HSD17B6/FABP1/UGT1A1/TTR/ALDH8A1/ADH1A/CYP2C9/ADH1B/ADH1C/RDH16/LRAT/CYP1A1/CYP2C19/CYP2C8/CYP2E1/ADH4/BCO2/CYP26A1/CYP3A4/CYP1A2
GOBP_REGULATION_OF_MICROTUBULE_BASED_PROCESS	GOBP_REGULATION_OF_MICROTUBULE_BASED_PROCESS	2.36968232244124	0.00123745200252318	SKA1/SKA3/PLK1/DIAPH3/KIF18A/AURKB/AURKA/MAPT/STIL/WDR62/WNT3A/CCNF/PLK4/TRIM54/STMN1/TPX2/STMND1/PSRC1/TACC3/CEP131/GPSM2/XRCC3/KAT2A/DRC1
GOBP_ALPHA_AMINO_ACID_METABOLIC_PROCESS	GOBP_ALPHA_AMINO_ACID_METABOLIC_PROCESS	-2.35520525789295	3.22557010126505e-05	ECHS1/ALDH4A1/GOT1/GLUD1/IVD/PAH/GPT2/KYNU/GLDC/PIPOX/HMGCL/GPT/MTHFD2L/MMUT/ACMSD/HDC/GCDH/ACAT1/CDO1/MTHFD1/MSRA/RIDA/HAAO/SHMT1/MTTP/NOS1/PSAT1/AASS/SARDH/FOLH1/PRODH2/ART4/DAO/OAT/AMDHD1/AGXT/ACADSB/CTH/FTCD/ARG1/HAO1/ALDH6A1/ASS1/MAT1A/PHGDH/FABP1/HAL/OTC/LGSN/GSTZ1/HPD/ASPA/HOGA1/ALDH8A1/IYD/CPS1/AGXT2/KMO/GNMT/SDS/GLYATL1/TDO2/BHMT/TAT/GLS2/AADAT/TH/HMGCLL1/IDO2/GLYAT/ASPG/TTC36/UROC1
GOBP_MITOTIC_RECOMBINATION	GOBP_MITOTIC_RECOMBINATION	2.35249236300045	0.00700409598072843	TERT/EME1/RAD51/XRCC3/DMC1/BRCA2/MSH2/NSMCE2/EME2
GOBP_STEROID_CATABOLIC_PROCESS	GOBP_STEROID_CATABOLIC_PROCESS	-2.34425637377406	0.000628139213305806	SULT1E1/HSD11B1/AKR1D1/CYP1A1/SRD5A2/FGF23/CYP39A1/CYP3A4/CYP1A2
GOBP_L_AMINO_ACID_CATABOLIC_PROCESS	GOBP_L_AMINO_ACID_CATABOLIC_PROCESS	-2.34180988467793	0.0005335914103267	ECHS1/ALDH4A1/GOT1/GLUD1/IVD/PAH/GPT2/KYNU/PIPOX/HMGCL/GPT/ACMSD/HDC/GCDH/ACAT1/CDO1/RIDA/HAAO/SHMT1/NOS1/AASS/PRODH2/DAO/OAT/AMDHD1/AGXT/ACADSB/FTCD/ARG1/ALDH6A1/MAT1A/HAL/OTC/GSTZ1/HPD/HOGA1/ALDH8A1/AGXT2/KMO/SDS/TDO2/TAT/GLS2/AADAT/HMGCLL1/IDO2/UROC1
GOBP_DETOXIFICATION	GOBP_DETOXIFICATION	-2.34164762681302	0.000411971244653592	CP/AQP9/FABP1/HBA1/ALB/GSTZ1/AKR7A3/HBA2/APOA4/GSTM1/HBB/MT1A/HP/PTGS2/MT2A/ADH4/MT1X/SLC22A1/MT1E/MT1F/MT1M/MT1G/MT1H
GOBP_MITOTIC_DNA_REPLICATION_CHECKPOINT_SIGNALING	GOBP_MITOTIC_DNA_REPLICATION_CHECKPOINT_SIGNALING	2.33807681308514	0.00133214239100091	TICRR/CDC6/ORC1/CLSPN/CDC7
GOBP_L_AMINO_ACID_METABOLIC_PROCESS	GOBP_L_AMINO_ACID_METABOLIC_PROCESS	-2.33655001924172	5.06896184679171e-05	ECHS1/ALDH4A1/GOT1/GLUD1/IVD/PAH/GPT2/KYNU/PIPOX/HMGCL/GPT/MTHFD2L/ACMSD/HDC/GCDH/ACAT1/CDO1/MTHFD1/RIDA/HAAO/SHMT1/MTTP/NOS1/PSAT1/AASS/FOLH1/PRODH2/DAO/OAT/AMDHD1/AGXT/ACADSB/FTCD/ARG1/ALDH6A1/ASS1/MAT1A/PHGDH/FABP1/HAL/OTC/LGSN/GSTZ1/HPD/HOGA1/ALDH8A1/IYD/CPS1/AGXT2/KMO/GNMT/SDS/GLYATL1/TDO2/BHMT/TAT/GLS2/AADAT/TH/HMGCLL1/IDO2/ASPG/TTC36/UROC1
GOBP_RESPONSE_TO_CADMIUM_ION	GOBP_RESPONSE_TO_CADMIUM_ION	-2.33281055445567	0.000700797883308945	MT2A/MT1X/MT1E/MT1F/MT1M/MT1G/MT1H/CYP1A2
GOBP_POSITIVE_REGULATION_OF_CELL_CYCLE_CHECKPOINT	GOBP_POSITIVE_REGULATION_OF_CELL_CYCLE_CHECKPOINT	2.32989102897074	0.00843987843009716	BIRC5/NDC80/AURKB/CDCA8/MAD2L1/DYNC1I1/XRCC3
GOBP_POSITIVE_REGULATION_OF_SPINDLE_CHECKPOINT	GOBP_POSITIVE_REGULATION_OF_SPINDLE_CHECKPOINT	2.32989102897074	0.00843987843009716	BIRC5/NDC80/AURKB/CDCA8/MAD2L1/DYNC1I1/XRCC3
GOBP_PROTEIN_DEPOLYMERIZATION	GOBP_PROTEIN_DEPOLYMERIZATION	2.32321825117457	0.0095440630900623	KIF18B/KIF2C/DIAPH3/KIF18A/AURKB/KIF14/DNAJC6/TRIM54/STMN1/TPX2/STMND1/ACTN2/KIF24
GOBP_REGULATION_OF_DOUBLE_STRAND_BREAK_REPAIR	GOBP_REGULATION_OF_DOUBLE_STRAND_BREAK_REPAIR	2.32059206385669	0.00436835308291984	FOXM1/PLK1/POLQ/PARPBP/PPP4R3C/RAD51AP1/RAD51/FANCB/CHEK1/RMI2
GOBP_REGULATION_OF_ATTACHMENT_OF_MITOTIC_SPINDLE_MICROTUBULES_TO_KINETOCHORE	GOBP_REGULATION_OF_ATTACHMENT_OF_MITOTIC_SPINDLE_MICROTUBULES_TO_KINETOCHORE	2.30924105159804	0.0023512971638205	BIRC5/CDK1/AURKB/CDCA8
GOBP_POSITIVE_REGULATION_OF_DNA_REPLICATION	GOBP_POSITIVE_REGULATION_OF_DNA_REPLICATION	2.30372308458805	0.0188671304276033	E2F8/CDK1/CDT1/E2F7/CDC7/CDC25A/ATAD5/DBF4B
GOBP_POSITIVE_REGULATION_OF_ATTACHMENT_OF_SPINDLE_MICROTUBULES_TO_KINETOCHORE	GOBP_POSITIVE_REGULATION_OF_ATTACHMENT_OF_SPINDLE_MICROTUBULES_TO_KINETOCHORE	2.29764068977889	0.00283300040482322	BIRC5/AURKB/CDCA8/CCNB1
GOBP_STEROL_METABOLIC_PROCESS	GOBP_STEROL_METABOLIC_PROCESS	-2.29700069669591	0.000168884580177435	CYP11A1/GPR146/DGAT2/ERLIN1/CYP7B1/LDLR/TTC39B/SEC14L2/FAXDC2/LIPC/CH25H/CAT/NR0B2/CYP4V2/SCP2/ANGPTL3/CCDC3/ERRFI1/MTTP/HMGCS2/LEPR/ACAA2/AGTR1/EPHX2/UGT1A9/SULT2A1/UGT1A3/PON1/FABP1/APOA1/UGT1A1/APOA5/APOA4/NPC1L1/ACADL/CYP2C9/CETP/LCAT/UGT1A4/AKR1D1/CYP8B1/CYP39A1/APOF/CFTR/CYP3A4/CYP1A2
GOBP_RESPONSE_TO_XENOBIOTIC_STIMULUS	GOBP_RESPONSE_TO_XENOBIOTIC_STIMULUS	-2.29680130676701	3.41237300165133e-06	MMP7/CYP3A7/ERRFI1/FMO2/ACAA1/NOS1/CD69/UGT2B15/UPP2/HMGCS2/DUSP6/GSTA1/SCN11A/PLIN2/CES3/SLC34A1/SLC6A2/PDE2A/ALDH2/IL10/PON3/UGT1A9/SLCO1B1/NKX3-1/ABAT/THBS1/CYP2C18/SLC1A2/TBXA2R/SULT2A1/UGT1A3/ASS1/SLC22A7/KCNK3/IL1B/CYP2A13/SOX10/SULT1B1/ABCC9/FABP1/ABCB11/ACSL1/OTC/UGT1A1/SLC1A1/AOX1/UGT2B17/NR1I2/CYP4F2/CPS1/GSTM1/UGT2A1/FBP1/GSTA2/UGT2B7/CYP2C9/SLC28A3/BCHE/S100A12/UGT1A4/SLC10A1/FOS/CYP1…
GOBP_AMINO_ACID_CATABOLIC_PROCESS	GOBP_AMINO_ACID_CATABOLIC_PROCESS	-2.29480770556855	0.000451629997661691	ECHS1/ALDH4A1/GOT1/GLUD1/IVD/PAH/GPT2/KYNU/GLDC/PIPOX/HMGCL/GPT/ACMSD/HDC/GCDH/ACAT1/PPM1K/CDO1/RIDA/HAAO/SHMT1/NOS1/BCKDHB/AASS/SARDH/PRODH2/DAO/OAT/AMDHD1/AGXT/ACADSB/FTCD/ABAT/ARG1/ALDH6A1/MAT1A/HAL/OTC/GSTZ1/HPD/HOGA1/ALDH8A1/AGXT2/KMO/SDS/TDO2/TAT/GLS2/AADAT/HMGCLL1/IDO2/UROC1
GOBP_REGULATION_OF_METAPHASE_PLATE_CONGRESSION	GOBP_REGULATION_OF_METAPHASE_PLATE_CONGRESSION	2.29023327669504	0.00631014384142379	BIRC5/CDK1/AURKB/CDCA8
GOBP_REGULATION_OF_DNA_REPLICATION	GOBP_REGULATION_OF_DNA_REPLICATION	2.29001990327849	0.00297224574480084	E2F8/TICRR/CDK1/CDT1/DTL/CCNA2/E2F7/CDC6/MCM2/CDC7/GMNN/DSCC1/CDC25A/ESCO2/MCM6/ATAD5/DBF4B/MCM4/MCM3/DNA2/MCM5/EHMT2/MCM7
GOBP_NEGATIVE_REGULATION_OF_CELL_DIVISION	GOBP_NEGATIVE_REGULATION_OF_CELL_DIVISION	2.28999284149246	0.00490037910370643	E2F8/ASPM/E2F7/AURKB/BLM
GOBP_FEMALE_GAMETE_GENERATION	GOBP_FEMALE_GAMETE_GENERATION	2.28984815073094	0.00277495883762049	SKA1/TOP2A/TTK/ASPM/CCNB2/SKA3/PLK1/MDK/NDC80/TRIP13/CCNB1/NCAPH/AURKA
GOBP_REGULATION_OF_MEIOTIC_CELL_CYCLE_PHASE_TRANSITION	GOBP_REGULATION_OF_MEIOTIC_CELL_CYCLE_PHASE_TRANSITION	2.28605871068629	0.00306832658565788	CDC25C/TTK/PKMYT1/ZWINT/CDC25A
GOBP_CENTROSOME_DUPLICATION	GOBP_CENTROSOME_DUPLICATION	2.27976939091128	0.00919500756903141	NDC80/STIL/WDR62/CCNF/PLK4/CEP131/BRSK1/XRCC3/KAT2A/CEP152/BRCA2/SAC3D1/CEP72
GOBP_REGULATION_OF_DNA_TEMPLATED_DNA_REPLICATION_INITIATION	GOBP_REGULATION_OF_DNA_TEMPLATED_DNA_REPLICATION_INITIATION	2.27763678875167	0.0144537980688252	TICRR/CDT1/DTL/MCM2/GMNN/MCM6/MCM4/MCM3/MCM5/MCM7
GOBP_COMPLEMENT_ACTIVATION	GOBP_COMPLEMENT_ACTIVATION	-2.27552555792443	0.00138481949961989	C4BPA/C1S/FCN1/CFHR5/A2M/C1RL/MASP1/CR1L/C1R/C8B/IL1B/VSIG4/CFHR4/COLEC11/CR1/C8A/CFHR3/C6/MBL2/CFP/C7/CD5L/C9/FCN3/COLEC10/FCN2
GOBP_REGULATION_OF_CYCLIN_DEPENDENT_PROTEIN_SERINE_THREONINE_KINASE_ACTIVITY	GOBP_REGULATION_OF_CYCLIN_DEPENDENT_PROTEIN_SERINE_THREONINE_KINASE_ACTIVITY	2.27092952532317	0.0101568203369934	CDC25C/CDKN3/CDKN2A/CDC6/PKMYT1/BLM/CDK5RAP3/CDC25A/CCNE2
GOBP_MONOCARBOXYLIC_ACID_BIOSYNTHETIC_PROCESS	GOBP_MONOCARBOXYLIC_ACID_BIOSYNTHETIC_PROCESS	-2.27043022266775	0.000144705612406155	CBR4/AKR1C4/ERLIN1/CYP7B1/PLA2G4A/ACSM2B/MLYCD/ACACB/LIPC/ACMSD/ACOX2/SCD5/LIPG/GATM/EDN2/SCP2/RBP1/ERRFI1/ALDH1A3/EHHADH/APOC3/SLC27A2/PDK4/ACSM2A/IL1B/FABP1/ABCB11/ACSL1/FADS6/APOA5/SLC27A5/HOGA1/ALDH8A1/APOA4/GSTM1/ACSM3/KMO/ACSM5/ACADL/CYP2C9/SDS/PTGIS/PTGS2/PLP1/AKR1D1/CYP1A1/CYP8B1/CYP2C8/CYP2E1/CYP39A1/AVPR1A/CYP3A4/CYP1A2
GOBP_FEMALE_MEIOSIS_I	GOBP_FEMALE_MEIOSIS_I	2.26894749279193	0.00379332528992235	CCNB2/NDC80/TRIP13/AURKA/HSF2BP
GOBP_SPINDLE_LOCALIZATION	GOBP_SPINDLE_LOCALIZATION	2.25775182524336	0.00645424387699106	SKA1/CENPA/ASPM/SKA3/NDC80/SAPCD2/ESPL1/SPDL1/GPSM2/ANKFN1/GPSM1
GOBP_REGULATION_OF_UBIQUITIN_PROTEIN_TRANSFERASE_ACTIVITY	GOBP_REGULATION_OF_UBIQUITIN_PROTEIN_TRANSFERASE_ACTIVITY	2.25539635264807	0.00643734589483605	CDC20/UBE2C/CDKN2A/MAGEC2/MAD2L1/UBE2S
GOBP_DITERPENOID_METABOLIC_PROCESS	GOBP_DITERPENOID_METABOLIC_PROCESS	-2.25292487425049	0.00248603288179566	CYP4V2/SRD5A1/SCP2/RBP1/CYP3A7/ALDH1A3/UGT1A9/RDH5/CYP2C18/ADH6/UGT1A3/HSD17B6/FABP1/UGT1A1/TTR/ALDH8A1/ADH1A/ADH1B/ADH1C/RDH16/LRAT/CYP1A1/CYP2C8/ADH4/BCO2/CYP26A1/CYP3A4/CYP1A2
GOBP_POSITIVE_REGULATION_OF_ERK1_AND_ERK2_CASCADE	GOBP_POSITIVE_REGULATION_OF_ERK1_AND_ERK2_CASCADE	-2.25015007215113	0.000451629997661691	SPRY2/JUN/HTR2A/NAMPT/TLR4/CCR1/SERPINF2/FGF10/SCIMP/FGA/ERBB4/FGG/TEK/FGFR2/IL1B/IGF1/FGB/TNFSF11/TRPV4/PLA2G2A/CCL21/CCL19/NPY5R/EPO/NRXN1/CASR/FPR2/PDGFRA/ALKAL1/ALKAL2/NRG1/HAND2/FGF23/IL13RA2/ADRA1A/BMPER/MARCO
GOBP_POSITIVE_REGULATION_OF_CELL_DIVISION	GOBP_POSITIVE_REGULATION_OF_CELL_DIVISION	2.24972358349812	0.0148435765748503	THBS4/BIRC5/MDK/CDC6/AURKB/KIF23/CDCA8/KIF14/RACGAP1/ECT2
GOBP_POSITIVE_REGULATION_OF_DNA_METABOLIC_PROCESS	GOBP_POSITIVE_REGULATION_OF_DNA_METABOLIC_PROCESS	2.24835698264306	0.00379332528992235	NEK2/E2F8/FOXM1/CDK1/CDT1/CCNA2/E2F7/AURKB/NOX4/RAD51AP1/FANCB/CDC7/DSCC1/CDC25A/DPF1/ATAD5/CHTF18/RFC4/DBF4B/KMT5C/PRDM9/TNFSF4/DNA2/DDX11/H2AX/MSH2
GOBP_RESPONSE_TO_METAL_ION	GOBP_RESPONSE_TO_METAL_ION	-2.24483709028718	0.000168829727950166	AQP3/SLC34A1/FGA/CPNE6/FGG/DUSP1/HCN1/ANK3/ABAT/THBS1/ASS1/KCNK3/FGB/ABCC9/OTC/KCNJ10/SMPD3/SLC13A5/SLC1A1/S100A8/ALLC/ADCY1/CPS1/MT1A/FBP1/ADAMTS13/NRXN1/CASR/TAT/LCAT/FOS/CYP1A1/MT2A/TRPV6/FGF23/GABRB3/MT1X/FOSB/MT1E/MT1F/MT1M/CRHBP/MT1G/HAMP/MT1H/CYP1A2
GOBP_FATTY_ACID_METABOLIC_PROCESS	GOBP_FATTY_ACID_METABOLIC_PROCESS	-2.23947194167889	2.26974450397486e-05	FMO4/ABHD2/FA2H/NCOR1/SLC45A3/C3/ANGPTL4/ACOT2/ACSL5/LPIN2/PHYH/SNCA/ABHD6/ECHS1/CPT2/IVD/DGAT2/CYP4F3/CBR4/AKR1C4/ERLIN1/PLA2G5/ECHDC3/PLA2G4A/ACSM2B/MLYCD/ACACB/BDH2/ACAD11/MMUT/CYP4F12/LIPC/ACADM/ADH7/GCDH/ACAT1/ACOX2/SCD5/CYP4Z1/LIPG/CYP2J2/EDN2/CYP4V2/SCP2/ANGPTL3/CCDC3/FMO2/ACAA1/EHHADH/GSTA1/ACAA2/PPARGC1A/NAAA/ETFDH/APOC3/SLC27A2/ACADS/UGT1A9/PDK4/ACSM2A/ACADSB/CYP2C18/HAO1/UGT1A3/TNXB/AC…
GOBP_AMINO_ACID_METABOLIC_PROCESS	GOBP_AMINO_ACID_METABOLIC_PROCESS	-2.23836083166587	0.000101940299161055	ECHS1/ALDH4A1/GOT1/GLUD1/IVD/PAH/GPT2/KYNU/GLDC/PIPOX/HMGCL/GPT/MTHFD2L/MMUT/DIO1/ACMSD/HDC/GCDH/ACAT1/PPM1K/CDO1/MTHFD1/MSRA/RIDA/SLC16A2/HAAO/SHMT1/MTTP/NOS1/PSAT1/UPB1/BCKDHB/AASS/SARDH/FOLH1/PRODH2/ART4/DAO/OAT/AMDHD1/AGXT/ACADSB/CTH/FTCD/ABAT/ARG1/HAO1/ALDH6A1/ASS1/GGT5/MAT1A/PHGDH/FABP1/HAL/OTC/LGSN/GSTZ1/HPD/ASPA/HOGA1/ALDH8A1/IYD/CPS1/AGXT2/KMO/GNMT/SDS/GLYATL1/TDO2/BHMT/TAT/GLS2/AADAT/TH…
GOBP_REGULATION_OF_DNA_TEMPLATED_DNA_REPLICATION	GOBP_REGULATION_OF_DNA_TEMPLATED_DNA_REPLICATION	2.22731690378358	0.014914822264121	E2F8/TICRR/CDT1/DTL/E2F7/MCM2/CDC7/GMNN/MCM6/DBF4B/MCM4/MCM3/MCM5/MCM7
GOBP_APPENDAGE_MORPHOGENESIS	GOBP_APPENDAGE_MORPHOGENESIS	2.22555935191087	0.00468183868257457	HOXA13/GPC3/PITX1/HOXD9/HOXA10/TBX4/DKK1/COL2A1/MYCN/LEF1/OSR2/HOXD10/PRRX1/FLVCR1/DLX5/SHOX2/HOXA11/SP8/MSX1
GOBP_TRIGLYCERIDE_METABOLIC_PROCESS	GOBP_TRIGLYCERIDE_METABOLIC_PROCESS	-2.22545354326877	0.00630123524797487	AGPAT2/APOB/C3/LPIN2/GPAT3/AGMO/DGAT2/LDLR/PLAAT3/AADAC/LIPC/APOH/MOGAT1/GPR82/LIPG/CAT/GPLD1/SCP2/PCK2/SORL1/MTTP/APOC3/SIK1/PLIN1/TNXB/FABP1/ACSL1/APOA5/SLC27A5/CPS1/APOA4/CETP/PCK1/MOGAT2/APOF/MFSD2A/THRSP
GOBP_POSITIVE_REGULATION_OF_ORGANIC_ACID_TRANSPORT	GOBP_POSITIVE_REGULATION_OF_ORGANIC_ACID_TRANSPORT	-2.21898408963306	0.003521803539166	PLA2R1/ACE2/ABAT/IL1B/ABCB11/ACSL1/TNFSF11/CYP4F2/KMO/CYP4A11/SLC17A8/CLTRN/OXT/AVPR1A
GOBP_LIPID_MODIFICATION	GOBP_LIPID_MODIFICATION	-2.21676627836915	0.00122182771958658	ECHS1/CPT2/IVD/DGAT2/CYP4F3/MLYCD/ACACB/BDH2/ACAD11/ACADM/ADH7/GCDH/ACAT1/ACOX2/CYP4V2/SCP2/CYP3A7/FMO2/ACAA1/PLPP3/EHHADH/ACAA2/PPARGC1A/ETFDH/EPHX2/SLC27A2/ACADS/PDK4/HAO1/ABCC9/FABP1/ABCB11/CYP4F2/ACADL/CYP4A22/CYP1A1/PLPP4/CYP2C8/CYP2E1/ADH4/MFSD2A/HAO2/CYP3A4
GOBP_CENTROSOME_SEPARATION	GOBP_CENTROSOME_SEPARATION	2.20861032644514	0.0109873232234038	NEK2/KIF15/AURKA/CHEK1/KIF11
GOBP_ALDEHYDE_METABOLIC_PROCESS	GOBP_ALDEHYDE_METABOLIC_PROCESS	-2.20227146437212	0.00577746897598526	GRHPR/BCO1/RBP4/TKFC/ALDH1B1/BMP6/EDNRB/ALDH1A3/ALDH2/AGXT/FABP1/HOGA1/ALDH8A1/ALDOB/AKR7A3/ALPL/AGXT2/PCK1/ADH4/BCO2/BMP5
GOBP_POSITIVE_REGULATION_OF_CELL_CYCLE_G1_S_PHASE_TRANSITION	GOBP_POSITIVE_REGULATION_OF_CELL_CYCLE_G1_S_PHASE_TRANSITION	2.20086033469108	0.0152642898903995	TERT/CDC6/RRM2/CCNE1/FAM83D/EZH2/STIL/MTBP/CCNE2
GOBP_ACTOMYOSIN_CONTRACTILE_RING_ORGANIZATION	GOBP_ACTOMYOSIN_CONTRACTILE_RING_ORGANIZATION	2.19924534898938	0.0094120546894424	IQGAP3/ANLN/RACGAP1/ECT2
GOBP_HINDLIMB_MORPHOGENESIS	GOBP_HINDLIMB_MORPHOGENESIS	2.19880713603844	0.0188671304276033	GPC3/PITX1/HOXD9/TBX4/OSR2/HOXD10
GOBP_RETINOL_METABOLIC_PROCESS	GOBP_RETINOL_METABOLIC_PROCESS	-2.19800976455799	0.00652644666516185	RDH5/CYP2C18/ADH6/HSD17B6/FABP1/ADH1A/ADH1B/ADH1C/RDH16/LRAT/CYP1A1/CYP2C8/ADH4/CYP3A4/CYP1A2
GOBP_NEGATIVE_REGULATION_OF_DOUBLE_STRAND_BREAK_REPAIR_VIA_HOMOLOGOUS_RECOMBINATION	GOBP_NEGATIVE_REGULATION_OF_DOUBLE_STRAND_BREAK_REPAIR_VIA_HOMOLOGOUS_RECOMBINATION	2.19603810289955	0.0135064805706258	PLK1/POLQ/PARPBP/FANCB/RMI2
GOBP_REGULATION_OF_UBIQUITIN_PROTEIN_LIGASE_ACTIVITY	GOBP_REGULATION_OF_UBIQUITIN_PROTEIN_LIGASE_ACTIVITY	2.18983909985222	0.0142388125376407	CDC20/UBE2C/CDKN2A/MAD2L1/UBE2S
GOBP_BENZENE_CONTAINING_COMPOUND_METABOLIC_PROCESS	GOBP_BENZENE_CONTAINING_COMPOUND_METABOLIC_PROCESS	-2.18982942995591	0.00652644666516185	ALDH8A1/GSTM1/KMO/TDO2/AADAT/IDO2/SRD5A2/CYP2E1
GOBP_EXIT_FROM_MITOSIS	GOBP_EXIT_FROM_MITOSIS	2.18465018373462	0.0146529663351709	UBE2C/BIRC5/ANLN/KNTC1/UBE2S
GOBP_ZYMOGEN_ACTIVATION	GOBP_ZYMOGEN_ACTIVATION	-2.18449472238396	0.00389738283758551	GZMK/F2/CLEC3B/THBD/F12/APOH/MASP2/PRSS12/F8/C1S/PRSS3/HPR/SERPINF2/F11/C1RL/FGA/FGG/MASP1/C1R/THBS1/KLKB1/FGB/SERPINE1/HP/F9/HGFAC
GOBP_ESTABLISHMENT_OF_SPINDLE_ORIENTATION	GOBP_ESTABLISHMENT_OF_SPINDLE_ORIENTATION	2.18193357498194	0.0168799040185922	SKA1/CENPA/SKA3/NDC80/SAPCD2/SPDL1/GPSM2/ANKFN1/GPSM1
GOBP_POSITIVE_REGULATION_OF_MITOTIC_CYTOKINESIS	GOBP_POSITIVE_REGULATION_OF_MITOTIC_CYTOKINESIS	2.17759256632189	0.0119356586107959	BIRC5/AURKB/CDCA8/ECT2
GOBP_PRIMARY_ALCOHOL_METABOLIC_PROCESS	GOBP_PRIMARY_ALCOHOL_METABOLIC_PROCESS	-2.17591823713012	0.00562702845565901	CYP11A1/DGAT2/CBR4/AKR1C4/BCO1/RBP4/ADH7/SULT1A1/ALDH1B1/BMP6/CYP3A7/EDNRB/ALDH1A3/NAAA/ALDH2/RDH5/CYP2C18/ADH6/HAO1/SULT2A1/IGF1/HSD17B6/SULT1B1/FABP1/SULT1E1/ADH1A/ADH1B/ADH1C/RDH16/LRAT/CYP1A1/CYP2C8/ADH4/BMP5/CYP3A4/CYP1A2
GOBP_CENP_A_CONTAINING_CHROMATIN_ASSEMBLY	GOBP_CENP_A_CONTAINING_CHROMATIN_ASSEMBLY	2.17573488677866	0.0120294826503142	HJURP/CENPA/CENPI/CENPW
GOBP_MEIOTIC_SISTER_CHROMATID_COHESION	GOBP_MEIOTIC_SISTER_CHROMATID_COHESION	2.1698153985192	0.0165513566024802	BUB1B/BUB1/SGO1/SGO2/SMC1B
GOBP_LIPID_CATABOLIC_PROCESS	GOBP_LIPID_CATABOLIC_PROCESS	-2.16772077976922	0.000219697228596145	ABHD6/ECHS1/CPT2/DPEP3/IVD/CYP4F3/PLA2G5/LDLR/PLAAT3/PLA2G4A/LIPJ/BCO1/MLYCD/ACACB/AADAC/BDH2/ACAD11/CYP4F12/LIPC/ACADM/HCAR2/GCDH/ACAT1/ACOX2/LIPG/PLAAT2/GPLD1/SRD5A1/SCP2/PLCZ1/ANGPTL3/SORL1/ACAA1/PNPLA7/ETNPPL/ACER1/PLPP3/EHHADH/ACAA2/SPART/NAAA/ETFDH/APOC3/SLC27A2/ACADS/LIPN/PLIN1/HAO1/SULT2A1/NEU4/IL1B/HSD17B6/FABP1/ABCB11/SMPD3/APOA5/PLA2G2A/SULT1E1/CYP4F2/CPS1/APOA4/ACADL/HSD11B1/CYP4A11/H…
GOBP_LIPID_OXIDATION	GOBP_LIPID_OXIDATION	-2.15736178894099	0.00461821537139358	ECHS1/CPT2/IVD/DGAT2/CYP4F3/MLYCD/ACACB/BDH2/ACAD11/ACADM/ADH7/GCDH/ACAT1/ACOX2/CYP4V2/SCP2/FMO2/ACAA1/EHHADH/ACAA2/PPARGC1A/ETFDH/SLC27A2/ACADS/PDK4/HAO1/ABCC9/FABP1/ABCB11/CYP4F2/ACADL/ADH4/MFSD2A/HAO2
GOBP_SIGNAL_TRANSDUCTION_BY_P53_CLASS_MEDIATOR	GOBP_SIGNAL_TRANSDUCTION_BY_P53_CLASS_MEDIATOR	2.15228364296785	0.0109873232234038	CDKN2A/E2F1/FOXM1/GTSE1/E2F7/AURKB/TP73/E2F2/AURKA/CDK5RAP3/CHEK1/RAD54B
GOBP_POSITIVE_REGULATION_OF_CYTOSOLIC_CALCIUM_ION_CONCENTRATION	GOBP_POSITIVE_REGULATION_OF_CYTOSOLIC_CALCIUM_ION_CONCENTRATION	-2.14981133887162	0.00661255484702519	SLC8A1/HTR2A/CXCL13/PTGIR/PTGER2/PLCZ1/CCR1/NOS1/EDNRB/XCR1/CCL2/AGTR1/CCR9/LPAR1/P2RX3/TBXA2R/CD4/ADRA1B/TRPV4/FPR1/PROK2/TRPC5/CXCR1/CXCR2/C1QTNF1/EPO/SAA1/FPR2/RIC3/ESR1/OXT/AVPR1A/ADRA1A
GOBP_NEUTRAL_LIPID_METABOLIC_PROCESS	GOBP_NEUTRAL_LIPID_METABOLIC_PROCESS	-2.14929781220413	0.00489574083523551	AGPAT2/APOB/ABHD2/C3/LPIN2/SNCA/GPAT3/AGMO/ABHD6/DGAT2/LDLR/PLAAT3/PLA2G4A/AADAC/LIPC/APOH/MOGAT1/GPR82/LIPG/CAT/GPLD1/SCP2/PCK2/SORL1/MTTP/APOC3/SIK1/PLIN1/TNXB/FABP1/ACSL1/APOA5/SLC27A5/CPS1/APOA4/CETP/PCK1/MOGAT2/APOF/MFSD2A/THRSP
GOBP_EMBRYONIC_SKELETAL_SYSTEM_DEVELOPMENT	GOBP_EMBRYONIC_SKELETAL_SYSTEM_DEVELOPMENT	2.14888902042931	0.00792589419155424	HOXD9/SIX1/SIX2/SCX/HOXD3/HOXD4/SIX4/COL2A1/MYCN/OSR2/HOXD10/PRRX1/FLVCR1/HOXC9/DLX5/HOXC6/IRX5/SHOX2/HOXA11/NKX3-2/MDFI/DLX1/HOXA3/SOX11/HOXB9/MTHFD1L
GOBP_MULTICELLULAR_ORGANISMAL_LEVEL_WATER_HOMEOSTASIS	GOBP_MULTICELLULAR_ORGANISMAL_LEVEL_WATER_HOMEOSTASIS	-2.14601083956699	0.0101568203369934	TRPV4/AQP4/HAS2/CYP4F2/ADCY1/PRKAR2B/CYP4A11/CFTR
GOBP_CENTROMERIC_SISTER_CHROMATID_COHESION	GOBP_CENTROMERIC_SISTER_CHROMATID_COHESION	2.14345142545414	0.001972171555781	BUB1B/BUB1/SGO1/SGO2
GOBP_ESTROGEN_METABOLIC_PROCESS	GOBP_ESTROGEN_METABOLIC_PROCESS	-2.13290729689747	0.0124229808703764	SULT1A1/HSD17B2/HSD3B1/CYP3A7/UGT2B15/UGT1A9/UGT1A3/UGT1A1/SULT1E1/UGT2B17/UGT2B10/UGT2B7/CYP2C9/PDGFRA/UGT1A4/CYP1A1/CYP2C8/CYP3A4/CYP1A2
GOBP_REGULATION_OF_EXTRINSIC_APOPTOTIC_SIGNALING_PATHWAY_VIA_DEATH_DOMAIN_RECEPTORS	GOBP_REGULATION_OF_EXTRINSIC_APOPTOTIC_SIGNALING_PATHWAY_VIA_DEATH_DOMAIN_RECEPTORS	-2.13139781920061	0.0112059058284233	HMOX1/ATF3/FGA/FGG/THBS1/FGB/SERPINE1/BMPR1B/HGF/SFRP1/BMP5
GOBP_NEGATIVE_REGULATION_OF_PROTEIN_LOCALIZATION_TO_MEMBRANE	GOBP_NEGATIVE_REGULATION_OF_PROTEIN_LOCALIZATION_TO_MEMBRANE	2.13052299721979	0.0279694315018802	SFN/MRAP2/LYPD1/WNK4
GOBP_DEMETHYLATION	GOBP_DEMETHYLATION	-2.12968381919685	0.00158929759752773	CYP3A43/CYP2C9/CYP2C8/CYP3A4/CYP1A2
GOBP_OXIDATIVE_DEMETHYLATION	GOBP_OXIDATIVE_DEMETHYLATION	-2.12968381919685	0.00158929759752773	CYP3A43/CYP2C9/CYP2C8/CYP3A4/CYP1A2
GOBP_REGULATION_OF_ORGANIC_ACID_TRANSPORT	GOBP_REGULATION_OF_ORGANIC_ACID_TRANSPORT	-2.12912178477013	0.0129715557748632	ABAT/THBS1/IL1B/CLDN2/ABCB11/ACSL1/TNFSF11/CYP4F2/KMO/NPY5R/CYP4A11/SLC17A8/CLTRN/OXT/AVPR1A
GOBP_NEGATIVE_REGULATION_OF_MEIOTIC_CELL_CYCLE	GOBP_NEGATIVE_REGULATION_OF_MEIOTIC_CELL_CYCLE	2.12844489187477	0.0241490663778249	TTK/FBXO43/TRIP13/PKMYT1/ZWINT
GOBP_REGULATION_OF_ENDOTHELIAL_CELL_MIGRATION	GOBP_REGULATION_OF_ENDOTHELIAL_CELL_MIGRATION	-2.12709148571238	0.011449580690461	KLF4/CXCL13/GPLD1/PTN/GATA3/HMOX1/RHOB/PLPP3/TEK/EPHA2/THBS1/TBXA2R/WNT7A/ANXA3/MMRN1/PLG/HRG/ATOH8/PTGS2/DCN/CCBE1/BMPER/BMP10/GDF2
GOBP_NEGATIVE_REGULATION_OF_GROWTH	GOBP_NEGATIVE_REGULATION_OF_GROWTH	-2.12665438946933	0.00700409598072843	SOCS2/HRG/PI16/MT1A/FBP1/TNR/PLAC8/MT2A/CDHR2/SFRP1/MT1X/MT1E/MT1F/MT1M/MT1G/MT1H/BMP10/GDF2
GOBP_NEGATIVE_REGULATION_OF_DNA_RECOMBINATION	GOBP_NEGATIVE_REGULATION_OF_DNA_RECOMBINATION	2.12236530580575	0.0241846117328478	PLK1/POLQ/PARPBP/BLM/FANCB/RMI2
GOBP_MALE_MEIOTIC_NUCLEAR_DIVISION	GOBP_MALE_MEIOTIC_NUCLEAR_DIVISION	2.12141772767885	0.0303673719498064	KIF18A/TRIP13/TEX19/TESMIN/HSF2BP/DMC1/TEX11/ZNF541/SPDYA/BRCA2/TDRKH/RPL10L/MYBL1/FANCA/MAEL
GOBP_REGULATION_OF_TRANSFERASE_ACTIVITY	GOBP_REGULATION_OF_TRANSFERASE_ACTIVITY	2.12128027710754	0.00262884282750639	CDC25C/CDC20/UBE2C/CDKN3/CDKN2A/SFN/MAGEC2/CDC6/CENPE/PKMYT1/KIF14/EEF1A2/THY1/EZH2/ECT2/BLM/CDK5RAP3/MAD2L1/CEMIP/DSCC1/TPX2/ACP4/CDC25A
GOBP_RESPONSE_TO_TOXIC_SUBSTANCE	GOBP_RESPONSE_TO_TOXIC_SUBSTANCE	-2.12090798713028	0.00171613828069338	CP/AQP9/ASS1/PON1/FABP1/PTPN13/HBA1/ALB/UGT1A1/GSTZ1/AKR7A3/CPS1/HBA2/APOA4/GSTM1/HBB/MT1A/ADAMTS13/HP/PTGS2/INMT/FOS/CYP1A1/MT2A/GLYAT/ADH4/MT1X/SLC22A1/MT1E/MT1F/MT1M/MT1G/MT1H
GOBP_MULTICELLULAR_ORGANISMAL_LEVEL_CHEMICAL_HOMEOSTASIS	GOBP_MULTICELLULAR_ORGANISMAL_LEVEL_CHEMICAL_HOMEOSTASIS	-2.11582956076711	0.00968312474846459	TRPV4/AQP4/HAS2/CYP4F2/ADCY1/PRKAR2B/MBL2/CYP4A11/CFTR/HAMP
GOBP_NEGATIVE_REGULATION_OF_DNA_REPAIR	GOBP_NEGATIVE_REGULATION_OF_DNA_REPAIR	2.10847700896743	0.0272537763699432	PLK1/POLQ/PARPBP/FANCB/RMI2
GOBP_POSITIVE_REGULATION_OF_MAPK_CASCADE	GOBP_POSITIVE_REGULATION_OF_MAPK_CASCADE	-2.10804667310591	0.000299607530851485	IL6/SCIMP/FGA/ERBB4/TGFA/FGG/TEK/LPAR1/FGFR2/AR/THBS1/GDF6/WNT7A/NTRK3/GADD45B/PELI2/NTRK2/IL1B/IGF1/ADRB1/FGB/IL1RAP/ADRA1B/WNT7B/TNFSF11/NRK/TRPV4/ADRA2B/PLA2G2A/LILRA5/IGFBP3/TENM1/CCL21/C1QTNF1/CCL19/NPY5R/EPO/GHR/NRXN1/CASR/S100A12/FPR2/PDGFRA/FCGR2B/ALKAL1/HGF/ALKAL2/RET/NRG1/HAND2/FGF23/IL13RA2/NTF3/ADRA1A/BMPER/MARCO
GOBP_DNA_BIOSYNTHETIC_PROCESS	GOBP_DNA_BIOSYNTHETIC_PROCESS	2.10494510628698	0.0150848190188689	TERT/CENPF/DTL/CCNA2/POLQ/NOX4/PIF1/TK1/PCLAF/DSCC1/PDGFA/HROB/CHTF18/RFC4/LIN9/TYMS/POLE2
GOBP_RESPONSE_TO_STEROID_HORMONE	GOBP_RESPONSE_TO_STEROID_HORMONE	-2.10138286784089	0.00121590815998137	PTGER2/SRD5A1/JUNB/PCK2/AGL/NR3C2/ERRFI1/FLT3/HMGCS2/ETNPPL/IL6/IL10/UGT1A9/DUSP1/AR/NKX3-1/GPR83/THBS1/NTRK3/PGR/UGT1A3/ASS1/ZFP36/IGF1/IL1RN/SOX10/TCF21/WNT7B/UGT1A1/DEFA3/ESRRG/DSG1/NR4A3/CPS1/ALPL/EPO/GHR/BCHE/TDO2/TAT/LCAT/UGT1A4/FOS/PCK1/SRD5A2/ESR1/SFRP1/OXT/FOSB/AVPR1A
GOBP_PROTEIN_PROCESSING	GOBP_PROTEIN_PROCESSING	-2.09925460361749	0.00630123524797487	CFD/PRNP/CPA3/ADAMTS2/GZMK/TMPRSS13/F2/SPON1/CLEC3B/FXN/TMPRSS2/MYC/ENPEP/CFI/THBD/F12/CPN1/APOH/MASP2/PRSS12/F8/F3/LRRK2/C1S/PRSS3/HPR/SERPINF2/CTSG/F11/C1RL/ACE2/FGA/FGG/GAS1/MASP1/C1R/THBS1/KLKB1/FGB/PLG/SERPINE1/ADAMTS13/PCSK2/HP/BCHE/PRSS22/F9/PRSS8/MME/CWH43/HGFAC/CCBE1
GOBP_HOMOLOGOUS_CHROMOSOME_SEGREGATION	GOBP_HOMOLOGOUS_CHROMOSOME_SEGREGATION	2.09795047929373	0.0357115844033244	PTTG1/PLK1/TRIP13/SGO1/CCNE1/ZWINT/SGO2/FANCD2/MSH5/ESPL1/CCNE2/PSMC3IP/PRDM9/DMC1/EHMT2/TEX11/SPDYA/BRIP1
GOBP_POSITIVE_REGULATION_OF_MUSCLE_HYPERTROPHY	GOBP_POSITIVE_REGULATION_OF_MUSCLE_HYPERTROPHY	-2.09196626313789	0.00669816309354441	IGF1/ADRA1B/NR4A3/HAND2/ADRA1A/BMP10
GOBP_FATTY_ACID_BIOSYNTHETIC_PROCESS	GOBP_FATTY_ACID_BIOSYNTHETIC_PROCESS	-2.07953936618012	0.00843987843009716	PDK4/ACSM2A/IL1B/FABP1/ACSL1/FADS6/APOA5/APOA4/GSTM1/ACSM3/ACSM5/ACADL/CYP2C9/PTGIS/PTGS2/PLP1/CYP1A1/CYP2C8/CYP2E1/AVPR1A/CYP3A4/CYP1A2
GOBP_POSITIVE_REGULATION_OF_PHAGOCYTOSIS	GOBP_POSITIVE_REGULATION_OF_PHAGOCYTOSIS	-2.07591778986701	0.0174484921379798	IL2RB/MASP2/FCN1/SIRPB1/CCL2/AHSG/SFTPD/MASP1/APOA1/COLEC11/MBL2/CFP/FPR2/FCGR2B/FCN3/COLEC10/FCN2
GOBP_REGULATION_OF_CELL_CYCLE_G1_S_PHASE_TRANSITION	GOBP_REGULATION_OF_CELL_CYCLE_G1_S_PHASE_TRANSITION	2.07470186205063	0.0201840286576544	TERT/CDKN2A/E2F1/E2F7/CDC6/RRM2/KIF14/CCNE1/FAM83D/EZH2/STIL/CDKN2C/MTBP/CACNB4/CCNE2/DPF1
GOBP_REGULATION_OF_IMMUNE_EFFECTOR_PROCESS	GOBP_REGULATION_OF_IMMUNE_EFFECTOR_PROCESS	-2.0709421198368	0.00185670343028452	ENPP3/PTPRC/CLU/RASGRP4/IL18RAP/CX3CR1/CD81/C3/SH2D1A/LBP/DUSP10/CD1C/FCRL3/KLRB1/CD274/ASCL2/S100A9/PKP3/PLA2G5/GPR65/TLR3/IL7R/SERPINB9/LILRB1/CD300A/SERPING1/RBP4/CALHM6/CFI/FGL2/MASP2/IL27/HTR2A/C4BPA/SH2D1B/TLR4/FCN1/GATA3/JUNB/A2M/FFAR2/CD69/CD160/KLRD1/NCR1/IL6/FOXF1/CD226/PGLYRP1/PRAM1/SCIMP/IL10/MZB1/IL18R1/MASP1/CR1L/CAMK4/ARG1/CD244/IL1B/AZGP1/APOA1/IRF4/VSIG4/IL33/CD1D/COLEC11/HPX/CR1…
GOBP_REGULATION_OF_EXTRINSIC_APOPTOTIC_SIGNALING_PATHWAY	GOBP_REGULATION_OF_EXTRINSIC_APOPTOTIC_SIGNALING_PATHWAY	-2.06622363391288	0.0211214954536614	KLF4/TLR4/HMOX1/FGF10/ATF3/FGA/FGG/AR/G0S2/THBS1/EYA2/IL1B/PF4/IGF1/FGB/TNFSF11/SERPINE1/PAK5/BMPR1B/SRPX/HGF/RET/NRG1/DBH/SFRP1/BMP5
GOBP_ACUTE_INFLAMMATORY_RESPONSE	GOBP_ACUTE_INFLAMMATORY_RESPONSE	-2.06336182941808	0.0144537980688252	FCGR3A/F12/NLRP6/F8/F3/GATA3/FFAR2/SERPINF2/EDNRB/SCN11A/AHSG/IL6/APCS/ORM2/C2CD4B/CD163/KLKB1/SAA4/ASS1/IL1B/IL1RN/FCGR3B/ORM1/TNFSF11/CRP/VNN1/MBL2/NPY5R/EPO/HP/PTGS2/SAA1/FCGR2B/SAA2/DNASE1L3
GOBP_ACUTE_PHASE_RESPONSE	GOBP_ACUTE_PHASE_RESPONSE	-2.06032715890717	0.0120294826503142	SERPINF2/EDNRB/AHSG/IL6/APCS/ORM2/CD163/SAA4/ASS1/IL1B/IL1RN/ORM1/TNFSF11/CRP/MBL2/EPO/HP/PTGS2/SAA1/SAA2
GOBP_MIDDLE_EAR_MORPHOGENESIS	GOBP_MIDDLE_EAR_MORPHOGENESIS	2.05806824759332	0.0344263903219042	SIX1/SIX2/OSR2/PRRX1/MSX1/NKX3-2
GOBP_POSITIVE_REGULATION_OF_PROTEIN_LOCALIZATION_TO_NUCLEUS	GOBP_POSITIVE_REGULATION_OF_PROTEIN_LOCALIZATION_TO_NUCLEUS	2.05775849682689	0.0409082206054579	TERT/CDKN2A/CDK1/PLK1/ECT2/CDK5RAP3/CACNB4
GOBP_DISRUPTION_OF_ANATOMICAL_STRUCTURE_IN_ANOTHER_ORGANISM	GOBP_DISRUPTION_OF_ANATOMICAL_STRUCTURE_IN_ANOTHER_ORGANISM	-2.05614426489091	0.0148415727326176	ARG1/C8B/PF4/CXCL2/DEFA3/PLA2G2A/C8A/CCL21/HRG/GBP7/CCL19/C6/MBL2/S100A12/PPBP/CXCL6/CXCL12/C7/C9/CXCL14/HAMP
GOBP_REGULATION_OF_EXIT_FROM_MITOSIS	GOBP_REGULATION_OF_EXIT_FROM_MITOSIS	2.05184214924575	0.0363420482264123	UBE2C/BIRC5/ANLN
GOBP_REGULATION_OF_BLOOD_CIRCULATION	GOBP_REGULATION_OF_BLOOD_CIRCULATION	-2.05128862616944	0.0033164171418033	SLC8A1/HTR2A/DMD/CYP2J2/EDN2/GJC3/ADRB2/NOS1/EDNRB/ACE2/AGTR1/GCH1/FGA/FGG/HCN1/KCNE1/TBXA2R/DES/ADRB1/FGB/ITGA9/ABCC9/EHD3/ADRA1B/SLC1A1/TMIGD3/ADRA2B/SVEP1/FXYD1/CASR/GNAO1/KCND3/CTNNA3/TH/DBH/OXT/AVPR1A/KCNN2/ADRA1A/CHRM2/BMP10
GOBP_DNA_STRAND_ELONGATION	GOBP_DNA_STRAND_ELONGATION	2.04948216424354	0.0360345211768469	TERT/GINS1/RFC4/MCM4/MCM3/DNA2/MCM7
GOBP_PHAGOCYTOSIS	GOBP_PHAGOCYTOSIS	-2.04939360354532	0.00761669292088484	IL2RB/MASP2/C4BPA/TLR4/FCN1/SIRPB1/CCL2/LEPR/XKR4/SYT7/IRF8/CD14/AHSG/SFTPD/MASP1/CD302/THBS1/ANXA3/APOA1/COLEC11/CRP/MBL2/MEGF10/CFP/FPR2/FCGR2B/SRPX/PLPP4/TIMD4/FCN3/COLEC10/MARCO/FCN2
GOBP_TYROSINE_METABOLIC_PROCESS	GOBP_TYROSINE_METABOLIC_PROCESS	-2.04601692035355	0.0124229808703764	GSTZ1/HPD/IYD/TAT/TH/TTC36
GOBP_NEGATIVE_REGULATION_OF_GENE_EXPRESSION_EPIGENETIC	GOBP_NEGATIVE_REGULATION_OF_GENE_EXPRESSION_EPIGENETIC	2.04500250792384	0.0303673719498064	CENPA/UHRF1/H3C2/EZH2/CBX2/HELLS/H2AC13/CHEK1/SPOCD1/H3C6/OIP5/L3MBTL1/H2AC16/H3C10/EHMT2/H3C8/H2AX/PHF19/H3C12/HMGA2/DNMT3A/H2AC11/CBX8/BEND3/LMNB2/H3C3/MAEL
GOBP_REGULATION_OF_MEIOTIC_NUCLEAR_DIVISION	GOBP_REGULATION_OF_MEIOTIC_NUCLEAR_DIVISION	2.04316719648067	0.0464569872626145	CDC20/FBXO43/TRIP13/ZWINT/RAD51AP1/MSX1/STRA8/PRDM9
GOBP_ERK1_AND_ERK2_CASCADE	GOBP_ERK1_AND_ERK2_CASCADE	-2.04150149143456	0.00490037910370643	SPRY2/NLRP6/JUN/HTR2A/EPHA7/WNK2/NAMPT/KLF4/TLR4/CCR1/SERPINF2/ERRFI1/NDRG2/FGF10/DUSP6/ACE2/ATF3/SCIMP/FGA/DUSP5/ERBB4/FGG/TEK/DUSP1/FGFR2/EPHA2/IL1B/CCN1/IGF1/FGB/APOA1/EPHB1/PKHD1/TNFSF11/TRPV4/PLA2G2A/CCL21/CCL19/NPY5R/EPO/NRXN1/CASR/FPR2/PDGFRA/ALKAL1/ALKAL2/NRG1/RPS6KA6/HAND2/FGF23/IL13RA2/ADRA1A/BMPER/MARCO
GOBP_AROMATIC_AMINO_ACID_METABOLIC_PROCESS	GOBP_AROMATIC_AMINO_ACID_METABOLIC_PROCESS	-2.04028618954703	0.023804954728486	AMDHD1/FTCD/HAL/GSTZ1/HPD/IYD/KMO/TDO2/TAT/TH/IDO2/TTC36/UROC1
GOBP_FORELIMB_MORPHOGENESIS	GOBP_FORELIMB_MORPHOGENESIS	2.03823950387686	0.0471768660632132	HOXA13/HOXD9/OSR2/HOXD10/SHOX2/HOXA11/MSX1
GOBP_RESPONSE_TO_CALCIUM_ION	GOBP_RESPONSE_TO_CALCIUM_ION	-2.0347296654063	0.0117780517144544	JUNB/SUCNR1/MTTP/ACER1/AQP3/FGA/CPNE6/FGG/DUSP1/HCN1/THBS1/FGB/ABCC9/ALLC/ADCY1/NRXN1/CASR/FOS/TRPV6/FOSB/CRHBP
GOBP_COGNITION	GOBP_COGNITION	-2.02720219437583	0.00494521646452569	RTL4/SLC1A1/CLSTN2/CHL1/RCAN1/MUSK/CPEB3/RELN/ADCY1/PRKAR2B/EGR1/BRINP1/NRXN1/BCHE/ADGRB3/PAK5/FOXP2/TNR/CHRNA4/MME/FOS/TH/DBH/GABRB3/OXT/MFSD2A/TTC36/CRHBP
GOBP_PROXIMAL_DISTAL_PATTERN_FORMATION	GOBP_PROXIMAL_DISTAL_PATTERN_FORMATION	2.02596707470595	0.0474761461845461	HOXD9/HOXA10/HOXD10/HOXC9/HOXA11/SP8/DLX1/HOXB9/IRX3
GOBP_KYNURENINE_METABOLIC_PROCESS	GOBP_KYNURENINE_METABOLIC_PROCESS	-2.02336357042337	0.00843987843009716	ALDH8A1/KMO/TDO2/AADAT/IDO2
GOBP_RESPONSE_TO_STARVATION	GOBP_RESPONSE_TO_STARVATION	-2.02298087122542	0.0189325034535945	KLF10/ACADM/ACAT1/SSTR1/LRRK2/SLC38A2/SRD5A1/PCK2/HMGCS2/FOXO1/ATF3/PPARGC1A/PLIN2/SLC34A1/RNF152/PDK4/ZFP36/FABP1/ALB/SLC39A5/CPS1/PAK5/ALKAL2/FOS/PCK1/SFRP1/GCGR/MFSD2A
GOBP_POSITIVE_REGULATION_OF_SMAD_PROTEIN_SIGNAL_TRANSDUCTION	GOBP_POSITIVE_REGULATION_OF_SMAD_PROTEIN_SIGNAL_TRANSDUCTION	-2.02113823542636	0.0273726902177591	BMP5/BMPER/BMP10/GDF2
GOBP_CORTICAL_ACTIN_CYTOSKELETON_ORGANIZATION	GOBP_CORTICAL_ACTIN_CYTOSKELETON_ORGANIZATION	2.01552732417512	0.0450226555303097	IQGAP3/ANLN/RACGAP1/ECT2
GOBP_RESPONSE_TO_ORGANOPHOSPHORUS	GOBP_RESPONSE_TO_ORGANOPHOSPHORUS	-2.01241913805738	0.0279694315018802	AREG/ALAS1/CDO1/SRD5A1/ERRFI1/HMGCS2/PDE2A/DUSP1/LPAR1/HCN1/KCNE1/P2RX3/AQP9/ASS1/IL1B/ABCC9/GPD1/CPS1/P2RY12/FBP1/TAT/FOS/OXT/FOSB/CFTR/CRHBP
GOBP_ENDOTHELIAL_CELL_MIGRATION	GOBP_ENDOTHELIAL_CELL_MIGRATION	-2.01016308125428	0.0196415256524714	KLF4/CXCL13/GPLD1/PRSS3/PTN/EDN2/GATA3/HMOX1/RHOB/PLPP3/TEK/EPHA2/THBS1/TBXA2R/WNT7A/ANXA3/APOA1/ID1/MMRN1/PLG/NR4A1/EGR3/S100A8/HRG/ATOH8/PTGS2/S100A12/DCN/CCBE1/BMPER/BMP10/GDF2
GOBP_GLUTAMINE_FAMILY_AMINO_ACID_METABOLIC_PROCESS	GOBP_GLUTAMINE_FAMILY_AMINO_ACID_METABOLIC_PROCESS	-2.01008337834896	0.0294673936727123	MTTP/NOS1/FOLH1/PRODH2/DAO/OAT/AMDHD1/FTCD/ARG1/ASS1/PHGDH/FABP1/HAL/OTC/LGSN/CPS1/GLYATL1/TAT/GLS2/AADAT/UROC1
GOBP_REGULATION_OF_DNA_REPAIR	GOBP_REGULATION_OF_DNA_REPAIR	2.00398421480334	0.0436095273799637	FOXM1/PLK1/POLQ/PARPBP/PPP4R3C/RAD51AP1/RAD51/FANCB/CHEK1/RMI2
GOBP_BASE_EXCISION_REPAIR	GOBP_BASE_EXCISION_REPAIR	2.00326323033034	0.0454913889485565	NEIL3/POLQ/FEN1/HMGA1/DNA2/POLD1/HMGA2/LIG1
GOBP_REGULATION_OF_VASOCONSTRICTION	GOBP_REGULATION_OF_VASOCONSTRICTION	-2.00209742462206	0.0294673936727123	HTR2A/EDN2/ACE2/AGTR1/FGA/FGG/TBXA2R/FGB/ITGA9/ADRA1B/ADRA2B/SVEP1/CASR/DBH/AVPR1A/ADRA1A
GOBP_ALKALOID_METABOLIC_PROCESS	GOBP_ALKALOID_METABOLIC_PROCESS	-1.9994985667462	0.0105630269735243	BCHE/NNMT/CYP3A4/CYP1A2
GOBP_MEIOTIC_CHROMOSOME_SEPARATION	GOBP_MEIOTIC_CHROMOSOME_SEPARATION	1.99745782991237	0.0199860523180206	TTK/NCAPH/ZWINT/ESPL1
GOBP_POSITIVE_REGULATION_OF_SYNAPTIC_TRANSMISSION	GOBP_POSITIVE_REGULATION_OF_SYNAPTIC_TRANSMISSION	-1.99634654063406	0.0268857472905116	LRRTM1/NALCN/LAMA2/GRIA3/NTRK2/SLC1A1/CLSTN2/RELN/ADCY1/KMO/NRXN1/LGI1/TNR/MME/CAMK2B/OXT/CALN1/ADRA1A
GOBP_MEMORY	GOBP_MEMORY	-1.9960341360342	0.0220559603635262	SLC1A1/RCAN1/MUSK/CPEB3/RELN/ADCY1/EGR1/BRINP1/PAK5/MME/FOS/TH/DBH/GABRB3/OXT/TTC36
GOBP_PHAGOCYTOSIS_RECOGNITION	GOBP_PHAGOCYTOSIS_RECOGNITION	-1.99483685925641	0.0261392149883522	COLEC11/CRP/MBL2/MEGF10/CFP/FCN3/COLEC10/FCN2
GOBP_MONOCARBOXYLIC_ACID_CATABOLIC_PROCESS	GOBP_MONOCARBOXYLIC_ACID_CATABOLIC_PROCESS	-1.99200803771524	0.0143517957968926	ECHS1/CPT2/IVD/CYP4F3/SORD/MLYCD/ACACB/BDH2/ACAD11/CYP4F12/ACADM/GCDH/ACAT1/ACOX2/DCXR/SCP2/ACAA1/LDHD/EHHADH/ACAA2/ETFDH/SLC27A2/ACADS/AGXT/HAO1/SULT2A1/FABP1/ABCB11/HOGA1/CYP4F2/AGXT2/ACADL/CYP4A11/AKR1D1/MFSD2A/CYP26A1
GOBP_REGULATION_OF_LIPID_CATABOLIC_PROCESS	GOBP_REGULATION_OF_LIPID_CATABOLIC_PROCESS	-1.9913758650699	0.0428601088867051	LDLR/MLYCD/ACACB/AADAC/HCAR2/GPLD1/ANGPTL3/SORL1/APOC3/PLIN1/IL1B/ABCB11/APOA5/APOA4/HPGD/MFSD2A
GOBP_REGULATION_OF_MUSCLE_ADAPTATION	GOBP_REGULATION_OF_MUSCLE_ADAPTATION	-1.98688435340532	0.0436095273799637	IGF1/ADRA1B/GATA5/NR4A3/PI16/CAMK2B/HAND2/ADRA1A/BMP10
GOBP_CELL_KILLING	GOBP_CELL_KILLING	-1.98679801091203	0.00906493251015648	CD160/KLRD1/NCR1/CD226/PGLYRP1/DAO/IL10/CR1L/ARG1/C8B/PF4/AZGP1/FCGR3B/CXCL2/CD1D/DEFA3/PLA2G2A/CR1/C8A/CCL21/HRG/GBP7/CCL19/C6/MBL2/S100A12/PPBP/FCGR2B/CXCL6/CXCL12/DNASE1L3/C7/CD5L/C9/CXCL14/HAMP
GOBP_RESPONSE_TO_MOLECULE_OF_BACTERIAL_ORIGIN	GOBP_RESPONSE_TO_MOLECULE_OF_BACTERIAL_ORIGIN	-1.98182077448447	0.0054233346623389	PALM3/BMP6/CAMP/CXCL13/TLR4/PTGIR/PTGER2/PDCD1LG2/MPO/CTSG/NOS1/EDNRB/HMGCS2/CCL2/FGF10/IRF8/CD14/IL6/GCH1/SCIMP/PF4V1/NOCT/CSF3/IL10/SSC5D/IL18R1/FGFR2/TRIB1/TBXA2R/PLSCR4/LILRA2/ASS1/FCAR/ZFP36/MRC1/IL1B/PF4/SELE/NUGGC/CXCL2/NR4A1/S100A8/SERPINE1/SELP/NR1I2/CPS1/ALPL/KMO/EPO/ADAMTS13/PPBP/FCGR2B/CXCL6/HPGD/FOS/CYP1A1
GOBP_TRANS_SYNAPTIC_SIGNALING_BY_TRANS_SYNAPTIC_COMPLEX	GOBP_TRANS_SYNAPTIC_SIGNALING_BY_TRANS_SYNAPTIC_COMPLEX	-1.98089057050669	0.0241332265778294	TENM2/IL1RAP/PTPRD/CBLN2/EFNB3/NRXN1
GOBP_SULFUR_COMPOUND_METABOLIC_PROCESS	GOBP_SULFUR_COMPOUND_METABOLIC_PROCESS	-1.97709094370115	0.0109346814368917	ACSM2B/MLYCD/ACACB/MTHFD2L/MMUT/CHST7/GCDH/ACAT1/SULT1A1/CDO1/MTHFD1/MSRA/PANK1/HMGCS2/BCKDHB/AASS/GSTA1/SLC27A2/FMO3/AGXT/PDK4/ACSM2A/CTH/SLC1A2/SLC19A3/CHST9/SULT2A1/ACOT12/GGT5/SULT1B1/MAT1A/PHGDH/FABP1/ACSL1/SLC1A1/GSTZ1/SULT1E1/CPS1/GSTM1/ACSM3/GSTM5/VNN1/ACSM5/GSTA2/GNMT/GHR/TDO2/BHMT/GGT6/AADAT/GLYAT/CHST4
GOBP_POSITIVE_REGULATION_OF_PHOSPHATIDYLINOSITOL_3_KINASE_PROTEIN_KINASE_B_SIGNAL_TRANSDUCTION	GOBP_POSITIVE_REGULATION_OF_PHOSPHATIDYLINOSITOL_3_KINASE_PROTEIN_KINASE_B_SIGNAL_TRANSDUCTION	-1.97584103631105	0.0296544563080283	LAMA1/ERBB4/CSF3/TEK/NKX3-1/FAM110C/THBS1/TMEM100/NTRK3/NTRK2/IL1B/IGF1/LTK/TNFSF11/ADRA2B/SELP/CCL21/RELN/C1QTNF1/CCL19/P2RY12/NRXN1/FPR2/PDGFRA/SEMA3E/HGF/RET/DCN/NTF3
GOBP_APOPTOTIC_CELL_CLEARANCE	GOBP_APOPTOTIC_CELL_CLEARANCE	-1.97472046533053	0.0398134825959187	MEGF10/TIMD4/FCN3/MARCO/FCN2
GOBP_REFLEX	GOBP_REFLEX	-1.97191028964792	0.0409082206054579	ZPLD1/ALDH1A3/SCN11A/ASCL1/SLC1A1/NR4A3/FOXP2/GABRB3/SLITRK6/ADRA1A
GOBP_FATTY_ACID_BETA_OXIDATION	GOBP_FATTY_ACID_BETA_OXIDATION	-1.97072684485455	0.0391486035444418	ECHS1/CPT2/IVD/MLYCD/ACACB/BDH2/ACAD11/ACADM/GCDH/ACAT1/ACOX2/SCP2/ACAA1/EHHADH/ACAA2/ETFDH/SLC27A2/ACADS/FABP1/ABCB11/ACADL/MFSD2A
GOBP_AROMATIC_AMINO_ACID_FAMILY_CATABOLIC_PROCESS	GOBP_AROMATIC_AMINO_ACID_FAMILY_CATABOLIC_PROCESS	-1.96601027883669	0.0336905608694577	PAH/KYNU/ACMSD/HDC/HAAO/AMDHD1/FTCD/HAL/GSTZ1/HPD/KMO/TDO2/TAT/IDO2/UROC1
GOBP_REGULATION_OF_HETEROTYPIC_CELL_CELL_ADHESION	GOBP_REGULATION_OF_HETEROTYPIC_CELL_CELL_ADHESION	-1.96553468777781	0.0368678470188257	FGA/FGG/IL10/IL1B/IL1RN/FGB/APOA1/SKAP1/CEACAM6
GOBP_GLYCEROLIPID_METABOLIC_PROCESS	GOBP_GLYCEROLIPID_METABOLIC_PROCESS	-1.96312293135034	0.0151744004333867	AGMO/ABHD6/DGAT2/ETNK2/BMX/PTPRQ/PLA2G5/LDLR/PLAAT3/PLA2G4A/AADAC/LIPC/APOH/MOGAT1/GPR82/LIPG/PLAAT2/HTR2A/CAT/GPLD1/SCP2/PCK2/SORL1/MTTP/PNPLA7/PEMT/NAAA/CPNE6/APOC3/SIK1/IP6K3/PLIN1/TNXB/PON1/FABP1/APOA1/ACSL1/SPATA18/PIK3C2G/APOA5/SLC27A5/PLA2G2A/CPS1/APOA4/CETP/LCAT/PCK1/PITPNM3/CWH43/MOGAT2/APOF/MFSD2A/THRSP
GOBP_VASOCONSTRICTION	GOBP_VASOCONSTRICTION	-1.96235463743531	0.0279077842632721	SLC8A1/HTR2A/EDN2/EDNRB/ACE2/AGTR1/FGA/FGG/TBXA2R/FGB/ITGA9/ADRA1B/ADRA2B/CRP/SVEP1/CASR/DBH/AVPR1A/ADRA1A
GOBP_RESPONSE_TO_CORTICOSTEROID	GOBP_RESPONSE_TO_CORTICOSTEROID	-1.95929002453511	0.0186787405488482	SRD5A1/PCK2/AGL/ERRFI1/FLT3/HMGCS2/ETNPPL/IL6/IL10/UGT1A9/DUSP1/GPR83/NTRK3/UGT1A3/ASS1/ZFP36/IL1RN/WNT7B/UGT1A1/CPS1/ALPL/EPO/GHR/BCHE/TDO2/TAT/LCAT/UGT1A4/FOS/PCK1/OXT/FOSB/AVPR1A
GOBP_ORGANOPHOSPHATE_ESTER_TRANSPORT	GOBP_ORGANOPHOSPHATE_ESTER_TRANSPORT	-1.95664713117191	0.0425703757842372	GLTPD2/LDLR/ABCG8/ABCB4/SLC35D1/CALHM6/SLC17A3/ATP11C/SCP2/MTTP/ETNPPL/XKR4/APOC3/SLC4A1/PLSCR4/APOA1/ANO3/APOA5/CR1/TRPC5/APOA4/CETP/PITPNM3/MFSD2A/SLC25A47
GOBP_VASCULAR_PROCESS_IN_CIRCULATORY_SYSTEM	GOBP_VASCULAR_PROCESS_IN_CIRCULATORY_SYSTEM	-1.95660236845439	0.0122880791814335	BMP6/LRP2/SLC8A1/DRD1/HTR2A/SLC13A3/EDN2/SLC38A2/ADRB2/SERPINF2/SLC16A2/ABCG2/NOS1/EDNRB/LEPR/ACE2/SLC7A8/AGTR1/PDE2A/FGA/FGG/SLC6A13/TEK/SLC6A20/C2CD4B/SLC1A2/TBXA2R/SLC4A4/ADRB1/FGB/ITGA9/ABCC9/ADRA1B/SLC7A2/SLC1A1/TRPV4/ADRA2B/CPS1/CRP/SVEP1/HBB/CASR/DBH/AVPR1A/MFSD2A/SLC22A1/ADRA1A/SLC5A1
GOBP_RIBONUCLEOTIDE_CATABOLIC_PROCESS	GOBP_RIBONUCLEOTIDE_CATABOLIC_PROCESS	-1.95259343206962	0.0282094116731275	MTTP/UPP2/GDA/PFKFB1/HK3/PDE2A/DPYS/SLC4A1/PDE7B/SLC4A4/XDH/IGF1/FABP1/GCK/CDA/OGDHL/CBFA2T3/ENO3/GPD1/ALDOB/FBP1/NUDT10
GOBP_PYRUVATE_METABOLIC_PROCESS	GOBP_PYRUVATE_METABOLIC_PROCESS	-1.94982260057227	0.017769515330109	HTR2A/PCK2/MTTP/PFKFB1/HK3/SLC4A1/PDK4/SLC4A4/IGF1/FABP1/GCK/OGDHL/CBFA2T3/ENO3/GPD1/HOGA1/ALDOB/FBP1/SDS/PCK1
GOBP_OPSONIZATION	GOBP_OPSONIZATION	-1.94808278762833	0.0368226526634328	COLEC11/CRP/MBL2/CFP/FCN3/COLEC10/FCN2
GOBP_MITOTIC_CHROMOSOME_CONDENSATION	GOBP_MITOTIC_CHROMOSOME_CONDENSATION	1.94675753912159	0.0317329440557336	NCAPG/PLK1/NCAPH
GOBP_REGULATION_OF_BODY_FLUID_LEVELS	GOBP_REGULATION_OF_BODY_FLUID_LEVELS	-1.94341779683783	0.00496978221678594	SERPINA10/EMILIN1/HPS5/CYP4F12/SERPINC1/THBD/PRICKLE1/F12/AXL/MPIG6B/APOH/NLRP6/CDO1/HTR2A/F8/F3/TLR4/SERPINF2/CTSG/EDNRB/F11/FGF10/GP6/AQP3/IL6/GP5/FGA/ERBB4/FGG/FGL1/SLC4A1/THBS1/TBXA2R/KLKB1/NEGR1/ANO1/XDH/PF4/FGB/MMRN1/PLG/TRPV4/ADRA2B/AQP4/HAS2/SERPINE1/SELP/PROZ/SOCS2/HRG/C1QTNF1/CYP4F2/ADCY1/PRKAR2B/SVEP1/ANGPTL1/P2RY12/HBB/TFPI2/ADAMTS13/SAA1/ANXA8/CYP4A11/PDGFRA/F9/ANGPTL6/OXT/HGFAC/CFTR
GOBP_PHOSPHATIDYLINOSITOL_3_KINASE_PROTEIN_KINASE_B_SIGNAL_TRANSDUCTION	GOBP_PHOSPHATIDYLINOSITOL_3_KINASE_PROTEIN_KINASE_B_SIGNAL_TRANSDUCTION	-1.94177593366836	0.00982663226947388	FCGR3A/AXL/SPRY2/LRP2/CAT/EPHA7/KLF4/GATA3/ERRFI1/TSPYL5/FLT3/MYO16/CD160/LAMA1/ERBB4/CSF3/TEK/NKX3-1/FAM110C/THBS1/TMEM100/NTRK3/NTRK2/IL1B/IGF1/PTPN13/PKHD1/SMPD3/LTK/TNFSF11/PIK3C2G/ADRA2B/SELP/CCL21/RELN/C1QTNF1/CCL19/P2RY12/NRXN1/FPR2/PDGFRA/SEMA3E/HGF/RET/DCN/NTF3/SFRP5
GOBP_REGULATION_OF_PEPTIDASE_ACTIVITY	GOBP_REGULATION_OF_PEPTIDASE_ACTIVITY	-1.94082733958404	0.0201840286576544	CR1/FETUB/SPOCK3/PRSS22/ECM1
GOBP_KETONE_METABOLIC_PROCESS	GOBP_KETONE_METABOLIC_PROCESS	-1.93516062347239	0.0275529775003387	CYP11A1/DGAT2/INHBA/CYP4F3/CBR4/AKR1C4/ERLIN1/KYNU/MLYCD/ACACB/CYP4F12/BMP6/EDN2/SRD5A1/SCP2/HSD3B1/FMO2/EDNRB/PPARGC1A/APOC3/UGT1A9/PDK4/UGT1A3/IL1B/HSD17B6/FABP1/ABCB11/UGT1A1/APOA5/ALDH8A1/CYP4F2/APOA4/KMO/EGR1/ACADL/PTGS2/TDO2/UGT1A4/AADAT/IDO2/SRD5A2/CYP2B6/ADH4/AVPR1A/BMP5/MFSD2A
GOBP_INNERVATION	GOBP_INNERVATION	-1.93224011028292	0.0127358434347657	GABRB3/COL25A1/SLITRK6
GOBP_MIDGUT_DEVELOPMENT	GOBP_MIDGUT_DEVELOPMENT	-1.93089822517219	0.0340284303631441	EDNRB/HMGCS2/FOXF1/ASS1/OTC/CPS1/RET
GOBP_REGULATION_OF_CELL_JUNCTION_ASSEMBLY	GOBP_REGULATION_OF_CELL_JUNCTION_ASSEMBLY	-1.9308866686717	0.0100958052291742	LRRTM1/CRTAC1/TEK/FLRT2/EPHA2/THBS1/WNT7A/NTRK3/NEGR1/NTRK2/IL1B/PTPRS/IL1RAP/PTPRD/SLITRK2/PTPN13/EPHB1/LRRTM4/CBLN2/CLSTN2/MUSK/CPEB3/IGLON5/HRG/IL1RAPL2/NRXN1/ADGRB3/LRRN1/LRRN3/SFRP1/OXT/SLITRK6/SLITRK3/GDF2
GOBP_TEMPERATURE_HOMEOSTASIS	GOBP_TEMPERATURE_HOMEOSTASIS	-1.92975542490046	0.0242070144599654	DRD1/HTR2A/GATM/TLR4/EDN2/ADRB2/EDNRB/LEPR/FOXO1/PEMT/GADD45G/PPARGC1A/IL18R1/G0S2/ABAT/IL1B/ADRB1/ID1/ACSL1/IRF4/TNFSF11/ESRRG/TRPM8/ALPL/EGR1/ACADL/PTGS2/PLAC8/DBH/OXT
GOBP_LEARNING_OR_MEMORY	GOBP_LEARNING_OR_MEMORY	-1.92870935509315	0.0135080509325752	SLC1A1/CLSTN2/RCAN1/MUSK/CPEB3/RELN/ADCY1/PRKAR2B/EGR1/BRINP1/NRXN1/BCHE/ADGRB3/PAK5/FOXP2/TNR/MME/FOS/TH/DBH/GABRB3/OXT/TTC36/CRHBP
GOBP_AMIDE_CATABOLIC_PROCESS	GOBP_AMIDE_CATABOLIC_PROCESS	-1.92442746117886	0.0297249487607638	AASS/AMDHD1/FTCD/HAL/ALLC/TDO2/AADAT/UROC1
GOBP_MYOBLAST_PROLIFERATION	GOBP_MYOBLAST_PROLIFERATION	-1.92198692312285	0.0254189709827919	IGF1/ATOH8/MEGF10/HGF/FOS
GOBP_ADULT_HEART_DEVELOPMENT	GOBP_ADULT_HEART_DEVELOPMENT	-1.92182123771289	0.00446999660130728	HAND2/ADRA1A/BMP10
GOBP_POSITIVE_REGULATION_OF_NERVOUS_SYSTEM_DEVELOPMENT	GOBP_POSITIVE_REGULATION_OF_NERVOUS_SYSTEM_DEVELOPMENT	-1.91939495013127	0.0144092501885934	ASCL1/IL6/LRRTM1/FLRT2/RND2/WNT7A/NTRK3/NTRK2/IL1B/SOX10/L1CAM/IL1RAP/PTPRD/SLITRK2/EPHB1/MAG/LRRTM4/CBLN2/CLSTN2/TRPC5/RELN/DSCAM/EGR2/NRXN1/ADGRB3/LRRN1/LRRN3/CXCL12/MME/CAMK2B/WNT2/OXT/SLITRK6/SLITRK3
GOBP_POSITIVE_REGULATION_OF_LIPID_METABOLIC_PROCESS	GOBP_POSITIVE_REGULATION_OF_LIPID_METABOLIC_PROCESS	-1.91025197002061	0.0343648089073035	LDLR/MLYCD/AADAC/APOH/BMP6/HTR2A/GPLD1/EDN2/SCP2/ANGPTL3/CCDC3/PPARGC1A/AGTR1/IL1B/CCN1/APOA1/SPATA18/APOA5/APOA4/PTGS2/PCK1/AVPR1A/MFSD2A/HSD17B13
GOBP_MODIFIED_AMINO_ACID_METABOLIC_PROCESS	GOBP_MODIFIED_AMINO_ACID_METABOLIC_PROCESS	-1.90981343829513	0.0340284303631441	DIO1/SLC16A10/ACADM/SULT1A1/MTHFD1/GATM/GATA3/SLC16A2/ALDH1L1/SHMT1/SARDH/FOLH1/GSTA1/GCH1/FTCD/SLC1A2/DIO3/SULT2A1/ASS1/GGT5/DMGDH/SULT1B1/FABP1/SLC1A1/GSTZ1/HOGA1/IYD/GSTM1/AGXT2/GSTM5/VNN1/GSTA2/GNMT/ACADL/BHMT/GGT6/BBOX1
GOBP_CELLULAR_COMPONENT_DISASSEMBLY	GOBP_CELLULAR_COMPONENT_DISASSEMBLY	1.90831364052362	0.0143517957968926	KIF18B/TOP2A/KIF2C/CDK1/PLK1/DIAPH3/KIF18A/AURKB/MMP11/KIF14/AURKA/DKK1/PIF1/MMP12/CTSV/DNAJC6/CDK5RAP3/FAP/C1QL1/TRIM54/STMN1/TPX2/STMND1/ACTN2/KIF24/MMP1
GOBP_EXTRINSIC_APOPTOTIC_SIGNALING_PATHWAY	GOBP_EXTRINSIC_APOPTOTIC_SIGNALING_PATHWAY	-1.90630952076764	0.0261392149883522	KLF4/TLR4/HMOX1/FGF10/BCL2L10/ATF3/FGA/FGG/AR/G0S2/THBS1/EYA2/IL1B/PF4/IGF1/FGB/IL33/TNFSF11/SERPINE1/NGFR/PAK5/BMPR1B/SRPX/HGF/RET/NRG1/DBH/SFRP1/BMP5
GOBP_REGULATION_OF_PHAGOCYTOSIS	GOBP_REGULATION_OF_PHAGOCYTOSIS	-1.90219202048879	0.041931015129519	TLR2/PLA2G5/CD300A/IL2RB/MASP2/FCN1/SIRPB1/CCL2/SYT7/AHSG/SFTPD/MASP1/APOA1/COLEC11/MBL2/CFP/FPR2/FCGR2B/FCN3/COLEC10/FCN2
GOBP_REGULATION_OF_SYNAPSE_ASSEMBLY	GOBP_REGULATION_OF_SYNAPSE_ASSEMBLY	-1.90049686524889	0.0279694315018802	LRRTM1/CRTAC1/FLRT2/WNT7A/NTRK3/NEGR1/NTRK2/PTPRS/IL1RAP/PTPRD/SLITRK2/PTPN13/EPHB1/LRRTM4/CBLN2/CLSTN2/MUSK/CPEB3/IGLON5/IL1RAPL2/NRXN1/ADGRB3/LRRN1/LRRN3/OXT/SLITRK6/SLITRK3
GOBP_TAXIS	GOBP_TAXIS	-1.89975854942823	0.00540940653159538	CH25H/EPHA7/F3/CXCL13/PTN/EDN2/SEMA6D/SUCNR1/CCR1/FFAR2/CTSG/EDNRB/XCR1/CCL2/FGF10/CCL4/AGTR1/IL6/PF4V1/CCR9/SFTPD/IL10/DUSP1/LPAR1/FLRT2/EPHA2/CMTM5/THBS1/NTRK3/CD4/IL1B/CCN1/PF4/L1CAM/ITGA9/APOA1/EPHB1/PLXNA4/GNA14/CXCL2/WNT7B/TNFSF11/NR4A1/EGR3/PIK3C2G/TRPV4/FPR1/S100A8/SERPINE1/PROK2/NRG3/CCL21/HRG/CXCR1/CXCR2/DSCAM/CCL19/P2RY12/LECT2/SAA1/CASR/S100A12/CCL23/FPR2/PPBP/PDGFRA/SEMA3E/CXCL6/HGF/…
GOBP_HUMORAL_IMMUNE_RESPONSE	GOBP_HUMORAL_IMMUNE_RESPONSE	-1.89627682203034	0.0119356586107959	CAMP/C4BPA/CXCL13/C1S/PRSS3/FCN1/WFDC2/GATA3/CFHR5/A2M/MMP7/CTSG/ANG/LEAP2/CCL2/C1RL/CCL4/RNASE4/IL6/PGLYRP1/FGA/PF4V1/MASP1/CR1L/C1R/C8B/IL1B/PF4/FGB/VSIG4/CXCL2/CFHR4/DEFA3/COLEC11/HPX/CR1/C8A/CCL21/HRG/CFHR3/CCL19/C6/MBL2/CFP/S100A12/CCL23/PPBP/FCGR2B/CXCL6/CXCL12/JCHAIN/TSLP/C7/CD5L/C9/FCN3/COLEC10/CXCL14/HAMP/FCN2
GOBP_DICARBOXYLIC_ACID_METABOLIC_PROCESS	GOBP_DICARBOXYLIC_ACID_METABOLIC_PROCESS	-1.89181101012829	0.0295543769285218	ADHFE1/PHYH/FAHD2A/ALDH4A1/GOT1/GLUD1/GPT2/KYNU/GRHPR/MTHFD2L/ACMSD/MTHFD1/PCK2/HAAO/ALDH1L1/SHMT1/FOLH1/PRODH2/OAT/AMDHD1/FTCD/ASS1/HAL/OGDHL/ASPA/HOGA1/KMO/TAT/GLS2/AADAT/PCK1/UROC1
GOBP_PROTEIN_CONTAINING_COMPLEX_DISASSEMBLY	GOBP_PROTEIN_CONTAINING_COMPLEX_DISASSEMBLY	1.89082351347113	0.0425703757842372	KIF18B/KIF2C/DIAPH3/KIF18A/AURKB/KIF14/PIF1/DNAJC6/TRIM54/STMN1/TPX2/STMND1/ACTN2/KIF24
GOBP_REGULATION_OF_INSULIN_LIKE_GROWTH_FACTOR_RECEPTOR_SIGNALING_PATHWAY	GOBP_REGULATION_OF_INSULIN_LIKE_GROWTH_FACTOR_RECEPTOR_SIGNALING_PATHWAY	-1.88359207253771	0.0428601088867051	AR/NKX3-1/IGF1/IGFBP1/CILP/IGFBP3/BMP5
GOBP_RENAL_WATER_HOMEOSTASIS	GOBP_RENAL_WATER_HOMEOSTASIS	-1.88185871973584	0.0432291948337609	AQP4/HAS2/CYP4F2/ADCY1/PRKAR2B/CYP4A11
GOBP_IMMUNE_RESPONSE_REGULATING_CELL_SURFACE_RECEPTOR_SIGNALING_PATHWAY	GOBP_IMMUNE_RESPONSE_REGULATING_CELL_SURFACE_RECEPTOR_SIGNALING_PATHWAY	-1.87418828093787	0.0165513566024802	TXK/FCHO1/MNDA/LCP2/LAG3/ITK/FCMR/THEMIS/LILRA6/MAPK10/KLRK1/MYD88/HCK/CLEC12B/CLEC7A/FPR3/CD8A/THEMIS2/FGR/KLRC1/BLNK/FYN/LILRB2/C5AR1/PTPRC/KIR2DL3/CD81/C3/PDE4B/SH2D1A/GBP1/LBP/LILRA4/MS4A1/FCRL3/CD274/PRNP/KIR3DL1/CLEC4E/KIR2DL1/FCER1A/BMX/CD38/TLR2/PIGR/LILRB1/CD200R1/CD300A/FCGR3A/NFAM1/FYB2/MASP2/CD79A/PRKCB/GPLD1/TLR4/FCN1/PDCD1LG2/GATA3/FFAR2/CLEC4D/GP6/CD160/KLRD1/NCR1/CD14/CD226/PRAM1/…
GOBP_REGULATION_OF_PROTEIN_POLYUBIQUITINATION	GOBP_REGULATION_OF_PROTEIN_POLYUBIQUITINATION	-1.87260586919227	0.0279157665514107	SPSB4/TTC36/HAMP
GOBP_REGULATION_OF_LIPID_METABOLIC_PROCESS	GOBP_REGULATION_OF_LIPID_METABOLIC_PROCESS	-1.87013148470318	0.026175336908543	APOB/FMO4/ABCG4/NCOR1/SLC45A3/C3/ADM/ANGPTL4/SNCA/ABHD6/GPR146/DGAT2/ERLIN1/LDLR/TTC39B/MLYCD/ACACB/AADAC/SEC14L2/APOH/HCAR2/BMP6/ID2/CH25H/HTR2A/GPLD1/EDN2/SCP2/ANGPTL3/CCDC3/SORL1/FMO2/TM6SF2/ACER1/PPARGC1A/AGTR1/EPHX2/APOC3/SIK1/UGT1A9/PDK4/PLIN1/UGT1A3/IL1B/CCN1/APOA1/ABCB11/SPATA18/UGT1A1/APOA5/ASXL3/APOA4/EGR1/ACADL/PTGS2/HPGD/UGT1A4/PCK1/AVPR1A/BMP5/MFSD2A/THRSP/HSD17B13
GOBP_LUNG_MORPHOGENESIS	GOBP_LUNG_MORPHOGENESIS	-1.86953793433635	0.0427717071136519	SPRY2/RSPO2/FGF10/FOXF1/LAMA1/FGFR2/IGF1/ID1/TCF21/WNT7B/FOXP2/GRHL2/WNT2/HHIP
GOBP_POSITIVE_REGULATION_OF_AMINO_ACID_TRANSPORT	GOBP_POSITIVE_REGULATION_OF_AMINO_ACID_TRANSPORT	-1.86919301065587	0.0415194622479612	ACE2/ABAT/KMO/SLC17A8/CLTRN/AVPR1A
GOBP_RESPONSE_TO_DEXAMETHASONE	GOBP_RESPONSE_TO_DEXAMETHASONE	-1.86707411241219	0.0453649022714478	SRD5A1/PCK2/ERRFI1/ASS1/CPS1/EPO/TAT/PCK1
GOBP_REGULATION_OF_MUSCLE_SYSTEM_PROCESS	GOBP_REGULATION_OF_MUSCLE_SYSTEM_PROCESS	-1.86438932002335	0.0408275595767058	SLC8A1/DMD/KLF4/EDN2/ADRB2/ERRFI1/NOS1/FOXO1/ACE2/ABAT/TBXA2R/IGF1/EHD3/ADRA1B/TRPV4/ADRA2B/PROK2/GATA5/NR4A3/PI16/CAMK2B/CTNNA3/HAND2/OXT/ADRA1A/CHRM2/BMP10
GOBP_REGULATION_OF_CARBOHYDRATE_METABOLIC_PROCESS	GOBP_REGULATION_OF_CARBOHYDRATE_METABOLIC_PROCESS	-1.86372940266094	0.0474761461845461	LEPR/FOXO1/PFKFB1/PPARGC1A/PPP1R3B/SIK1/SLC4A1/PDK4/SLC4A4/CD244/IGF1/GCK/SMPD3/CBFA2T3/HAS2/IGFBP3/GPD1/ALDOB/C1QTNF1/FBP1/GNMT/NNMT/PTH1R/GCGR
GOBP_REGULATION_OF_KINASE_ACTIVITY	GOBP_REGULATION_OF_KINASE_ACTIVITY	1.85774006838677	0.0317329440557336	CDC25C/CDKN3/CDKN2A/SFN/CDC6/CENPE/PKMYT1/KIF14/EEF1A2/THY1/EZH2/ECT2/BLM/CDK5RAP3/CEMIP/TPX2/ACP4/CDC25A
GOBP_RECEPTOR_MEDIATED_ENDOCYTOSIS	GOBP_RECEPTOR_MEDIATED_ENDOCYTOSIS	-1.85612463764267	0.0443481468468508	LRP2/SIGLEC1/CLEC9A/ADRB2/SLC9B2/SORL1/PLA2R1/ACE2/LRP1B/CD14/LRRTM1/APOC3/SFTPD/LPAR1/AMN/MRC1/SELE/PROM2/APOA5/SERPINE1/CCL21/CXCR1/CXCR2/CCL19/GHR/FPR2/FCGR2B/LYVE1/NRG1/NTF3/STAB2/HAMP/MARCO/CLEC4M
GOBP_MULTI_MULTICELLULAR_ORGANISM_PROCESS	GOBP_MULTI_MULTICELLULAR_ORGANISM_PROCESS	-1.85598280185829	0.0435271008264876	PGR/ACVR1C/IL1B/RXFP1/ADRA2B/DSG1/EPO/PTGIS/PTGS2/HPGD/FOS/CYP1A1/ESR1/OXT/FOSB/AVPR1A/PZP/CRHBP
GOBP_REGULATION_OF_TUBE_SIZE	GOBP_REGULATION_OF_TUBE_SIZE	-1.85517600840824	0.0409082206054579	SLC8A1/DRD1/HTR2A/EDN2/ADRB2/SERPINF2/NOS1/EDNRB/ACE2/AGTR1/FGA/FGG/TBXA2R/ADRB1/FGB/ITGA9/ABCC9/ADRA1B/ADRA2B/CPS1/CRP/SVEP1/HBB/CASR/DBH/AVPR1A/ADRA1A
GOBP_CELL_CHEMOTAXIS	GOBP_CELL_CHEMOTAXIS	-1.85383993524783	0.025918029380562	CH25H/CXCL13/PTN/EDN2/CCR1/FFAR2/CTSG/EDNRB/XCR1/CCL2/CCL4/AGTR1/IL6/PF4V1/CCR9/SFTPD/IL10/DUSP1/LPAR1/EPHA2/THBS1/CD4/IL1B/PF4/ITGA9/EPHB1/GNA14/CXCL2/TNFSF11/NR4A1/EGR3/TRPV4/S100A8/SERPINE1/CCL21/HRG/CXCR1/CXCR2/CCL19/SAA1/S100A12/CCL23/FPR2/PPBP/PDGFRA/CXCL6/HGF/CXCL12/CXCL14
GOBP_PROTEIN_HOMOTRIMERIZATION	GOBP_PROTEIN_HOMOTRIMERIZATION	-1.85269750815077	0.0473828593410706	P2RX3/SLC1A2/STEAP4/SCARA5/ITLN1
GOBP_PROTEIN_TRIMERIZATION	GOBP_PROTEIN_TRIMERIZATION	-1.85269750815077	0.0473828593410706	P2RX3/SLC1A2/STEAP4/SCARA5/ITLN1
GOBP_RESPONSE_TO_KETONE	GOBP_RESPONSE_TO_KETONE	-1.84210262978211	0.0273519920104394	AR/NKX3-1/THBS1/TBXA2R/NTRK3/ASS1/SOX10/DSG1/CCL21/ADCY1/CPS1/CCL19/FBP1/EPO/GHR/TDO2/TAT/FOS/CYP1A1/PCK1/SRD5A2/SFRP1/OXT/FOSB/AVPR1A/CFTR
GOBP_ADENYLATE_CYCLASE_MODULATING_G_PROTEIN_COUPLED_RECEPTOR_SIGNALING_PATHWAY	GOBP_ADENYLATE_CYCLASE_MODULATING_G_PROTEIN_COUPLED_RECEPTOR_SIGNALING_PATHWAY	-1.83798133398083	0.0295163199538362	PF4/ADRB1/RXFP1/GNA14/ADRA1B/ADRA2B/FPR1/ADCY1/PRKAR2B/P2RY12/NRXN1/CASR/FPR2/GRM8/NPY1R/GNAO1/GLP2R/PTH1R/GCGR/VIPR1/ADRA1A/CHRM2/MARCO
GOBP_FATTY_ACID_CATABOLIC_PROCESS	GOBP_FATTY_ACID_CATABOLIC_PROCESS	-1.83690965453412	0.0444932296100263	ABHD2/LPIN2/PHYH/ECHS1/CPT2/IVD/CYP4F3/MLYCD/ACACB/BDH2/ACAD11/CYP4F12/ACADM/GCDH/ACAT1/ACOX2/SCP2/ACAA1/EHHADH/ACAA2/ETFDH/SLC27A2/ACADS/HAO1/FABP1/ABCB11/CYP4F2/ACADL/CYP4A11/MFSD2A
GOBP_RESPONSE_TO_ALCOHOL	GOBP_RESPONSE_TO_ALCOHOL	-1.82721681194822	0.02947678055788	CCL3/RBP4/RGS4/PTGDR/TGFBR3/ALAS1/ADH7/CA3/CDO1/CAT/GPLD1/PTGER2/GATA3/NR0B2/HMGCS2/SCN11A/CSF3/FGFR2/GRAMD1C/ABAT/TBXA2R/NTRK3/CD4/FABP1/S100A8/CCL21/ADCY1/CPS1/CCL19/FBP1/NPY5R/GHR/TDO2/TAT/HPGD/SLC10A1/FOS/CYP8B1/TH/DBH/SFRP1/OXT/FOSB/AVPR1A/CFTR/CRHBP
GOBP_ORGANIC_ANION_TRANSPORT	GOBP_ORGANIC_ANION_TRANSPORT	-1.82294661395864	0.0111253173458417	RBP5/SLC38A2/RBP1/SLC16A2/ABCG2/MTTP/PLA2R1/MPC1/ACE2/SLC2A2/SLC2A9/SLC39A14/SLC7A8/SLC17A2/SLCO1B3-SLCO1B7/PLIN2/SLC27A2/SLC6A13/SLCO1B1/AGXT/SLC6A20/SLC6A12/SLC4A1/SLC5A12/ABAT/THBS1/SLC1A2/SLC38A4/SLC4A4/UGT1A3/SLC22A7/NTRK2/IL1B/FABP1/CLDN2/ABCB11/ACSL1/KCNJ10/SLC13A5/SLC7A2/ALB/TNFSF11/SLC16A4/SLC1A1/SLC27A5/PLA2G2A/SLC39A5/CR1/CYP4F2/KMO/NPY5R/PTGS2/CASR/CYP4A11/SLC22A10/SLC10A1/SLC17A8/CLT…
GOBP_CARBON_DIOXIDE_TRANSPORT	GOBP_CARBON_DIOXIDE_TRANSPORT	-1.82048152910332	0.0425703757842372	CA2/HBD/HBA1/HBA2/HBB
GOBP_POSITIVE_REGULATION_OF_CELL_CELL_ADHESION	GOBP_POSITIVE_REGULATION_OF_CELL_CELL_ADHESION	-1.81895440152319	0.037763478873562	RAG1/HTR2A/CXCL13/SIRPB1/PDCD1LG2/GATA3/SERPINF2/CTSG/CCL2/GP6/CD160/PLPP3/IL6/FGA/FGG/IL10/ANK3/CD4/IL1B/IGF1/SELE/FGB/MMRN1/SKAP1/CD1D/TNFSF11/EGR3/CR1/HAS2/SELP/CEACAM6/CCL21/NR4A3/CCL19/VNN1/EFNB3/MEGF10/EPO/PCK1/VTCN1/CHST4
GOBP_ALDEHYDE_CATABOLIC_PROCESS	GOBP_ALDEHYDE_CATABOLIC_PROCESS	-1.81619371931068	0.0436095273799637	ALDH2/AGXT/HOGA1/AGXT2/ADH4
GOBP_MONONUCLEAR_CELL_MIGRATION	GOBP_MONONUCLEAR_CELL_MIGRATION	-1.81528115666686	0.0425703757842372	CH25H/CXCL13/EDN2/GATA3/CCR1/CTSG/CD69/EDNRB/CCL2/CCL4/IL6/SFTPD/DUSP1/THBS1/PF4/GGT5/TNFSF11/PLG/TRPV4/XG/SERPINE1/CCL21/CXCR1/CXCR2/CCL19/P2RY12/SAA1/S100A12/CCL23/FPR2/RET/CXCL12/ECM1/BMP5
GOBP_SYNAPSE_ASSEMBLY	GOBP_SYNAPSE_ASSEMBLY	-1.79762127132487	0.0309357828796441	LRRTM1/ERBB4/CRTAC1/LRRC4/ELFN1/FLRT2/SPTBN2/WNT7A/NTRK3/PCLO/NEGR1/NTRK2/PTPRS/IL1RAP/PTPRD/SLITRK2/PTPN13/EPHB1/PLXNA4/LRRTM4/CBLN2/CLSTN2/NRG3/MUSK/CPEB3/IGLON5/RELN/DSCAM/IL1RAPL2/NRXN1/ADGRB3/LRRN1/LRRN3/GABRB3/OXT/SLITRK6/GPM6A/SLITRK3
GOBP_CELLULAR_RESPONSE_TO_PEPTIDE_HORMONE_STIMULUS	GOBP_CELLULAR_RESPONSE_TO_PEPTIDE_HORMONE_STIMULUS	-1.79463483749233	0.0424302317668952	PRKCB/NAMPT/KLF4/GPLD1/SRD5A1/PCK2/SORL1/ERRFI1/HMGCS2/FOXO1/SLC39A14/AHSG/AGTR1/CA2/MZB1/PDK4/NR4A2/ASS1/IL1B/IGF1/IGFBP1/GCK/SOCS3/NR4A1/PLA2G2A/VWA2/SOCS2/NR4A3/ADCY1/CPS1/PRKAR2B/FBP1/GHR/TAT/FOS/PCK1/GLP2R/GCGR/CRHBP
GOBP_MYELOID_LEUKOCYTE_ACTIVATION	GOBP_MYELOID_LEUKOCYTE_ACTIVATION	-1.78851250646707	0.0474761461845461	C5AR1/SHPK/ENPP3/PTPRC/C1QA/CLU/IL18RAP/CX3CR1/LBP/CNR2/CST7/SNCA/KCNJ8/CXCL8/FCER1A/SLC18A2/LDLR/PLA2G4A/CD300A/CCL3/PTGDR/FCGR3A/JUN/CAMP/LRRK2/TLR4/EDN2/SUCNR1/CTSG/CLEC4D/SCN11A/IL6/FOXF1/CD226/PRAM1/IL10/CAMK4/THBS1/CLEC12A/LILRA2/ANXA3/FCAR/IL1B/IL1RAP/IRF4/VSIG4/IL33/NR4A1/PLA2G2A/NR4A3/CXCR1/CXCR2/ITGB8/S100A12/FPR2/FCGR2B/CXCL6/IL1RL1/TSLP/DNASE1L3/IL13RA2/MT1G
GOBP_HEMOSTASIS	GOBP_HEMOSTASIS	-1.78791452602587	0.0452592765871882	PROS1/CPB2/PLA2G4A/SERPING1/SERPINA10/EMILIN1/HPS5/SERPINC1/THBD/F12/AXL/MPIG6B/APOH/HTR2A/F8/F3/TLR4/SERPINF2/CTSG/F11/GP6/IL6/GP5/FGA/FGG/FGL1/SLC4A1/THBS1/TBXA2R/KLKB1/PF4/FGB/MMRN1/PLG/ADRA2B/SERPINE1/SELP/PROZ/HRG/C1QTNF1/CYP4F2/SVEP1/ANGPTL1/P2RY12/HBB/TFPI2/ADAMTS13/SAA1/ANXA8/PDGFRA/F9/ANGPTL6/HGFAC
GOBP_REGULATION_OF_SMALL_MOLECULE_METABOLIC_PROCESS	GOBP_REGULATION_OF_SMALL_MOLECULE_METABOLIC_PROCESS	-1.78730846978951	0.0340284303631441	LEPR/FOXO1/PFKFB1/PPARGC1A/PPP1R3B/AGTR1/EPHX2/APOC3/SIK1/UGT1A9/SLC4A1/PDK4/SLC4A4/UGT1A3/CD244/IL1B/IGF1/APOA1/ABCB11/GCK/UGT1A1/CBFA2T3/APOA5/IGFBP3/GPD1/ALDOB/C1QTNF1/APOA4/FBP1/GNMT/EGR1/ACADL/PTGS2/UGT1A4/NNMT/PTH1R/AVPR1A/BMP5/MFSD2A
GOBP_CELL_RECOGNITION	GOBP_CELL_RECOGNITION	-1.78718421756634	0.0425703757842372	CCL21/IGLON5/CRP/DSCAM/FETUB/CCL19/NCAM2/MBL2/EFNB3/MEGF10/CFP/FCN3/COLEC10/FCN2/CLEC4M
GOBP_SUCKLING_BEHAVIOR	GOBP_SUCKLING_BEHAVIOR	-1.77954859822974	0.00789522065248125	CNTFR/DACH1/HAND2
GOBP_POSITIVE_REGULATION_OF_CELL_ADHESION	GOBP_POSITIVE_REGULATION_OF_CELL_ADHESION	-1.77233246788014	0.0244887274899022	RAG1/HTR2A/CXCL13/SIRPB1/PDCD1LG2/GATA3/SERPINF2/CTSG/CCL2/GP6/CD160/PLPP3/IL6/FOXF1/FGA/LAMA1/FGG/EPB41L4B/IL10/LAMA2/TEK/NDNF/ANK3/CD4/IL1B/CCN1/IGF1/SELE/FGB/APOA1/MMRN1/SKAP1/CD1D/TNFSF11/EGR3/CR1/HAS2/SELP/CEACAM6/CCL21/HRG/NR4A3/CCL19/P2RY12/VNN1/EFNB3/MEGF10/EPO/SAA1/RET/CXCL12/PCK1/VTCN1/NRG1/SFRP1/CHST4
GOBP_ORGANIC_ACID_TRANSPORT	GOBP_ORGANIC_ACID_TRANSPORT	-1.76018316204325	0.0462295446484849	RBP5/SLC38A2/RBP1/SLC16A2/ABCG2/PLA2R1/MPC1/ACE2/SLC7A8/SLCO1B3-SLCO1B7/PLIN2/SLC27A2/SLC6A13/SLCO1B1/AGXT/SLC6A20/SLC6A12/SLC5A12/ABAT/THBS1/SLC1A2/SLC38A4/UGT1A3/SLC22A7/NTRK2/IL1B/FABP1/CLDN2/ABCB11/ACSL1/KCNJ10/SLC13A5/SLC7A2/ALB/TNFSF11/SLC16A4/SLC1A1/SLC27A5/PLA2G2A/CYP4F2/KMO/NPY5R/PTGS2/CASR/CYP4A11/SLC10A1/SLC17A8/CLTRN/OXT/AVPR1A/MFSD2A/SLC22A1/SLCO1B3
GOBP_DEFENSE_RESPONSE_TO_BACTERIUM	GOBP_DEFENSE_RESPONSE_TO_BACTERIUM	-1.75383627153316	0.0477934122592121	CAMP/CXCL13/TLR4/WFDC2/MPO/MMP7/CTSG/ANG/LEAP2/CLEC4D/CD160/IRF8/RNASE4/IL6/PGLYRP1/FGA/DAO/SFTPD/IL10/SSC5D/IL18R1/EPHA2/ANXA3/CD4/IL1B/FGB/IL33/DEFA3/PLA2G2A/S100A8/SERPINE1/SELP/GBP7/CRP/PGLYRP2/MBL2/CFP/HP/S100A12/FPR2/PPBP/CXCL6/ZG16/PLAC8/JCHAIN/TSLP/STAB2/HAMP/FCN2
GOBP_RESPONSE_TO_ERYTHROPOIETIN	GOBP_RESPONSE_TO_ERYTHROPOIETIN	-1.75116743703805	0.0130799544297757	EPO/MT2A/MT1X
GOBP_LEUKOCYTE_MEDIATED_IMMUNITY	GOBP_LEUKOCYTE_MEDIATED_IMMUNITY	-1.74229491013703	0.0317329440557336	TNF/C4A/KLRK1/MYD88/SLAMF6/CLEC12B/CLEC7A/GZMM/CD8A/C4B/FGR/KLRC1/NKG7/NLRP3/C5/PTPRC/C1QA/CLU/RASGRP4/PRF1/IL18RAP/CX3CR1/CD81/C3/SH2D1A/C1QC/CD1C/KLRB1/CD274/KIR3DL1/C1QB/TLR8/FCER1A/SLC18A2/F2/TLR3/IL7R/SERPINB9/LILRB1/CD300A/CCL3/PTGDR/CALHM6/FCGR3A/CFI/TREM1/IL2RB/MASP2/NLRP6/C4BPA/C1S/SH2D1B/TLR4/GATA3/CTSG/IGLL5/C1RL/CD160/KLRD1/SCN11A/NCR1/IL6/FOXF1/CD226/PRAM1/SCIMP/DAO/IL10/IL18R1/CR1L/…
GOBP_REGULATION_OF_INFLAMMATORY_RESPONSE	GOBP_REGULATION_OF_INFLAMMATORY_RESPONSE	-1.73804646278504	0.0273519920104394	NLRP6/FNDC4/HTR2A/KLF4/LRRK2/TLR4/GATA3/SUCNR1/CCR1/FFAR2/CD69/EDNRB/WFDC1/ACE2/AHSG/AGTR1/IL6/FOXF1/PDE2A/PGLYRP1/IL10/TEK/IL18R1/NLRP14/APCS/C2CD4B/CLEC12A/KLKB1/CD4/IL1B/IGF1/IL1RN/SELE/IL1RAP/APOA1/SOCS3/IL33/GNA14/TNFSF11/TRPV4/PLA2G2A/LILRA5/S100A8/SERPINE1/NR4A3/PRKAR2B/LRRC19/PGLYRP2/NPY5R/PTGIS/PTGS2/SAA1/S100A12/FPR2/FCGR2B/HGF/IL1RL1/TSLP/DNASE1L3/IL13RA2/ESR1
GOBP_LIPID_LOCALIZATION	GOBP_LIPID_LOCALIZATION	-1.70543777165526	0.0424302317668952	LDLR/ABCA13/ABCG8/PLA2G4A/ABCB4/TTC39B/ACACB/SLCO2B1/RBP4/LIPC/APOH/ATP11C/STARD5/ABCA9/BMP6/LIPG/SLC13A3/ABCA6/RBP5/SCP2/RBP1/ABCG2/MTTP/PLA2R1/ETNPPL/XKR4/TTPA/SYT7/SLCO1B3-SLCO1B7/PLIN2/SPART/AGTR1/IL6/APOC3/SLC27A2/SLCO1B1/SLC4A1/NKX3-1/GRAMD1C/THBS1/PLSCR4/SLC22A7/IL1B/ECRG4/PON1/FABP1/APOA1/ABCB11/ACSL1/ANO3/TNFSF11/CFHR4/APOA5/SLC27A5/PLA2G2A/TRPC5/C1QTNF1/CYP4F2/CRP/APOA4/ABCA8/NPC1L1/PTG…
GOBP_POSITIVE_REGULATION_OF_PROTEIN_POLYUBIQUITINATION	GOBP_POSITIVE_REGULATION_OF_PROTEIN_POLYUBIQUITINATION	-1.56282761379721	0.044163572115155	SPSB4/HAMP
