# Supplementary material for: A Three-Gene Prognostic Signature Driven by an ER Stress-Associated ceRNA Network: Integrating Single-Cell Transcriptomics and Cross-Platform Validation in Hepatocellular Carcinoma
Source: Curr Issues Mol Biol. 2026 Jul 21;48(7):743. doi: 10.3390/cimb48070743 (PMC13409650; doi:10.3390/cimb48070743)
Supplement: Supplementary file 1 [file cimb-48-00743-s001.zip › GSEA_GO_BP_results.csv]

ID	Description	setSize	enrichmentScore	NES	pvalue	p.adjust	qvalue	rank	leading_edge	core_enrichment	log2err
GOBP_MITOTIC_SISTER_CHROMATID_SEGREGATION	GOBP_MITOTIC_SISTER_CHROMATID_SEGREGATION	66	0.751500029376209	5.01485821812564	1e-10	9.40740740740741e-09	6.28827623312791e-09	548	tags=76%, list=14%, signal=66%	SKA1/NEK2/NUF2/CDC20/UBE2C/NCAPG/KIF18B/BIRC5/MYBL2/CENPA/TTK/KIF4A/CENPF/KIF2C/DLGAP5/KIFC1/BUB1B/SKA3/BUB1/CDK1/CDT1/PLK1/SPC24/NDC80/KIF18A/UHRF1/AURKB/SPC25/TRIP13/KIF23/CENPE/CDCA8/KIF15/CCNB1/CENPI/KIF14/NCAPH/CEP55/CENPK/HASPIN/ZWINT/RACGAP1/PRC1/MAD2L1/KIF11/TPX2/ESPL1/PSRC1/KNTC1/SPDL1	NA
GOBP_CHROMOSOME_SEGREGATION	GOBP_CHROMOSOME_SEGREGATION	121	0.64913786718692	4.9785398958559	1e-10	9.40740740740741e-09	6.28827623312791e-09	551	tags=63%, list=14%, signal=56%	SKA1/NEK2/NUF2/CDC20/HJURP/UBE2C/NCAPG/KIF18B/BIRC5/MYBL2/TOP2A/CENPA/TTK/ASPM/KIF4A/CCNB2/CENPF/KIF2C/DLGAP5/KIFC1/BUB1B/SKA3/BUB1/CDK1/PTTG1/CDT1/CENPM/PLK1/MKI67/SPC24/NDC80/DIAPH3/CDC6/KIF18A/UHRF1/AURKB/SPC25/TRIP13/KIF23/CDCA2/CENPE/CDCA8/KIF15/CCNB1/CENPI/KIF14/SGO1/NCAPH/CCNE1/CEP55/CENPK/AURKA/HASPIN/ZWINT/FAM83D/RACGAP1/SGO2/CENPW/STIL/CENPL/ECT2/CENPU/FANCD2/PRC1/MAD2L1/KIF11/MSH5/RMI2…	NA
GOBP_SISTER_CHROMATID_SEGREGATION	GOBP_SISTER_CHROMATID_SEGREGATION	73	0.734451139902812	4.95381748318955	1e-10	9.40740740740741e-09	6.28827623312791e-09	551	tags=74%, list=14%, signal=65%	SKA1/NEK2/NUF2/CDC20/UBE2C/NCAPG/KIF18B/BIRC5/MYBL2/TOP2A/CENPA/TTK/KIF4A/CENPF/KIF2C/DLGAP5/KIFC1/BUB1B/SKA3/BUB1/CDK1/CDT1/PLK1/SPC24/NDC80/CDC6/KIF18A/UHRF1/AURKB/SPC25/TRIP13/KIF23/CENPE/CDCA8/KIF15/CCNB1/CENPI/KIF14/NCAPH/CEP55/CENPK/HASPIN/ZWINT/RACGAP1/PRC1/MAD2L1/KIF11/RMI2/TPX2/ESPL1/PSRC1/KNTC1/SPDL1/TACC3	NA
GOBP_MITOTIC_NUCLEAR_DIVISION	GOBP_MITOTIC_NUCLEAR_DIVISION	89	0.7023025633811	4.94643982061626	1e-10	9.40740740740741e-09	6.28827623312791e-09	556	tags=70%, list=15%, signal=61%	HOXA13/SKA1/CDC25C/NEK2/NUF2/CDC20/UBE2C/NCAPG/KIF18B/BIRC5/MYBL2/CENPA/TTK/ANLN/KIF4A/CENPF/FBXO43/KIF2C/DLGAP5/KIFC1/BUB1B/SKA3/BUB1/CDK1/CDT1/PLK1/MKI67/SPC24/NDC80/KIF18A/UHRF1/AURKB/SPC25/TRIP13/KIF23/CDCA2/CENPE/PKMYT1/CDCA8/KIF15/CCNB1/CENPI/KIF14/NCAPH/CEP55/CENPK/AURKA/HASPIN/ZWINT/RACGAP1/PRC1/MAD2L1/CHEK1/KIF11/TPX2/ESPL1/PSRC1/MTBP/EGF/KNTC1/SPDL1/UBE2S	NA
GOBP_NUCLEAR_CHROMOSOME_SEGREGATION	GOBP_NUCLEAR_CHROMOSOME_SEGREGATION	105	0.642159078867454	4.89290694365535	1e-10	9.40740740740741e-09	6.28827623312791e-09	574	tags=63%, list=15%, signal=55%	SKA1/NEK2/NUF2/CDC20/UBE2C/NCAPG/KIF18B/BIRC5/MYBL2/TOP2A/CENPA/TTK/ASPM/KIF4A/CCNB2/CENPF/KIF2C/DLGAP5/KIFC1/BUB1B/SKA3/BUB1/CDK1/PTTG1/CDT1/PLK1/SPC24/NDC80/CDC6/KIF18A/UHRF1/AURKB/SPC25/TRIP13/KIF23/CENPE/CDCA8/KIF15/CCNB1/CENPI/KIF14/SGO1/NCAPH/CCNE1/CEP55/CENPK/AURKA/HASPIN/ZWINT/FAM83D/RACGAP1/SGO2/ECT2/FANCD2/PRC1/MAD2L1/KIF11/MSH5/RMI2/TPX2/ESPL1/PSRC1/KNTC1/SPDL1/TACC3/CCNE2	NA
GOBP_MITOTIC_CELL_CYCLE_PHASE_TRANSITION	GOBP_MITOTIC_CELL_CYCLE_PHASE_TRANSITION	115	0.599166990964133	4.58480304442911	1e-10	9.40740740740741e-09	6.28827623312791e-09	701	tags=63%, list=18%, signal=53%	TERT/TRIM71/SKA1/CDC25C/IQGAP3/NEK2/MELK/NUF2/CDC20/UBE2C/BIRC5/TTK/ANLN/CDKN3/CCNB2/CENPF/CDKN2A/TICRR/E2F1/DLGAP5/BUB1B/SKA3/BUB1/FOXM1/CDK1/PLK1/DTL/CCNA2/SPC24/NDC80/E2F7/CDC6/AURKB/SPC25/TRIP13/CENPE/RRM2/PKMYT1/CDCA8/CCNB1/ORC1/KIF14/CLSPN/CCNE1/AURKA/HASPIN/ZWINT/EZH2/STIL/BLM/CCNF/CDK5RAP3/CDKN2C/MAD2L1/CHEK1/CDC7/CDC25A/ESPL1/MTBP/CCNO/CACNB4/KNTC1/SPDL1/TACC3/UBE2S/CCNE2/DPF1/ATAD5/BRSK…	NA
GOBP_CELL_CYCLE_CHECKPOINT_SIGNALING	GOBP_CELL_CYCLE_CHECKPOINT_SIGNALING	59	0.689557341798583	4.51448832986574	1e-10	9.40740740740741e-09	6.28827623312791e-09	403	tags=63%, list=11%, signal=57%	SKA1/NUF2/CDC20/BIRC5/TTK/CENPF/TICRR/E2F1/BUB1B/SKA3/BUB1/CDK1/CDT1/PLK1/DTL/CDC45/SPC24/NDC80/CDC6/AURKB/SPC25/TRIP13/EME1/CDCA8/CCNB1/ORC1/CLSPN/HASPIN/ZWINT/BLM/RAD51/CDK5RAP3/FANCD2/MAD2L1/CHEK1/WDR76/CDC7	NA
GOBP_NEGATIVE_REGULATION_OF_CELL_CYCLE_PROCESS	GOBP_NEGATIVE_REGULATION_OF_CELL_CYCLE_PROCESS	87	0.607771244627214	4.47804697646879	1e-10	9.40740740740741e-09	6.28827623312791e-09	548	tags=57%, list=14%, signal=50%	SKA1/NEK2/NUF2/CDC20/BIRC5/TTK/E2F8/CENPF/FBXO43/TICRR/E2F1/BUB1B/SKA3/BUB1/CDK1/CDT1/PLK1/DTL/CDC45/SPC24/NDC80/E2F7/CDC6/AURKB/SPC25/TRIP13/EME1/PKMYT1/CDCA8/CCNB1/ORC1/CLSPN/HASPIN/ZWINT/EZH2/BLM/RAD51/CCNF/CDK5RAP3/FANCD2/MAD2L1/CHEK1/WDR76/CDC7/GMNN/ESPL1/MTBP/CACNB4/KNTC1/SPDL1	NA
GOBP_METAPHASE_CHROMOSOME_ALIGNMENT	GOBP_METAPHASE_CHROMOSOME_ALIGNMENT	36	0.808107850016276	4.44964554580349	1e-10	9.40740740740741e-09	6.28827623312791e-09	293	tags=75%, list=8%, signal=70%	SKA1/NEK2/NUF2/BIRC5/CENPA/TTK/CENPF/KIF2C/KIFC1/SKA3/CDK1/CDT1/SPC24/NDC80/KIF18A/AURKB/SPC25/CENPE/CDCA8/CCNB1/KIF14/SGO1/CEP55/ZWINT/FAM83D/RACGAP1/ECT2	NA
GOBP_MITOTIC_CELL_CYCLE_CHECKPOINT_SIGNALING	GOBP_MITOTIC_CELL_CYCLE_CHECKPOINT_SIGNALING	47	0.728667662946813	4.41676759550883	1e-10	9.40740740740741e-09	6.28827623312791e-09	403	tags=68%, list=11%, signal=62%	SKA1/NUF2/CDC20/BIRC5/TTK/CENPF/TICRR/BUB1B/SKA3/BUB1/CDK1/PLK1/DTL/SPC24/NDC80/CDC6/AURKB/SPC25/TRIP13/EME1/CDCA8/CCNB1/ORC1/CLSPN/HASPIN/ZWINT/BLM/CDK5RAP3/FANCD2/MAD2L1/CHEK1/CDC7	NA
GOBP_REGULATION_OF_CELL_CYCLE_PHASE_TRANSITION	GOBP_REGULATION_OF_CELL_CYCLE_PHASE_TRANSITION	113	0.568409667025633	4.333056821886	1e-10	9.40740740740741e-09	6.28827623312791e-09	701	tags=60%, list=18%, signal=51%	TERT/SKA1/CDC25C/NUF2/CDC20/UBE2C/BIRC5/TTK/ANLN/CENPF/CDKN2A/TICRR/E2F1/DLGAP5/BUB1B/SKA3/BUB1/CDK1/CDT1/PLK1/DTL/CDC45/SPC24/NDC80/E2F7/CDC6/AURKB/SPC25/TRIP13/EME1/CENPE/RRM2/PKMYT1/CDCA8/CCNB1/ORC1/KIF14/CLSPN/CCNE1/AURKA/HASPIN/ZWINT/FAM83D/EZH2/STIL/BLM/RAD51/CDK5RAP3/FANCD2/CDKN2C/MAD2L1/CHEK1/WDR76/CDC7/CDC25A/ESPL1/MTBP/CACNB4/KNTC1/SPDL1/CCNE2/DPF1/ATAD5/BRSK1/RFC4/DBF4B/DYNC1I1/XRCC3	NA
GOBP_REGULATION_OF_MITOTIC_CELL_CYCLE_PHASE_TRANSITION	GOBP_REGULATION_OF_MITOTIC_CELL_CYCLE_PHASE_TRANSITION	92	0.611584401243503	4.3092856422029	1e-10	9.40740740740741e-09	6.28827623312791e-09	701	tags=65%, list=18%, signal=55%	TERT/SKA1/CDC25C/NUF2/CDC20/UBE2C/BIRC5/TTK/ANLN/CENPF/CDKN2A/TICRR/E2F1/DLGAP5/BUB1B/SKA3/BUB1/CDK1/PLK1/DTL/SPC24/NDC80/E2F7/CDC6/AURKB/SPC25/TRIP13/CENPE/RRM2/PKMYT1/CDCA8/CCNB1/ORC1/KIF14/CLSPN/CCNE1/AURKA/HASPIN/ZWINT/EZH2/STIL/BLM/CDK5RAP3/CDKN2C/MAD2L1/CHEK1/CDC7/CDC25A/ESPL1/MTBP/CACNB4/KNTC1/SPDL1/CCNE2/DPF1/ATAD5/BRSK1/DBF4B/DYNC1I1/XRCC3	NA
GOBP_REGULATION_OF_CHROMOSOME_SEGREGATION	GOBP_REGULATION_OF_CHROMOSOME_SEGREGATION	44	0.727769897382262	4.25846657119464	1e-10	9.40740740740741e-09	6.28827623312791e-09	701	tags=82%, list=18%, signal=68%	SKA1/NUF2/CDC20/UBE2C/NCAPG/BIRC5/TTK/CENPF/KIF2C/DLGAP5/BUB1B/SKA3/BUB1/CDK1/PLK1/SPC24/NDC80/CDC6/AURKB/SPC25/TRIP13/CENPE/CDCA8/CCNB1/NCAPH/HASPIN/ZWINT/MAD2L1/RMI2/ESPL1/KNTC1/SPDL1/TACC3/DPF1/DYNC1I1/XRCC3	NA
GOBP_SPINDLE_ORGANIZATION	GOBP_SPINDLE_ORGANIZATION	51	0.703133420802637	4.25710575615459	1e-10	9.40740740740741e-09	6.28827623312791e-09	551	tags=69%, list=14%, signal=60%	SKA1/NEK2/NUF2/CDC20/BIRC5/MYBL2/TTK/ASPM/KIF4A/CCNB2/DLGAP5/KIFC1/SKA3/PLK1/NDC80/UHRF1/AURKB/SPC25/KIF23/CENPE/CDCA8/KIF15/CCNB1/AURKA/RACGAP1/STIL/WDR62/PRC1/KIF11/STMN1/TPX2/ESPL1/PSRC1/CENPH/TACC3	NA
GOBP_CHROMOSOME_LOCALIZATION	GOBP_CHROMOSOME_LOCALIZATION	40	0.760754711621865	4.2391113078826	1e-10	9.40740740740741e-09	6.28827623312791e-09	293	tags=70%, list=8%, signal=65%	SKA1/NEK2/NUF2/BIRC5/CENPA/TTK/CENPF/KIF2C/DLGAP5/KIFC1/SKA3/CDK1/CDT1/SPC24/NDC80/KIF18A/AURKB/SPC25/CENPE/CDCA8/CCNB1/KIF14/SGO1/CEP55/ZWINT/FAM83D/RACGAP1/ECT2	NA
GOBP_REGULATION_OF_MITOTIC_NUCLEAR_DIVISION	GOBP_REGULATION_OF_MITOTIC_NUCLEAR_DIVISION	52	0.68424763636745	4.2369754828564	1e-10	9.40740740740741e-09	6.28827623312791e-09	548	tags=69%, list=14%, signal=60%	HOXA13/SKA1/CDC25C/NEK2/NUF2/CDC20/UBE2C/BIRC5/TTK/CENPF/FBXO43/DLGAP5/BUB1B/SKA3/BUB1/PLK1/MKI67/SPC24/NDC80/AURKB/SPC25/TRIP13/CDCA2/PKMYT1/CDCA8/CCNB1/AURKA/HASPIN/ZWINT/MAD2L1/CHEK1/ESPL1/MTBP/EGF/KNTC1/SPDL1	NA
GOBP_MITOTIC_SPINDLE_ORGANIZATION	GOBP_MITOTIC_SPINDLE_ORGANIZATION	41	0.723552440543121	4.21100306592362	1e-10	9.40740740740741e-09	6.28827623312791e-09	551	tags=73%, list=14%, signal=63%	NEK2/NUF2/CDC20/BIRC5/MYBL2/TTK/KIF4A/DLGAP5/KIFC1/PLK1/NDC80/UHRF1/AURKB/SPC25/KIF23/CENPE/CDCA8/KIF15/CCNB1/AURKA/RACGAP1/STIL/WDR62/PRC1/KIF11/STMN1/TPX2/PSRC1/CENPH/TACC3	NA
GOBP_REGULATION_OF_CHROMOSOME_ORGANIZATION	GOBP_REGULATION_OF_CHROMOSOME_ORGANIZATION	52	0.679102330946512	4.20511489355856	1e-10	9.40740740740741e-09	6.28827623312791e-09	551	tags=67%, list=14%, signal=58%	SKA1/NEK2/NUF2/CDC20/UBE2C/NCAPG/BIRC5/TTK/CENPF/DLGAP5/BUB1B/SKA3/BUB1/CDK1/PLK1/SPC24/NDC80/CDC6/AURKB/SPC25/TRIP13/CENPE/CDCA8/CCNB1/NCAPH/MAPT/HASPIN/PIF1/ZWINT/MAD2L1/RMI2/ESPL1/KNTC1/SPDL1/TACC3	NA
GOBP_NEGATIVE_REGULATION_OF_MITOTIC_CELL_CYCLE_PHASE_TRANSITION	GOBP_NEGATIVE_REGULATION_OF_MITOTIC_CELL_CYCLE_PHASE_TRANSITION	59	0.63874373968854	4.18181488877687	1e-10	9.40740740740741e-09	6.28827623312791e-09	403	tags=56%, list=11%, signal=51%	SKA1/NUF2/CDC20/BIRC5/TTK/CENPF/TICRR/BUB1B/SKA3/BUB1/CDK1/PLK1/DTL/SPC24/NDC80/E2F7/CDC6/AURKB/SPC25/TRIP13/PKMYT1/CDCA8/CCNB1/ORC1/CLSPN/HASPIN/ZWINT/EZH2/BLM/CDK5RAP3/MAD2L1/CHEK1/CDC7	NA
GOBP_REGULATION_OF_SISTER_CHROMATID_SEGREGATION	GOBP_REGULATION_OF_SISTER_CHROMATID_SEGREGATION	39	0.738085317402139	4.17992219275116	1e-10	9.40740740740741e-09	6.28827623312791e-09	701	tags=85%, list=18%, signal=70%	SKA1/NUF2/CDC20/UBE2C/BIRC5/TTK/CENPF/DLGAP5/BUB1B/SKA3/BUB1/CDK1/PLK1/SPC24/NDC80/CDC6/AURKB/SPC25/TRIP13/CENPE/CDCA8/CCNB1/HASPIN/ZWINT/MAD2L1/RMI2/ESPL1/KNTC1/SPDL1/TACC3/DPF1/DYNC1I1/XRCC3	NA
GOBP_REGULATION_OF_NUCLEAR_DIVISION	GOBP_REGULATION_OF_NUCLEAR_DIVISION	59	0.637145571098852	4.17135178004035	1e-10	9.40740740740741e-09	6.28827623312791e-09	548	tags=63%, list=14%, signal=55%	HOXA13/SKA1/CDC25C/NEK2/NUF2/CDC20/UBE2C/BIRC5/TTK/CENPF/FBXO43/DLGAP5/BUB1B/SKA3/BUB1/PLK1/MKI67/SPC24/NDC80/AURKB/SPC25/TRIP13/CDCA2/PKMYT1/CDCA8/CCNB1/AURKA/HASPIN/ZWINT/RAD51AP1/MAD2L1/CHEK1/ESPL1/MTBP/EGF/KNTC1/SPDL1	NA
GOBP_MICROTUBULE_CYTOSKELETON_ORGANIZATION_INVOLVED_IN_MITOSIS	GOBP_MICROTUBULE_CYTOSKELETON_ORGANIZATION_INVOLVED_IN_MITOSIS	52	0.669405246319856	4.14506892827552	1e-10	9.40740740740741e-09	6.28827623312791e-09	551	tags=67%, list=14%, signal=58%	NEK2/NUF2/CDC20/BIRC5/MYBL2/CENPA/TTK/KIF4A/DLGAP5/KIFC1/CDK1/PLK1/NDC80/UHRF1/AURKB/SPC25/KIF23/CENPE/CDCA8/KIF15/CCNB1/AURKA/RACGAP1/STIL/SAPCD2/WDR62/PRC1/KIF11/STMN1/TPX2/ESPL1/PSRC1/CENPH/SPDL1/TACC3	NA
GOBP_CHROMOSOME_SEPARATION	GOBP_CHROMOSOME_SEPARATION	35	0.752270757379604	4.14265256385655	1e-10	9.40740740740741e-09	6.28827623312791e-09	247	tags=66%, list=6%, signal=62%	SKA1/NUF2/CDC20/UBE2C/NCAPG/BIRC5/TTK/CENPF/DLGAP5/BUB1B/SKA3/BUB1/PLK1/SPC24/NDC80/AURKB/SPC25/TRIP13/CDCA8/CCNB1/NCAPH/HASPIN/ZWINT	NA
GOBP_MITOTIC_METAPHASE_CHROMOSOME_ALIGNMENT	GOBP_MITOTIC_METAPHASE_CHROMOSOME_ALIGNMENT	22	0.873620274239483	4.13520767657385	1e-10	9.40740740740741e-09	6.28827623312791e-09	172	tags=82%, list=5%, signal=79%	SKA1/NUF2/BIRC5/CENPA/TTK/KIF2C/KIFC1/SKA3/CDK1/CDT1/NDC80/KIF18A/AURKB/CENPE/CDCA8/CCNB1/KIF14/CEP55	NA
GOBP_POSITIVE_REGULATION_OF_CELL_CYCLE_PROCESS	GOBP_POSITIVE_REGULATION_OF_CELL_CYCLE_PROCESS	77	0.590172362516188	4.03616026584185	1e-10	9.40740740740741e-09	6.28827623312791e-09	737	tags=66%, list=19%, signal=55%	HOXA13/TERT/SKA1/CDC25C/CDC20/UBE2C/NCAPG/BIRC5/E2F8/DLGAP5/SKA3/BUB1/CDK1/PLK1/DTL/NDC80/E2F7/CDC6/AURKB/KIF23/RRM2/CDCA8/CCNB1/KIF14/NCAPH/CCNE1/AURKA/LEF1/FAM83D/RACGAP1/EZH2/STIL/ECT2/RAD51AP1/MAD2L1/PLK4/CDC7/CDC25A/ESPL1/MTBP/EGF/CCNE2/GPSM2/MSX1/ATAD5/RAB11FIP4/DBF4B/DYNC1I1/XRCC3/STRA8/FEN1	NA
GOBP_SPINDLE_ASSEMBLY	GOBP_SPINDLE_ASSEMBLY	33	0.735347823496293	4.02380449343734	1e-10	9.40740740740741e-09	6.28827623312791e-09	466	tags=70%, list=12%, signal=62%	SKA1/NEK2/CDC20/BIRC5/MYBL2/ASPM/KIF4A/CCNB2/KIFC1/SKA3/PLK1/NDC80/UHRF1/AURKB/KIF23/CDCA8/KIF15/AURKA/RACGAP1/STIL/PRC1/KIF11/TPX2	NA
GOBP_REGULATION_OF_MITOTIC_SISTER_CHROMATID_SEGREGATION	GOBP_REGULATION_OF_MITOTIC_SISTER_CHROMATID_SEGREGATION	28	0.780884051211871	4.01455796810275	1e-10	9.40740740740741e-09	6.28827623312791e-09	247	tags=71%, list=6%, signal=67%	SKA1/NUF2/CDC20/BIRC5/TTK/CENPF/BUB1B/SKA3/BUB1/CDK1/PLK1/SPC24/NDC80/AURKB/SPC25/TRIP13/CDCA8/CCNB1/HASPIN/ZWINT	NA
GOBP_ATTACHMENT_OF_SPINDLE_MICROTUBULES_TO_KINETOCHORE	GOBP_ATTACHMENT_OF_SPINDLE_MICROTUBULES_TO_KINETOCHORE	23	0.831531027508371	3.98828594142864	1e-10	9.40740740740741e-09	6.28827623312791e-09	293	tags=78%, list=8%, signal=73%	SKA1/NEK2/NUF2/BIRC5/KIF2C/SKA3/CDK1/CDT1/SPC24/NDC80/AURKB/SPC25/CENPE/CDCA8/CCNB1/SGO1/RACGAP1/ECT2	NA
GOBP_NEGATIVE_REGULATION_OF_MITOTIC_CELL_CYCLE	GOBP_NEGATIVE_REGULATION_OF_MITOTIC_CELL_CYCLE	75	0.559721369028748	3.97481282405131	1e-10	9.40740740740741e-09	6.28827623312791e-09	548	tags=53%, list=14%, signal=47%	SKA1/NUF2/CDC20/BIRC5/TTK/CENPF/TICRR/BUB1B/SKA3/BUB1/CDK1/PLK1/DTL/SPC24/NDC80/E2F7/CDC6/AURKB/SPC25/TRIP13/EME1/PKMYT1/CDCA8/CCNB1/ORC1/CLSPN/HASPIN/ZWINT/EZH2/BLM/CDK5RAP3/FANCD2/MAD2L1/CHEK1/CDC7/GMNN/MTBP/CACNB4/KNTC1/SPDL1	NA
GOBP_NEGATIVE_REGULATION_OF_NUCLEAR_DIVISION	GOBP_NEGATIVE_REGULATION_OF_NUCLEAR_DIVISION	32	0.740743943999564	3.9469034210412	1e-10	9.40740740740741e-09	6.28827623312791e-09	548	tags=78%, list=14%, signal=67%	SKA1/NUF2/CDC20/BIRC5/TTK/CENPF/FBXO43/BUB1B/SKA3/BUB1/PLK1/SPC24/NDC80/AURKB/SPC25/TRIP13/CDCA8/CCNB1/HASPIN/ZWINT/MAD2L1/CHEK1/MTBP/KNTC1/SPDL1	NA
GOBP_CELL_CYCLE_G2_M_PHASE_TRANSITION	GOBP_CELL_CYCLE_G2_M_PHASE_TRANSITION	43	0.649502308979027	3.9159877431899	1e-10	9.40740740740741e-09	6.28827623312791e-09	403	tags=58%, list=11%, signal=53%	CDC25C/NEK2/MELK/BIRC5/CCNB2/CENPF/TICRR/FOXM1/CDK1/PLK1/DTL/CCNA2/NDC80/CDC6/AURKB/PKMYT1/CCNB1/ORC1/KIF14/CLSPN/AURKA/BLM/CDK5RAP3/CHEK1/CDC7	NA
GOBP_NEGATIVE_REGULATION_OF_CHROMOSOME_ORGANIZATION	GOBP_NEGATIVE_REGULATION_OF_CHROMOSOME_ORGANIZATION	29	0.771700465151017	3.91169343024463	1e-10	9.40740740740741e-09	6.28827623312791e-09	548	tags=83%, list=14%, signal=71%	SKA1/NUF2/CDC20/BIRC5/TTK/CENPF/BUB1B/SKA3/BUB1/PLK1/SPC24/NDC80/AURKB/SPC25/TRIP13/CDCA8/CCNB1/HASPIN/PIF1/ZWINT/MAD2L1/ESPL1/KNTC1/SPDL1	NA
GOBP_MITOTIC_SISTER_CHROMATID_SEPARATION	GOBP_MITOTIC_SISTER_CHROMATID_SEPARATION	31	0.764170729306269	3.89355576840619	1e-10	9.40740740740741e-09	6.28827623312791e-09	548	tags=81%, list=14%, signal=70%	SKA1/NUF2/CDC20/UBE2C/BIRC5/TTK/CENPF/DLGAP5/BUB1B/SKA3/BUB1/PLK1/SPC24/NDC80/AURKB/SPC25/TRIP13/CDCA8/CCNB1/HASPIN/ZWINT/MAD2L1/ESPL1/KNTC1/SPDL1	NA
GOBP_NEGATIVE_REGULATION_OF_CELL_CYCLE	GOBP_NEGATIVE_REGULATION_OF_CELL_CYCLE	110	0.510296459152463	3.87965462211592	1e-10	9.40740740740741e-09	6.28827623312791e-09	548	tags=48%, list=14%, signal=42%	SKA1/NEK2/NUF2/CDC20/BIRC5/TTK/E2F8/CENPF/CDKN2A/FBXO43/TICRR/E2F1/BUB1B/SKA3/BUB1/CDK1/CDT1/PLK1/DTL/CDC45/SPC24/NDC80/E2F7/CDC6/AURKB/SPC25/TRIP13/EME1/PKMYT1/CDCA8/CCNB1/ORC1/CLSPN/HASPIN/ZWINT/EZH2/BLM/RAD51/CCNF/CDK5RAP3/HOXD10/FANCD2/MAD2L1/CHEK1/WDR76/HOXC9/CDC7/GMNN/ESPL1/MTBP/CACNB4/KNTC1/SPDL1	NA
GOBP_MEMBRANELESS_ORGANELLE_ASSEMBLY	GOBP_MEMBRANELESS_ORGANELLE_ASSEMBLY	91	0.511220782911435	3.84630295596706	1e-10	9.40740740740741e-09	6.28827623312791e-09	593	tags=53%, list=16%, signal=46%	IGF2BP1/SKA1/NEK2/CDC20/HJURP/BIRC5/MYBL2/CENPA/ANLN/ASPM/KIF4A/CCNB2/CENPF/DLGAP5/KIFC1/SKA3/PLK1/NDC80/DIAPH3/UHRF1/AURKB/KIF23/CENPE/CDCA8/KIF15/CENPI/SIX4/CENPK/AURKA/MAPT/RACGAP1/MYBPC1/CENPW/STIL/WDR62/PRC1/KIF11/PLK4/NEB/TPX2/ACTN2/CCDC78/SQLE/CDC20B/CENPH/KNTC1/VCX/RHO	NA
GOBP_DNA_TEMPLATED_DNA_REPLICATION	GOBP_DNA_TEMPLATED_DNA_REPLICATION	54	0.600294801411002	3.84332209043498	1e-10	9.40740740740741e-09	6.28827623312791e-09	1020	tags=81%, list=27%, signal=61%	E2F8/TICRR/EXO1/CDT1/DTL/CDC45/E2F7/FAM111B/CDC6/EME1/MCM10/ORC1/POLQ/CCNE1/ORC6/TRAIP/GINS1/BLM/MCM2/RAD51/TK1/CDC7/GMNN/WDHD1/TONSL/CCNE2/MCM6/ATAD5/RFC4/DBF4B/XRCC3/FEN1/MCM4/GINS4/POLE2/MCM3/GINS3/POLA2/MCM8/DNA2/MCM5/DDX11/BRCA2/MCM7	NA
GOBP_DNA_REPLICATION	GOBP_DNA_REPLICATION	80	0.528258030878096	3.72645578673229	1e-10	9.40740740740741e-09	6.28827623312791e-09	1026	tags=76%, list=27%, signal=57%	E2F8/TICRR/EXO1/CDK1/CDT1/DTL/CDC45/CCNA2/E2F7/FAM111B/CDC6/EME1/MCM10/ORC1/POLQ/CCNE1/ORC6/TRAIP/GINS1/RECQL4/CHAF1B/BLM/MCM2/RAD51/TK1/PCLAF/CHEK1/CDC7/GMNN/DSCC1/RMI2/WDHD1/CDC25A/GINS2/TONSL/ESCO2/CCNE2/MCM6/ATAD5/CHTF18/RFC4/DBF4B/XRCC3/STRA8/FEN1/TYMS/MCM4/CHAF1A/GINS4/POLE2/MCM3/GINS3/POLA2/MCM8/DNA2/MCM5/EHMT2/DDX11/BRCA2/MCM7/MSH2	NA
GOBP_DOUBLE_STRAND_BREAK_REPAIR	GOBP_DOUBLE_STRAND_BREAK_REPAIR	64	0.558974266678696	3.71129943065338	1e-10	9.40740740740741e-09	6.28827623312791e-09	1095	tags=80%, list=29%, signal=58%	FOXM1/PLK1/CDC45/CDCA5/UHRF1/TRIP13/EME1/POLQ/RAD54L/XRCC2/PARPBP/PPP4R3C/RECQL4/HELLS/BLM/MCM2/RAD51AP1/RAD51/FANCB/FANCD2/CHEK1/CDC7/RMI2/RAD54B/HSF2BP/GINS2/TONSL/ESCO2/MCM6/DPF1/XRCC3/FEN1/KMT5C/MCM4/GINS4/PRDM9/MCM3/DMC1/MCM8/DNA2/ZGRF1/MCM5/DDX11/BRCA2/BRIP1/H2AX/MCM7/MSH2/NSMCE2/GGN/EME2	NA
GOBP_POSITIVE_REGULATION_OF_CELL_CYCLE	GOBP_POSITIVE_REGULATION_OF_CELL_CYCLE	88	0.52749255658948	3.70892728410329	1e-10	9.40740740740741e-09	6.28827623312791e-09	737	tags=59%, list=19%, signal=49%	HOXA13/TERT/SKA1/CDC25C/CDC20/UBE2C/NCAPG/BIRC5/E2F8/DLGAP5/SKA3/BUB1/CDK1/PLK1/DTL/NDC80/E2F7/CDC6/AURKB/KIF23/RRM2/CDCA8/CCNB1/KIF14/NCAPH/CCNE1/AURKA/LEF1/FAM83D/RACGAP1/EZH2/STIL/ECT2/RAD51AP1/MAD2L1/CHEK1/PLK4/CDC7/CDC25A/ESPL1/MTBP/EGF/CCNE2/GPSM2/MSX1/ATAD5/RAB11FIP4/DBF4B/DYNC1I1/XRCC3/STRA8/FEN1	NA
GOBP_POSITIVE_REGULATION_OF_CELL_CYCLE_PHASE_TRANSITION	GOBP_POSITIVE_REGULATION_OF_CELL_CYCLE_PHASE_TRANSITION	33	0.6689717576692	3.66059635791602	1e-10	9.40740740740741e-09	6.28827623312791e-09	691	tags=76%, list=18%, signal=63%	TERT/SKA1/CDC25C/CDC20/UBE2C/BIRC5/DLGAP5/SKA3/CDK1/PLK1/DTL/CDC6/RRM2/CCNB1/CCNE1/FAM83D/EZH2/STIL/CDC7/CDC25A/ESPL1/MTBP/CCNE2/ATAD5/DBF4B	NA
GOBP_RECOMBINATIONAL_REPAIR	GOBP_RECOMBINATIONAL_REPAIR	40	0.649873878059515	3.62125618559288	1e-10	9.40740740740741e-09	6.28827623312791e-09	1042	tags=88%, list=27%, signal=64%	PLK1/CDC45/UHRF1/POLQ/RAD54L/XRCC2/PARPBP/RECQL4/HELLS/BLM/MCM2/RAD51AP1/RAD51/FANCB/CHEK1/CDC7/RMI2/RAD54B/GINS2/TONSL/HROB/MCM6/XRCC3/FEN1/MCM4/GINS4/MCM3/DMC1/MCM8/ZGRF1/MCM5/BRCA2/H2AX/MCM7/NSMCE2	NA
GOBP_MEIOTIC_CELL_CYCLE	GOBP_MEIOTIC_CELL_CYCLE	86	0.514422904458678	3.61600660027168	1e-10	9.40740740740741e-09	6.28827623312791e-09	508	tags=47%, list=13%, signal=41%	SKA1/CDC25C/NEK2/NUF2/CDC20/TOP2A/TTK/ASPM/CCNB2/FBXO43/EXO1/SKA3/PTTG1/PLK1/MKI67/NDC80/KIF18A/TRIP13/EME1/CDCA2/PKMYT1/RAD54L/SGO1/XRCC2/NCAPH/CCNE1/AURKA/ZWINT/SGO2/TEX19/RAD51AP1/RAD51/SMC1B/FANCD2/TESMIN/MSH5/RAD54B/CDC25A/HSF2BP/ESPL1	NA
GOBP_MITOTIC_SPINDLE_ASSEMBLY	GOBP_MITOTIC_SPINDLE_ASSEMBLY	21	0.767663527339613	3.61570903383224	1e-10	9.40740740740741e-09	6.28827623312791e-09	466	tags=76%, list=12%, signal=67%	NEK2/CDC20/BIRC5/MYBL2/KIF4A/KIFC1/PLK1/UHRF1/AURKB/KIF23/CDCA8/KIF15/RACGAP1/PRC1/KIF11/TPX2	NA
GOBP_DNA_RECOMBINATION	GOBP_DNA_RECOMBINATION	77	0.521497265055692	3.56649459318802	1e-10	9.40740740740741e-09	6.28827623312791e-09	1249	tags=82%, list=33%, signal=56%	TERT/TOP2A/EXO1/PLK1/CDC45/UHRF1/TRIP13/EME1/POLQ/RAD54L/XRCC2/PARPBP/PIF1/LEF1/RECQL4/TEX19/HELLS/BLM/MCM2/RAD51AP1/RAD51/FANCB/FANCD2/CHEK1/CDC7/MSH5/RMI2/RAD54B/HSF2BP/GINS2/TONSL/HROB/MCM6/ATAD5/XRCC3/FEN1/KMT5C/PSMC3IP/H1-5/MCM4/GINS4/PRDM9/MCM3/KPNA2/TNFSF4/DMC1/MCM8/ZGRF1/MCM5/TEX11/BRCA2/BRIP1/H2AX/MCM7/MSH2/NSMCE2/EME2/MSH4/CNTD1/HMGB2/H1-4/MMS22L/RHNO1	NA
GOBP_POSITIVE_REGULATION_OF_MITOTIC_CELL_CYCLE	GOBP_POSITIVE_REGULATION_OF_MITOTIC_CELL_CYCLE	33	0.644724436964571	3.52791563882283	1e-10	9.40740740740741e-09	6.28827623312791e-09	574	tags=67%, list=15%, signal=57%	TERT/SKA1/CDC25C/CDC20/UBE2C/BIRC5/DLGAP5/SKA3/CDK1/PLK1/DTL/CDC6/RRM2/CCNB1/CCNE1/AURKA/STIL/CDC7/CDC25A/ESPL1/MTBP/CCNE2	NA
GOBP_ATTACHMENT_OF_MITOTIC_SPINDLE_MICROTUBULES_TO_KINETOCHORE	GOBP_ATTACHMENT_OF_MITOTIC_SPINDLE_MICROTUBULES_TO_KINETOCHORE	12	0.938453304045106	3.52332154664662	1e-10	9.40740740740741e-09	6.28827623312791e-09	129	tags=92%, list=3%, signal=89%	SKA1/NUF2/BIRC5/KIF2C/SKA3/CDK1/CDT1/NDC80/AURKB/CENPE/CDCA8	NA
GOBP_MEIOTIC_CELL_CYCLE_PROCESS	GOBP_MEIOTIC_CELL_CYCLE_PROCESS	73	0.519994104397489	3.50732097149531	1e-10	9.40740740740741e-09	6.28827623312791e-09	1209	tags=77%, list=32%, signal=53%	SKA1/CDC25C/NUF2/CDC20/TOP2A/TTK/ASPM/CCNB2/FBXO43/SKA3/PTTG1/PLK1/NDC80/KIF18A/TRIP13/EME1/PKMYT1/RAD54L/SGO1/NCAPH/CCNE1/AURKA/ZWINT/SGO2/TEX19/RAD51AP1/RAD51/FANCD2/TESMIN/MSH5/RAD54B/CDC25A/HSF2BP/ESPL1/CCNE2/MSX1/STRA8/PSMC3IP/PRDM9/DMC1/EHMT2/NCAPD2/TEX11/ZNF541/SPDYA/BRCA2/BRIP1/PLCB1/INCENP/EME2/CKS2/MSH4/P3H4/CNTD1/TDRKH/RPL10L	NA
GOBP_REGULATION_OF_CELL_CYCLE_G2_M_PHASE_TRANSITION	GOBP_REGULATION_OF_CELL_CYCLE_G2_M_PHASE_TRANSITION	29	0.68699847014365	3.48234518910538	1e-10	9.40740740740741e-09	6.28827623312791e-09	691	tags=76%, list=18%, signal=63%	CDC25C/CENPF/TICRR/CDK1/PLK1/DTL/CDC6/AURKB/PKMYT1/CCNB1/ORC1/KIF14/CLSPN/AURKA/BLM/CDK5RAP3/CHEK1/CDC7/CDC25A/ATAD5/BRSK1/DBF4B	NA
GOBP_POSITIVE_REGULATION_OF_MITOTIC_CELL_CYCLE_PHASE_TRANSITION	GOBP_POSITIVE_REGULATION_OF_MITOTIC_CELL_CYCLE_PHASE_TRANSITION	29	0.682970024211276	3.46192529019463	1e-10	9.40740740740741e-09	6.28827623312791e-09	574	tags=72%, list=15%, signal=62%	TERT/SKA1/CDC25C/CDC20/UBE2C/BIRC5/DLGAP5/SKA3/CDK1/PLK1/DTL/CDC6/RRM2/CCNB1/CCNE1/STIL/CDC7/CDC25A/ESPL1/MTBP/CCNE2	NA
GOBP_CYTOKINESIS	GOBP_CYTOKINESIS	41	0.587282491679995	3.41792554962758	1e-10	9.40740740740741e-09	6.28827623312791e-09	508	tags=54%, list=13%, signal=47%	IQGAP3/BIRC5/CENPA/KIF20A/E2F8/ANLN/KIF4A/PLK1/E2F7/CDC6/AURKB/KIF23/CDCA8/KIF14/CEP55/AURKA/RACGAP1/ECT2/PRC1/SEPTIN3/STMN1/ESPL1	NA
GOBP_TELOMERE_ORGANIZATION	GOBP_TELOMERE_ORGANIZATION	34	0.601683131947615	3.38706241815546	1.42437038593223e-09	1.24755199319581e-07	8.33912172468204e-08	1108	tags=82%, list=29%, signal=59%	TERT/NEK2/EXO1/AURKB/EME1/CCNE1/H4C5/H3C2/PIF1/RECQL4/BLM/RAD51/H4C8/H4C14/CCNE2/XRCC3/FEN1/H3C6/H3C10/H4C12/SMG5/DNA2/H3C8/SPDYA/BRCA2/NSMCE2/EME2/H3C12	0.788186810800237
GOBP_POSITIVE_REGULATION_OF_CHROMOSOME_SEPARATION	GOBP_POSITIVE_REGULATION_OF_CHROMOSOME_SEPARATION	16	0.817248068814745	3.37869491119447	1e-10	9.40740740740741e-09	6.28827623312791e-09	159	tags=69%, list=4%, signal=66%	SKA1/CDC20/UBE2C/NCAPG/BIRC5/DLGAP5/SKA3/PLK1/AURKB/CDCA8/NCAPH	NA
GOBP_NEGATIVE_REGULATION_OF_ORGANELLE_ORGANIZATION	GOBP_NEGATIVE_REGULATION_OF_ORGANELLE_ORGANIZATION	75	0.474669035040627	3.37082104071435	1e-10	9.40740740740741e-09	6.28827623312791e-09	554	tags=47%, list=15%, signal=41%	SKA1/NUF2/CDC20/BIRC5/TTK/CENPF/FBXO43/BUB1B/SKA3/BUB1/PLK1/SPC24/NDC80/DIAPH3/AURKB/SPC25/TRIP13/CDCA8/CCNB1/MAPT/HASPIN/PIF1/ZWINT/CTNNA2/CCNF/MAD2L1/CHEK1/TRIM54/STMN1/TPX2/ESPL1/MTBP/KNTC1/SPDL1/KIF24	NA
GOBP_POSITIVE_REGULATION_OF_CHROMOSOME_SEGREGATION	GOBP_POSITIVE_REGULATION_OF_CHROMOSOME_SEGREGATION	13	0.86604921976926	3.36160560974726	1e-10	9.40740740740741e-09	6.28827623312791e-09	159	tags=77%, list=4%, signal=74%	SKA1/NCAPG/BIRC5/SKA3/CDK1/CDC6/AURKB/CDCA8/CCNB1/NCAPH	NA
GOBP_DNA_INTEGRITY_CHECKPOINT_SIGNALING	GOBP_DNA_INTEGRITY_CHECKPOINT_SIGNALING	31	0.653195526623501	3.32812173124044	1e-10	9.40740740740741e-09	6.28827623312791e-09	403	tags=58%, list=11%, signal=52%	TICRR/E2F1/CDK1/CDT1/PLK1/DTL/CDC45/CDC6/EME1/ORC1/CLSPN/BLM/RAD51/CDK5RAP3/FANCD2/CHEK1/WDR76/CDC7	NA
GOBP_REGULATION_OF_CYTOKINESIS	GOBP_REGULATION_OF_CYTOKINESIS	23	0.682464116985947	3.2733138671451	2.17181720260952e-09	1.86997142190785e-07	1.24996147607603e-07	363	tags=61%, list=10%, signal=55%	BIRC5/KIF20A/E2F8/PLK1/E2F7/CDC6/AURKB/KIF23/CDCA8/KIF14/AURKA/RACGAP1/ECT2/PRC1	0.774939030136436
GOBP_KINETOCHORE_ORGANIZATION	GOBP_KINETOCHORE_ORGANIZATION	13	0.826993362061282	3.21000869427448	2.84112173902706e-09	2.32788684423508e-07	1.55604991705667e-07	533	tags=92%, list=14%, signal=80%	NUF2/HJURP/CENPA/CENPF/DLGAP5/NDC80/CENPE/CENPI/CENPK/CENPW/CENPH/KNTC1	0.774939030136436
GOBP_POSITIVE_REGULATION_OF_MITOTIC_SISTER_CHROMATID_SEPARATION	GOBP_POSITIVE_REGULATION_OF_MITOTIC_SISTER_CHROMATID_SEPARATION	12	0.853540037187232	3.20452385961527	5.32574171980571e-10	4.74645051519526e-08	3.17271174446198e-08	129	tags=75%, list=3%, signal=73%	SKA1/CDC20/UBE2C/BIRC5/DLGAP5/SKA3/PLK1/AURKB/CDCA8	0.801215574617779
GOBP_PROTEIN_LOCALIZATION_TO_CHROMOSOME	GOBP_PROTEIN_LOCALIZATION_TO_CHROMOSOME	26	0.643179517630951	3.20120143285361	1.61565367008534e-08	1.15598882310332e-06	7.72707795811876e-07	562	tags=69%, list=15%, signal=59%	CENPA/TTK/BUB1B/CDK1/PLK1/UHRF1/AURKB/H4C5/HASPIN/LEF1/EZH2/H4C8/MTBP/TONSL/KNTC1/ESCO2/SPDL1/H4C14	0.73376198835648
GOBP_MITOTIC_DNA_INTEGRITY_CHECKPOINT_SIGNALING	GOBP_MITOTIC_DNA_INTEGRITY_CHECKPOINT_SIGNALING	19	0.724144899954604	3.16964956227917	1.12272880806051e-08	8.64160961355665e-07	5.77638726543404e-07	403	tags=68%, list=11%, signal=62%	TICRR/CDK1/PLK1/DTL/CDC6/EME1/ORC1/CLSPN/BLM/CDK5RAP3/FANCD2/CHEK1/CDC7	0.747739663149885
GOBP_FEMALE_MEIOTIC_NUCLEAR_DIVISION	GOBP_FEMALE_MEIOTIC_NUCLEAR_DIVISION	14	0.811093446961705	3.15391305720035	2.66780695411811e-09	2.22171464375738e-07	1.48508029748251e-07	209	tags=71%, list=5%, signal=68%	SKA1/TOP2A/TTK/CCNB2/SKA3/PLK1/NDC80/TRIP13/NCAPH/AURKA	0.774939030136436
GOBP_MEIOSIS_I_CELL_CYCLE_PROCESS	GOBP_MEIOSIS_I_CELL_CYCLE_PROCESS	50	0.516615763797582	3.13013482380769	3.46602785242266e-09	2.79482880798525e-07	1.86817204866418e-07	508	tags=50%, list=13%, signal=44%	CDC25C/CDC20/TOP2A/CCNB2/PTTG1/PLK1/NDC80/TRIP13/EME1/PKMYT1/RAD54L/SGO1/CCNE1/AURKA/ZWINT/SGO2/TEX19/RAD51AP1/RAD51/FANCD2/MSH5/RAD54B/CDC25A/HSF2BP/ESPL1	0.774939030136436
GOBP_NEGATIVE_REGULATION_OF_CELL_CYCLE_G2_M_PHASE_TRANSITION	GOBP_NEGATIVE_REGULATION_OF_CELL_CYCLE_G2_M_PHASE_TRANSITION	19	0.706119016558692	3.09074859450444	3.61868480550329e-08	2.35678446307138e-06	1.57536620706652e-06	403	tags=68%, list=11%, signal=62%	TICRR/CDK1/PLK1/DTL/CDC6/AURKB/PKMYT1/ORC1/CLSPN/BLM/CDK5RAP3/CHEK1/CDC7	0.719512826338911
GOBP_MITOTIC_CYTOKINESIS	GOBP_MITOTIC_CYTOKINESIS	24	0.639651782436226	3.08279916035815	5.13322382845834e-08	3.30085785424916e-06	2.20642150327887e-06	508	tags=62%, list=13%, signal=55%	IQGAP3/BIRC5/CENPA/KIF20A/ANLN/KIF4A/PLK1/AURKB/KIF23/CDCA8/CEP55/RACGAP1/ECT2/STMN1/ESPL1	0.719512826338911
GOBP_PROTEIN_LOCALIZATION_TO_CHROMOSOME_CENTROMERIC_REGION	GOBP_PROTEIN_LOCALIZATION_TO_CHROMOSOME_CENTROMERIC_REGION	15	0.750910743721723	3.06289462440268	1.40994107078641e-08	1.03804357095579e-06	6.93868611563773e-07	562	tags=80%, list=15%, signal=68%	CENPA/TTK/BUB1B/CDK1/AURKB/H4C5/HASPIN/H4C8/MTBP/KNTC1/SPDL1/H4C14	0.747739663149885
GOBP_DNA_REPLICATION_INITIATION	GOBP_DNA_REPLICATION_INITIATION	22	0.64698302215238	3.06243941298925	1.06810472436819e-07	6.38349647034164e-06	4.26697679820883e-06	1020	tags=86%, list=27%, signal=64%	TICRR/CDT1/DTL/CDC45/CDC6/MCM10/ORC1/CCNE1/ORC6/MCM2/GMNN/CCNE2/MCM6/MCM4/MCM3/GINS3/POLA2/MCM5/MCM7	0.704975715167238
GOBP_MITOTIC_G2_M_TRANSITION_CHECKPOINT	GOBP_MITOTIC_G2_M_TRANSITION_CHECKPOINT	14	0.786272156856207	3.05739619930496	2.04228168369149e-08	1.40199877745308e-06	9.37150397482597e-07	403	tags=79%, list=11%, signal=71%	TICRR/CDK1/PLK1/DTL/CDC6/ORC1/CLSPN/BLM/CDK5RAP3/CHEK1/CDC7	0.73376198835648
GOBP_SIGNAL_TRANSDUCTION_IN_RESPONSE_TO_DNA_DAMAGE	GOBP_SIGNAL_TRANSDUCTION_IN_RESPONSE_TO_DNA_DAMAGE	39	0.532499718149673	3.01565054479311	1.81583319722492e-08	1.28117120026425e-06	8.56384555307561e-07	403	tags=46%, list=11%, signal=42%	CDKN2A/TICRR/E2F1/FOXM1/CDK1/PLK1/DTL/GTSE1/E2F7/EME1/CLSPN/BLM/RAD51/CDK5RAP3/FANCD2/CHEK1/WDR76/CDC7	0.73376198835648
GOBP_CYTOSKELETON_DEPENDENT_CYTOKINESIS	GOBP_CYTOSKELETON_DEPENDENT_CYTOKINESIS	29	0.593747826349212	3.00966447013574	3.05750201303249e-08	2.07094803016068e-06	1.38430204137309e-06	508	tags=55%, list=13%, signal=48%	IQGAP3/BIRC5/CENPA/KIF20A/ANLN/KIF4A/PLK1/AURKB/KIF23/CDCA8/CEP55/RACGAP1/ECT2/SEPTIN3/STMN1/ESPL1	0.719512826338911
GOBP_CELL_CYCLE_G1_S_PHASE_TRANSITION	GOBP_CELL_CYCLE_G1_S_PHASE_TRANSITION	59	0.454503561423279	2.97560608748786	1.54691855872953e-08	1.12262089690658e-06	7.5040337885992e-07	574	tags=44%, list=15%, signal=38%	TERT/TRIM71/IQGAP3/CDKN3/CCNB2/CDKN2A/E2F1/CDK1/CCNA2/E2F7/CDC6/RRM2/CCNB1/KIF14/CCNE1/FAM83D/EZH2/STIL/CCNF/CDKN2C/CDC7/CDC25A/MTBP/CCNO/CACNB4/CCNE2	0.73376198835648
GOBP_REGULATION_OF_CELL_DIVISION	GOBP_REGULATION_OF_CELL_DIVISION	53	0.469716040169653	2.93612467856007	3.36588397741365e-08	2.2498277112186e-06	1.5038721629031e-06	363	tags=38%, list=10%, signal=35%	THBS4/KIF18B/BIRC5/KIF20A/E2F8/ASPM/SFN/PLK1/MDK/E2F7/CDC6/AURKB/KIF23/CDCA8/KIF14/AURKA/RACGAP1/ECT2/BLM/PRC1	0.719512826338911
GOBP_MEIOTIC_CHROMOSOME_SEGREGATION	GOBP_MEIOTIC_CHROMOSOME_SEGREGATION	37	0.53909843694352	2.93222152249372	6.14467023262634e-08	3.80669814411485e-06	2.54454478579094e-06	574	tags=54%, list=15%, signal=46%	SKA1/NUF2/TTK/ASPM/CCNB2/SKA3/PTTG1/PLK1/NDC80/TRIP13/SGO1/NCAPH/CCNE1/AURKA/ZWINT/SGO2/FANCD2/MSH5/ESPL1/CCNE2	0.704975715167238
GOBP_REGULATION_OF_CELL_CYCLE_CHECKPOINT	GOBP_REGULATION_OF_CELL_CYCLE_CHECKPOINT	18	0.674313926759776	2.90488229369471	7.36359220588654e-07	3.77848973797006e-05	2.52568919229394e-05	380	tags=61%, list=10%, signal=55%	SKA1/BIRC5/SKA3/NDC80/AURKB/CDCA8/CCNB1/ZWINT/RAD51/MAD2L1/WDR76	0.659444398037935
GOBP_XENOBIOTIC_METABOLIC_PROCESS	GOBP_XENOBIOTIC_METABOLIC_PROCESS	71	-0.541746294303578	-2.86632462912917	1.43978953001293e-10	1.32984196590285e-08	8.8891798407906e-09	1042	tags=66%, list=27%, signal=49%	CYP3A7/FMO2/ACAA1/NOS1/UGT2B15/UPP2/GSTA1/CES3/ALDH2/UGT1A9/SLCO1B1/CYP2C18/SULT2A1/UGT1A3/SLC22A7/CYP2A13/SULT1B1/ABCB11/ACSL1/UGT1A1/AOX1/UGT2B17/NR1I2/CYP4F2/GSTM1/UGT2A1/GSTA2/UGT2B7/CYP2C9/SLC28A3/BCHE/S100A12/UGT1A4/CYP1A1/CYP2C19/CYP2B6/CYP2C8/CYP2E1/GLYAT/CYP2A6/SLC22A1/CYP2A7/NAT2/CYP26A1/SLCO1B3/CYP3A4/CYP1A2	0.826657301178302
GOBP_SISTER_CHROMATID_COHESION	GOBP_SISTER_CHROMATID_COHESION	17	0.676764280510983	2.8577347303753	1.31616226332247e-06	6.02351738529563e-05	4.02635280618999e-05	547	tags=71%, list=14%, signal=61%	CDC20/BUB1B/BUB1/PLK1/CDCA5/SGO1/HASPIN/SGO2/SMC1B/DSCC1/ESPL1/ESCO2	0.643551836150722
GOBP_POSITIVE_REGULATION_OF_CHROMOSOME_ORGANIZATION	GOBP_POSITIVE_REGULATION_OF_CHROMOSOME_ORGANIZATION	16	0.690076973078988	2.85293981869656	1.01919764285477e-06	4.88445662802098e-05	3.26496038659318e-05	159	tags=50%, list=4%, signal=48%	SKA1/NEK2/NCAPG/SKA3/BUB1/CDK1/AURKB/NCAPH	0.643551836150722
GOBP_CYTOKINETIC_PROCESS	GOBP_CYTOKINETIC_PROCESS	12	0.755437130214126	2.83620709368016	9.62742348095922e-07	4.74828264886144e-05	3.17393641371356e-05	293	tags=67%, list=8%, signal=62%	IQGAP3/KIF20A/ANLN/PLK1/AURKB/CEP55/RACGAP1/ECT2	0.643551836150722
GOBP_DNA_TEMPLATED_DNA_REPLICATION_MAINTENANCE_OF_FIDELITY	GOBP_DNA_TEMPLATED_DNA_REPLICATION_MAINTENANCE_OF_FIDELITY	17	0.667280378748027	2.81768758807192	2.14609008848734e-06	9.73405147278188e-05	6.50661780419341e-05	1282	tags=100%, list=34%, signal=67%	EXO1/FAM111B/EME1/POLQ/TRAIP/BLM/RAD51/TONSL/XRCC3/MCM8/DNA2/DDX11/BRCA2/EME2/POLD1/MMS22L/BARD1	0.627256739718528
GOBP_MICROTUBULE_ORGANIZING_CENTER_ORGANIZATION	GOBP_MICROTUBULE_ORGANIZING_CENTER_ORGANIZATION	38	0.509072066651472	2.81490189131698	2.17075464195893e-07	1.21180588803861e-05	8.10018088396759e-06	701	tags=58%, list=18%, signal=48%	NEK2/CDK1/PLK1/NDC80/KIF15/SGO1/XRCC2/AURKA/CSAG1/STIL/WDR62/CCNF/PCLAF/CHEK1/KIF11/PLK4/CCDC78/CDC20B/CEP131/BRSK1/KIAA1614/XRCC3	0.690132458796796
GOBP_CELL_CYCLE_DNA_REPLICATION	GOBP_CELL_CYCLE_DNA_REPLICATION	22	0.593551556367065	2.80952608897285	2.28763663471658e-06	0.000101940299161055	6.81408524847836e-05	1012	tags=86%, list=26%, signal=64%	E2F8/CDT1/CDC45/E2F7/GINS1/BLM/MCM2/RAD51/TK1/CDC7/GMNN/MCM6/ATAD5/DBF4B/FEN1/MCM4/MCM3/DNA2/BRCA2	0.627256739718528
GOBP_SPINDLE_ELONGATION	GOBP_SPINDLE_ELONGATION	9	0.849507413689404	2.79520244805183	2.02602859143232e-07	1.14358058271958e-05	7.6441364634849e-06	392	tags=89%, list=10%, signal=80%	BIRC5/KIF4A/AURKB/KIF23/CDCA8/RACGAP1/PRC1/KIF11	0.690132458796796
GOBP_POSITIVE_REGULATION_OF_CYTOKINESIS	GOBP_POSITIVE_REGULATION_OF_CYTOKINESIS	11	0.789405478005575	2.76750161145992	8.4283269396698e-07	4.28159008535226e-05	2.8619809909069e-05	293	tags=73%, list=8%, signal=67%	BIRC5/CDC6/AURKB/KIF23/CDCA8/KIF14/RACGAP1/ECT2	0.659444398037935
GOBP_REGULATION_OF_ATTACHMENT_OF_SPINDLE_MICROTUBULES_TO_KINETOCHORE	GOBP_REGULATION_OF_ATTACHMENT_OF_SPINDLE_MICROTUBULES_TO_KINETOCHORE	11	0.784973920869533	2.75196543663344	1.15668606252411e-06	5.39079375928669e-05	3.60341577718052e-05	293	tags=73%, list=8%, signal=67%	NEK2/BIRC5/CDK1/AURKB/CDCA8/CCNB1/RACGAP1/ECT2	0.643551836150722
GOBP_REGULATION_OF_SPINDLE_CHECKPOINT	GOBP_REGULATION_OF_SPINDLE_CHECKPOINT	14	0.702575733950196	2.73194511591494	2.42869333163762e-06	0.000107284888041036	7.17133831273242e-05	364	tags=64%, list=10%, signal=58%	SKA1/BIRC5/SKA3/NDC80/AURKB/CDCA8/CCNB1/ZWINT/MAD2L1	0.627256739718528
GOBP_RESPONSE_TO_ZINC_ION	GOBP_RESPONSE_TO_ZINC_ION	20	-0.699197227704434	-2.70392416318695	2.20914817431968e-07	1.21983399190695e-05	8.15384384610595e-06	651	tags=70%, list=17%, signal=58%	ASS1/KCNK3/OTC/S100A8/CPS1/MT1A/MT2A/GABRB3/MT1X/MT1E/MT1F/MT1M/MT1G/MT1H	0.690132458796796
GOBP_MEIOTIC_CELL_CYCLE_PHASE_TRANSITION	GOBP_MEIOTIC_CELL_CYCLE_PHASE_TRANSITION	8	0.876410390973498	2.70339361183974	1.94948976009139e-07	1.11274246980497e-05	7.4380025478189e-06	479	tags=100%, list=13%, signal=88%	CDC25C/CDC20/TTK/CCNB2/NDC80/PKMYT1/ZWINT/CDC25A	0.690132458796796
GOBP_CELLULAR_RESPONSE_TO_CADMIUM_ION	GOBP_CELLULAR_RESPONSE_TO_CADMIUM_ION	13	-0.820679352249851	-2.69977522612365	1.15365979340448e-08	8.7471518664101e-07	5.8469358035665e-07	328	tags=69%, list=9%, signal=64%	MT1A/MT2A/MT1X/MT1E/MT1F/MT1M/MT1G/MT1H/CYP1A2	0.747739663149885
GOBP_MITOTIC_G2_DNA_DAMAGE_CHECKPOINT_SIGNALING	GOBP_MITOTIC_G2_DNA_DAMAGE_CHECKPOINT_SIGNALING	10	0.796841779440287	2.69497951675558	1.01705879176593e-06	4.88445662802098e-05	3.26496038659318e-05	373	tags=80%, list=10%, signal=72%	TICRR/CDK1/PLK1/DTL/CLSPN/BLM/CDK5RAP3/CHEK1	0.643551836150722
GOBP_CELLULAR_RESPONSE_TO_XENOBIOTIC_STIMULUS	GOBP_CELLULAR_RESPONSE_TO_XENOBIOTIC_STIMULUS	97	-0.480034599097855	-2.68434018188407	2.10175665862075e-10	1.90659354032025e-08	1.27444112140724e-08	1042	tags=59%, list=27%, signal=44%	CYP3A7/FMO2/ACAA1/NOS1/CD69/UGT2B15/UPP2/GSTA1/CES3/PDE2A/ALDH2/PON3/UGT1A9/SLCO1B1/NKX3-1/CYP2C18/SULT2A1/UGT1A3/SLC22A7/IL1B/CYP2A13/SOX10/SULT1B1/ABCC9/ABCB11/ACSL1/UGT1A1/AOX1/UGT2B17/NR1I2/CYP4F2/GSTM1/UGT2A1/FBP1/GSTA2/UGT2B7/CYP2C9/SLC28A3/BCHE/S100A12/UGT1A4/SLC10A1/CYP1A1/CYP2C19/CYP2B6/CYP2C8/CYP2E1/GLYAT/CYP2A6/SLC22A1/CYP2A7/NAT2/CYP26A1/SLCO1B3/CYP3A4/CRHBP/CYP1A2	0.826657301178302
GOBP_NUCLEOSOME_ORGANIZATION	GOBP_NUCLEOSOME_ORGANIZATION	35	0.487407947417014	2.68408915700051	4.10113601594556e-06	0.000168829727950166	0.000112852342812169	1225	tags=80%, list=32%, signal=55%	ASF1B/H4C5/H3C2/CHAF1B/MCM2/H4C8/H4C14/H2BC8/HMGA1/H1-5/CHAF1A/H2BC9/ATAD2/H2BC17/H3C6/H2BC11/H2BC7/H3C10/H4C12/H3C8/H2AX/H2BC13/H2BC6/H2BC15/H3C12/SMYD3/HMGB2/H1-4	0.610526878385931
GOBP_POSITIVE_REGULATION_OF_METAPHASE_ANAPHASE_TRANSITION_OF_CELL_CYCLE	GOBP_POSITIVE_REGULATION_OF_METAPHASE_ANAPHASE_TRANSITION_OF_CELL_CYCLE	8	0.862849465272034	2.66156330004796	4.19749332934831e-07	2.24455432769362e-05	1.50034722868349e-05	79	tags=75%, list=2%, signal=74%	SKA1/CDC20/UBE2C/DLGAP5/SKA3/PLK1	0.674962860011025
GOBP_MITOTIC_SISTER_CHROMATID_COHESION	GOBP_MITOTIC_SISTER_CHROMATID_COHESION	9	0.805263087811907	2.64962179035271	3.98442009255914e-06	0.000167279785704136	0.000111816301258281	547	tags=89%, list=14%, signal=76%	CDC20/BUB1/CDCA5/SGO1/HASPIN/SGO2/DSCC1/ESCO2	0.610526878385931
GOBP_MEIOTIC_SPINDLE_ASSEMBLY	GOBP_MEIOTIC_SPINDLE_ASSEMBLY	6	0.946761080514031	2.6486208708621	8.6160674261593e-08	5.27344849697461e-06	3.52497764942535e-06	209	tags=100%, list=5%, signal=95%	SKA1/ASPM/CCNB2/SKA3/NDC80/AURKA	0.704975715167238
GOBP_EPOXYGENASE_P450_PATHWAY	GOBP_EPOXYGENASE_P450_PATHWAY	15	-0.7617138954279	-2.63116022226337	1.15569067227822e-07	6.8266379246202e-06	4.56318974553578e-06	386	tags=73%, list=10%, signal=66%	CYP4F2/CYP2C9/CYP4A11/CYP1A1/CYP2C19/CYP2B6/CYP2C8/CYP2E1/CYP2A6/CYP2A7/CYP1A2	0.704975715167238
GOBP_MITOTIC_SPINDLE_ELONGATION	GOBP_MITOTIC_SPINDLE_ELONGATION	8	0.852449218701516	2.62948248445076	9.23046921830736e-07	4.5971356499021e-05	3.07290389326417e-05	363	tags=88%, list=10%, signal=79%	BIRC5/KIF4A/AURKB/KIF23/CDCA8/RACGAP1/PRC1	0.659444398037935
GOBP_SPINDLE_MIDZONE_ASSEMBLY	GOBP_SPINDLE_MIDZONE_ASSEMBLY	8	0.852449218701516	2.62948248445076	9.23046921830736e-07	4.5971356499021e-05	3.07290389326417e-05	363	tags=88%, list=10%, signal=79%	BIRC5/KIF4A/AURKB/KIF23/CDCA8/RACGAP1/PRC1	0.659444398037935
GOBP_LONG_CHAIN_FATTY_ACID_BIOSYNTHETIC_PROCESS	GOBP_LONG_CHAIN_FATTY_ACID_BIOSYNTHETIC_PROCESS	11	-0.851527278049723	-2.6288778344586	5.38681436470116e-08	3.41237300165133e-06	2.28096255594878e-06	363	tags=82%, list=10%, signal=74%	GSTM1/CYP2C9/PTGS2/PLP1/CYP1A1/CYP2C8/CYP2E1/CYP3A4/CYP1A2	0.719512826338911
GOBP_CELLULAR_RESPONSE_TO_ZINC_ION	GOBP_CELLULAR_RESPONSE_TO_ZINC_ION	11	-0.84694003480094	-2.61471586641735	8.77026712443564e-08	5.30392345144441e-06	3.54534829179247e-06	328	tags=82%, list=9%, signal=75%	MT1A/MT2A/GABRB3/MT1X/MT1E/MT1F/MT1M/MT1G/MT1H	0.704975715167238
GOBP_CELLULAR_RESPONSE_TO_COPPER_ION	GOBP_CELLULAR_RESPONSE_TO_COPPER_ION	13	-0.793108748471487	-2.60907666907327	1.28978774802524e-07	7.53117443674511e-06	5.03412929484003e-06	328	tags=69%, list=9%, signal=64%	MT1A/CYP1A1/MT2A/MT1X/MT1E/MT1F/MT1M/MT1G/MT1H	0.690132458796796
GOBP_REGULATION_OF_MEIOTIC_CELL_CYCLE	GOBP_REGULATION_OF_MEIOTIC_CELL_CYCLE	18	0.605131973737526	2.60685281157615	2.27656960561606e-05	0.000776172724599301	0.000518823974079913	721	tags=67%, list=19%, signal=54%	CDC25C/CDC20/TTK/ASPM/FBXO43/TRIP13/PKMYT1/ZWINT/RAD51AP1/CDC25A/MSX1/STRA8	0.575610261071129
GOBP_INTERSTRAND_CROSS_LINK_REPAIR	GOBP_INTERSTRAND_CROSS_LINK_REPAIR	14	0.668950284665213	2.60119354351426	1.35056824074411e-05	0.00049716570021595	0.000332324850110423	748	tags=79%, list=20%, signal=63%	NEIL3/RAD51AP1/RAD51/FANCB/FANCD2/FANCI/FANCG/HROB/XRCC3/FANCE/FAAP24	0.593325476396405
GOBP_MITOTIC_DNA_REPLICATION	GOBP_MITOTIC_DNA_REPLICATION	12	0.69280515669674	2.60106211539342	2.10680761862725e-05	0.000723147479907191	0.000483379842502212	1012	tags=92%, list=26%, signal=68%	CDT1/CDC45/GINS1/MCM2/RAD51/TK1/GMNN/MCM6/MCM4/MCM3/BRCA2	0.575610261071129
GOBP_PROTEIN_DNA_COMPLEX_ORGANIZATION	GOBP_PROTEIN_DNA_COMPLEX_ORGANIZATION	42	0.437639175760657	2.59996321319172	1.07492252245809e-05	0.000411971244653592	0.000275377569429753	1225	tags=76%, list=32%, signal=52%	CDT1/CDC45/ASF1B/H4C5/H3C2/CHAF1B/MCM2/RAD51/H4C8/H4C14/H2BC8/HMGA1/H1-5/CHAF1A/H2BC9/ATAD2/H2BC17/H3C6/H2BC11/H2BC7/H3C10/DMC1/H4C12/H3C8/H2AX/H2BC13/H2BC6/H2BC15/H3C12/SMYD3/HMGB2/H1-4	0.593325476396405
GOBP_MICROTUBULE_POLYMERIZATION_OR_DEPOLYMERIZATION	GOBP_MICROTUBULE_POLYMERIZATION_OR_DEPOLYMERIZATION	27	0.512478495565845	2.58773632948597	1.65070071679669e-05	0.000591789804745484	0.000395575274146015	554	tags=56%, list=15%, signal=48%	SKA1/KIF18B/KIF2C/SKA3/DIAPH3/KIF18A/AURKB/KIF14/MAPT/TRIM54/STMN1/TPX2/STMND1/PSRC1/KIF24	0.575610261071129
GOBP_STEROID_METABOLIC_PROCESS	GOBP_STEROID_METABOLIC_PROCESS	124	-0.437300242248186	-2.58305139351878	2.6351971623035e-09	2.22171464375738e-07	1.48508029748251e-07	1304	tags=64%, list=34%, signal=43%	SEC14L2/HSD3B2/FAXDC2/LIPC/ACOX2/GC/SULT1A1/BMP6/LRP2/SDR42E1/CH25H/HSD17B2/CAT/NR0B2/CYP4V2/SRD5A1/SCP2/ANGPTL3/HSD3B1/CCDC3/CYP3A7/ERRFI1/ACAA1/MTTP/EDNRB/UGT2B15/HMGCS2/LEPR/ACAA2/AGTR1/EPHX2/SLC27A2/UGT1A9/RDH5/SULT2A1/UGT1A3/HSD17B6/PON1/FABP1/APOA1/ABCB11/UGT1A1/APOA5/SLC27A5/SULT1E1/UGT2B17/UGT2B10/NR1I2/APOA4/NPC1L1/UGT2A1/UGT2B7/EGR1/CYP3A43/ACADL/CYP2C9/HSD11B1/PDGFRA/CETP/LCAT/UGT1A4/R…	0.774939030136436
GOBP_DETOXIFICATION_OF_INORGANIC_COMPOUND	GOBP_DETOXIFICATION_OF_INORGANIC_COMPOUND	12	-0.807922666796584	-2.56687915059799	2.64237333509505e-07	1.44336091852504e-05	9.64798457930078e-06	328	tags=67%, list=9%, signal=61%	MT1A/MT2A/MT1X/MT1E/MT1F/MT1M/MT1G/MT1H	0.674962860011025
GOBP_DNA_REPLICATION_CHECKPOINT_SIGNALING	GOBP_DNA_REPLICATION_CHECKPOINT_SIGNALING	9	0.777764890674042	2.55914226454969	1.91907824316156e-05	0.000667734073647994	0.000446339371043306	403	tags=78%, list=11%, signal=70%	TICRR/CDT1/CDC45/CDC6/ORC1/CLSPN/CDC7	0.575610261071129
GOBP_REGULATION_OF_DOUBLE_STRAND_BREAK_REPAIR_VIA_HOMOLOGOUS_RECOMBINATION	GOBP_REGULATION_OF_DOUBLE_STRAND_BREAK_REPAIR_VIA_HOMOLOGOUS_RECOMBINATION	10	0.756384084911295	2.55814851609273	1.07858613265606e-05	0.000411971244653592	0.000275377569429753	434	tags=80%, list=11%, signal=71%	PLK1/POLQ/PARPBP/RAD51AP1/RAD51/FANCB/CHEK1/RMI2	0.593325476396405
GOBP_MEIOTIC_SPINDLE_ORGANIZATION	GOBP_MEIOTIC_SPINDLE_ORGANIZATION	8	0.829011325196978	2.55718547356666	3.85340349401124e-06	0.000163127414579809	0.000109040695236193	209	tags=75%, list=5%, signal=71%	SKA1/ASPM/CCNB2/SKA3/NDC80/AURKA	0.610526878385931
GOBP_CHROMOSOME_CONDENSATION	GOBP_CHROMOSOME_CONDENSATION	13	0.655963013161501	2.5461473718756	8.23287936545942e-05	0.00241751602176496	0.00161596153802167	159	tags=46%, list=4%, signal=44%	NCAPG/TOP2A/CDK1/PLK1/CCNB1/NCAPH	0.538434096309916
GOBP_POSITIVE_REGULATION_OF_MITOTIC_NUCLEAR_DIVISION	GOBP_POSITIVE_REGULATION_OF_MITOTIC_NUCLEAR_DIVISION	17	0.601756962116248	2.54100551611017	4.75826761370269e-05	0.0015107499673506	0.00100984391368118	209	tags=47%, list=5%, signal=45%	HOXA13/SKA1/CDC20/UBE2C/DLGAP5/SKA3/PLK1/AURKA	0.557332238758646
GOBP_LONG_CHAIN_FATTY_ACID_METABOLIC_PROCESS	GOBP_LONG_CHAIN_FATTY_ACID_METABOLIC_PROCESS	47	-0.523162431197655	-2.53389811777205	9.91926629144563e-07	4.84518007312921e-05	3.23870641289469e-05	625	tags=47%, list=16%, signal=40%	CYP2A13/FABP1/ACSL1/SLC27A5/CYP4F2/GSTM1/ACADL/CYP2C9/PTGIS/PTGS2/CYP4A11/CYP4A22/PLP1/CYP1A1/CYP2C19/CYP2B6/CYP2C8/CYP2E1/CYP2A6/CYP2A7/CYP3A4/CYP1A2	0.643551836150722
GOBP_DETOXIFICATION_OF_COPPER_ION	GOBP_DETOXIFICATION_OF_COPPER_ION	9	-0.888884694903889	-2.52085147533571	1.88181761294227e-08	1.3095388320201e-06	8.75346581382882e-07	328	tags=89%, list=9%, signal=81%	MT1A/MT2A/MT1X/MT1E/MT1F/MT1M/MT1G/MT1H	0.73376198835648
GOBP_OMEGA_HYDROXYLASE_P450_PATHWAY	GOBP_OMEGA_HYDROXYLASE_P450_PATHWAY	10	-0.831240609119614	-2.51913594391478	1.46287031881842e-07	8.44475138590636e-06	5.64479958557505e-06	386	tags=80%, list=10%, signal=72%	CYP4F2/CYP2C9/CYP4A11/CYP4A22/CYP1A1/CYP2C19/CYP2C8/CYP1A2	0.690132458796796
GOBP_INTRACELLULAR_ZINC_ION_HOMEOSTASIS	GOBP_INTRACELLULAR_ZINC_ION_HOMEOSTASIS	14	-0.745079436066438	-2.50593826564875	1.23003636626204e-06	5.6805315823738e-05	3.79708778348933e-05	501	tags=64%, list=13%, signal=56%	SLC1A1/MT1A/MT2A/MT1X/MT1E/MT1F/MT1M/MT1G/MT1H	0.643551836150722
GOBP_ALCOHOL_METABOLIC_PROCESS	GOBP_ALCOHOL_METABOLIC_PROCESS	119	-0.424337902744349	-2.50486076372693	7.11499112571737e-09	5.64752420603816e-07	3.77502437205826e-07	1537	tags=72%, list=40%, signal=45%	CYP11A1/GPR146/DGAT2/CBR4/AKR1C4/ERLIN1/CYP7B1/LDLR/PLA2G4A/TTC39B/BCO1/SORD/RBP4/TKFC/SEC14L2/LIPC/ADH7/MOGAT1/SULT1A1/ALDH1B1/BMP6/CH25H/CAT/NR0B2/SCP2/PCK2/ANGPTL3/CCDC3/CYP3A7/ERRFI1/MTTP/EDNRB/HMGCS2/LEPR/ACER1/PLPP3/ALDH1A3/ACAA2/AGTR1/NAAA/GCH1/ALDH2/EPHX2/RDH5/CYP2C18/IP6K3/ADH6/HAO1/SULT2A1/UGT1A3/CD244/IGF1/HSD17B6/SULT1B1/PON1/FABP1/APOA1/APOA5/SULT1E1/ADH1A/APOA4/NPC1L1/ACADL/CYP2C9/A…	0.761460801445585
GOBP_POSITIVE_REGULATION_OF_CELL_JUNCTION_ASSEMBLY	GOBP_POSITIVE_REGULATION_OF_CELL_JUNCTION_ASSEMBLY	42	-0.532756801782591	-2.50060550345022	4.15427480192337e-06	0.000168829727950166	0.000112852342812169	857	tags=57%, list=22%, signal=45%	LRRTM1/TEK/FLRT2/EPHA2/WNT7A/NTRK3/NTRK2/IL1RAP/PTPRD/SLITRK2/EPHB1/LRRTM4/CBLN2/CLSTN2/HRG/NRXN1/ADGRB3/LRRN1/LRRN3/SFRP1/OXT/SLITRK6/SLITRK3/GDF2	0.610526878385931
GOBP_PROTEIN_LOCALIZATION_TO_CHROMATIN	GOBP_PROTEIN_LOCALIZATION_TO_CHROMATIN	17	0.591084938744948	2.49594135904722	7.38021655166899e-05	0.00220538235779285	0.00147416316365215	949	tags=82%, list=25%, signal=62%	CENPA/PLK1/UHRF1/AURKB/H4C5/LEF1/EZH2/H4C8/TONSL/ESCO2/H4C14/H2BC11/H4C12/MCM8	0.538434096309916
GOBP_REGULATION_OF_MICROTUBULE_CYTOSKELETON_ORGANIZATION	GOBP_REGULATION_OF_MICROTUBULE_CYTOSKELETON_ORGANIZATION	31	0.489633536595239	2.49475072481015	1.8918367075443e-05	0.000662795205125865	0.000443038039634847	629	tags=52%, list=16%, signal=43%	SKA1/SKA3/PLK1/DIAPH3/KIF18A/AURKB/MAPT/STIL/WNT3A/TRIM54/STMN1/TPX2/STMND1/PSRC1/TACC3/GPSM2	0.575610261071129
GOBP_HOMOLOGOUS_RECOMBINATION	GOBP_HOMOLOGOUS_RECOMBINATION	25	0.504184151823688	2.49284434000876	6.86916166903748e-05	0.00207710364754229	0.00138841669494391	1282	tags=84%, list=34%, signal=56%	TOP2A/UHRF1/TRIP13/EME1/RAD54L/TEX19/RAD51AP1/RAD51/FANCD2/MSH5/RAD54B/HSF2BP/PSMC3IP/PRDM9/DMC1/TEX11/BRIP1/EME2/MSH4/CNTD1/BARD1	0.538434096309916
GOBP_POSITIVE_REGULATION_OF_NUCLEAR_DIVISION	GOBP_POSITIVE_REGULATION_OF_NUCLEAR_DIVISION	23	0.519736307853462	2.49281980021018	8.13709647334345e-05	0.0024032819816619	0.00160644695316262	721	tags=57%, list=19%, signal=46%	HOXA13/SKA1/CDC20/UBE2C/DLGAP5/SKA3/PLK1/AURKA/RAD51AP1/ESPL1/EGF/MSX1/STRA8	0.538434096309916
GOBP_MICROTUBULE_DEPOLYMERIZATION	GOBP_MICROTUBULE_DEPOLYMERIZATION	16	0.602796845552534	2.4921033310072	6.75431186296978e-05	0.00205460504574171	0.00137337775628056	554	tags=69%, list=15%, signal=59%	KIF18B/KIF2C/DIAPH3/KIF18A/AURKB/KIF14/TRIM54/STMN1/TPX2/STMND1/KIF24	0.538434096309916
GOBP_DOUBLE_STRAND_BREAK_REPAIR_VIA_BREAK_INDUCED_REPLICATION	GOBP_DOUBLE_STRAND_BREAK_REPAIR_VIA_BREAK_INDUCED_REPLICATION	10	0.734838540299291	2.48527984516601	2.51990256097282e-05	0.000853407000649462	0.000570450361822688	1020	tags=100%, list=27%, signal=73%	CDC45/MCM2/CDC7/GINS2/MCM6/MCM4/GINS4/MCM3/MCM5/MCM7	0.575610261071129
GOBP_ORGANIC_ACID_CATABOLIC_PROCESS	GOBP_ORGANIC_ACID_CATABOLIC_PROCESS	115	-0.425894424319763	-2.48374830758077	1.33587047898795e-08	9.97973828420412e-07	6.6708444045895e-07	1584	tags=74%, list=41%, signal=45%	ECHS1/ALDH4A1/GOT1/CPT2/DPEP3/GLUD1/IVD/CYP4F3/PAH/GPT2/KYNU/GLDC/PIPOX/HMGCL/SORD/MLYCD/ACACB/GPT/BDH2/ACAD11/CYP4F12/ACMSD/ACADM/HDC/GCDH/ACAT1/ACOX2/PPM1K/CDO1/RIDA/DCXR/SCP2/HAAO/ALDH1L1/SHMT1/ACAA1/NOS1/BCKDHB/LDHD/EHHADH/AASS/SARDH/PRODH2/ACAA2/ETFDH/DAO/OAT/SLC27A2/ACADS/PON3/AMDHD1/AGXT/ACADSB/FTCD/ABAT/ARG1/HAO1/SULT2A1/ALDH6A1/PON1/MAT1A/FABP1/ABCB11/HAL/OTC/GSTZ1/HPD/HOGA1/ALDH8A1/CYP4…	0.747739663149885
GOBP_RESPONSE_TO_COPPER_ION	GOBP_RESPONSE_TO_COPPER_ION	18	-0.694443545834918	-2.4808958001419	2.73155311480205e-06	0.000119623188130986	7.99607817838067e-05	328	tags=56%, list=9%, signal=51%	MT1A/LCAT/CYP1A1/MT2A/MT1X/MT1E/MT1F/MT1M/MT1G/MT1H	0.627256739718528
GOBP_EMBRYONIC_APPENDAGE_MORPHOGENESIS	GOBP_EMBRYONIC_APPENDAGE_MORPHOGENESIS	33	0.452794943285823	2.47768235545527	1.6542155959421e-05	0.000591789804745484	0.000395575274146015	653	tags=55%, list=17%, signal=46%	HOXA13/GPC3/PITX1/HOXD9/HOXA10/TBX4/DKK1/MYCN/LEF1/OSR2/HOXD10/PRRX1/FLVCR1/DLX5/SHOX2/HOXA11/SP8/MSX1	0.575610261071129
GOBP_RETINOIC_ACID_METABOLIC_PROCESS	GOBP_RETINOIC_ACID_METABOLIC_PROCESS	20	-0.639586623232209	-2.47339900171882	1.18266767327973e-05	0.000445033465204521	0.000297477640862945	1078	tags=85%, list=28%, signal=61%	RBP1/CYP3A7/ALDH1A3/UGT1A9/CYP2C18/ADH6/UGT1A3/UGT1A1/ALDH8A1/ADH1A/ADH1B/ADH1C/CYP1A1/CYP2C8/BCO2/CYP26A1/CYP3A4	0.593325476396405
GOBP_HORMONE_METABOLIC_PROCESS	GOBP_HORMONE_METABOLIC_PROCESS	94	-0.433864185073992	-2.47135762229409	3.58923774665092e-07	1.93971571840284e-05	1.29658127078167e-05	1335	tags=68%, list=35%, signal=45%	RBP4/ENPEP/DIO1/HSD3B2/SLC16A10/ADH7/SULT1A1/BMP6/HSD17B2/GATA3/SRD5A1/SCP2/RBP1/HSD3B1/SLC16A2/CYP3A7/CTSG/EDNRB/UGT2B15/ACE2/ALDH1A3/UGT1A9/RDH5/CYP2C18/ADH6/DIO3/CHST9/SULT2A1/UGT1A3/HSD17B6/SULT1B1/FABP1/UGT1A1/SULT1E1/UGT2B17/ALDH8A1/UGT2B10/ADH1A/IYD/UGT2B7/EGR1/GHR/CYP2C9/ADH1B/PCSK2/BCHE/ADH1C/PDGFRA/UGT1A4/RDH16/LRAT/MME/AKR1D1/CYP1A1/SRD5A2/ESR1/CYP2C8/ADH4/BCO2/BMP5/CYP26A1/CYP3A4/CRHB…	0.674962860011025
GOBP_SPINDLE_ASSEMBLY_INVOLVED_IN_FEMALE_MEIOSIS	GOBP_SPINDLE_ASSEMBLY_INVOLVED_IN_FEMALE_MEIOSIS	5	0.9465128474043	2.47085986394536	1.08864570590505e-06	5.1206668388867e-05	3.42285245936974e-05	209	tags=100%, list=5%, signal=95%	SKA1/CCNB2/SKA3/NDC80/AURKA	0.643551836150722
GOBP_POSITIVE_REGULATION_OF_SYNAPSE_ASSEMBLY	GOBP_POSITIVE_REGULATION_OF_SYNAPSE_ASSEMBLY	29	-0.587237177807973	-2.46946407066224	4.12890319113652e-06	0.000168829727950166	0.000112852342812169	857	tags=66%, list=22%, signal=51%	LRRTM1/FLRT2/WNT7A/NTRK3/NTRK2/IL1RAP/PTPRD/SLITRK2/EPHB1/LRRTM4/CBLN2/CLSTN2/NRXN1/ADGRB3/LRRN1/LRRN3/OXT/SLITRK6/SLITRK3	0.610526878385931
GOBP_ARACHIDONATE_METABOLIC_PROCESS	GOBP_ARACHIDONATE_METABOLIC_PROCESS	31	-0.574964715240943	-2.45473225633864	3.77187144504997e-06	0.000161017705385327	0.000107630483728182	386	tags=45%, list=10%, signal=41%	CYP4F2/CYP2C9/PTGIS/PTGS2/CYP4A11/CYP4A22/CYP1A1/CYP2C19/CYP2B6/CYP2C8/CYP2E1/CYP2A6/CYP2A7/CYP1A2	0.627256739718528
GOBP_ORGANIC_ACID_BIOSYNTHETIC_PROCESS	GOBP_ORGANIC_ACID_BIOSYNTHETIC_PROCESS	124	-0.415180015609549	-2.45239131898935	3.53133575926153e-08	2.32976437104527e-06	1.55730492884751e-06	1501	tags=69%, list=39%, signal=43%	CBR4/AKR1C4/ERLIN1/PAH/CYP7B1/PLA2G5/KYNU/PLA2G4A/ACSM2B/MLYCD/ACACB/MTHFD2L/LIPC/ACMSD/ACOX2/SCD5/CDO1/LIPG/MTHFD1/CAMP/GATM/RIDA/EDN2/SCP2/RBP1/HAAO/SHMT1/ERRFI1/PSAT1/UPB1/ALDH1A3/EHHADH/GNE/FOLH1/OAT/APOC3/SLC27A2/FMO3/AGXT/PDK4/ACSM2A/CTH/ABAT/HAO1/ASS1/IL1B/GGT5/PHGDH/FABP1/ABCB11/ACSL1/OTC/FADS6/LGSN/APOA5/SLC27A5/HOGA1/ALDH8A1/CPS1/APOA4/GSTM1/ACSM3/AGXT2/KMO/ACSM5/ACADL/CYP2C9/SDS/PTGIS/…	0.719512826338911
GOBP_HETEROCHROMATIN_ORGANIZATION	GOBP_HETEROCHROMATIN_ORGANIZATION	35	0.444951257821069	2.45028595212762	5.53624243224199e-05	0.00171613828069338	0.00114713343388827	1444	tags=80%, list=38%, signal=50%	CENPA/CDK1/UHRF1/H3C2/EZH2/CBX2/HELLS/H2AC13/SPOCD1/LOXL2/H3C6/OIP5/L3MBTL1/H2AC16/H3C10/EHMT2/H3C8/H2AX/PHF19/H3C12/HMGA2/DNMT3A/H2AC11/CBX8/BEND3/LMNB2/H3C3/MAEL	0.557332238758646
GOBP_POSITIVE_REGULATION_OF_CELL_CYCLE_G2_M_PHASE_TRANSITION	GOBP_POSITIVE_REGULATION_OF_CELL_CYCLE_G2_M_PHASE_TRANSITION	10	0.723001063567212	2.44524459833767	4.57792642026695e-05	0.00146263309528026	0.000977680728868518	691	tags=80%, list=18%, signal=66%	CDC25C/CDK1/DTL/CCNB1/CDC7/CDC25A/ATAD5/DBF4B	0.557332238758646
GOBP_MITOTIC_CYTOKINETIC_PROCESS	GOBP_MITOTIC_CYTOKINETIC_PROCESS	8	0.789471606713941	2.43522044044758	2.6420830366033e-05	0.0008888597235725	0.000594148337822013	293	tags=75%, list=8%, signal=69%	IQGAP3/KIF20A/PLK1/AURKB/CEP55/ECT2	0.575610261071129
GOBP_REGULATION_OF_DNA_RECOMBINATION	GOBP_REGULATION_OF_DNA_RECOMBINATION	22	0.514006031848148	2.43300407669003	9.17973785072484e-05	0.00264960615236831	0.00177109958924154	1026	tags=73%, list=27%, signal=53%	PLK1/POLQ/PARPBP/BLM/RAD51AP1/RAD51/FANCB/CHEK1/RMI2/ATAD5/KMT5C/H1-5/PRDM9/KPNA2/TNFSF4/MSH2	0.538434096309916
GOBP_EMBRYONIC_SKELETAL_SYSTEM_MORPHOGENESIS	GOBP_EMBRYONIC_SKELETAL_SYSTEM_MORPHOGENESIS	35	0.440864016199837	2.42777806940694	6.91123926156128e-05	0.0020774612691557	0.00138865574311039	812	tags=60%, list=21%, signal=48%	HOXD9/SIX1/SIX2/HOXD3/HOXD4/SIX4/COL2A1/MYCN/OSR2/HOXD10/PRRX1/FLVCR1/HOXC9/IRX5/SHOX2/HOXA11/MDFI/HOXA3/SOX11/HOXB9/MTHFD1L	0.538434096309916
GOBP_CELLULAR_RESPONSE_TO_METAL_ION	GOBP_CELLULAR_RESPONSE_TO_METAL_ION	55	-0.485398572394897	-2.41265612116723	6.14800431307367e-06	0.000243998921175111	0.000163098349044198	635	tags=42%, list=17%, signal=35%	KCNK3/ABCC9/KCNJ10/SMPD3/SLC13A5/SLC1A1/ADCY1/MT1A/FBP1/NRXN1/FOS/CYP1A1/MT2A/GABRB3/MT1X/FOSB/MT1E/MT1F/MT1M/CRHBP/MT1G/MT1H/CYP1A2	0.610526878385931
GOBP_OLEFINIC_COMPOUND_METABOLIC_PROCESS	GOBP_OLEFINIC_COMPOUND_METABOLIC_PROCESS	75	-0.452658123005416	-2.41135731222072	6.48956750657458e-07	3.36397989116315e-05	2.24861472265622e-05	406	tags=35%, list=11%, signal=32%	ALDH8A1/ADH1A/CYP4F2/EGR1/CYP2C9/ADH1B/PTGIS/PTGS2/CYP4A11/ADH1C/CYP4A22/RDH16/LRAT/CYP1A1/CYP2C19/SRD5A2/CYP2B6/CYP2C8/CYP2E1/ADH4/BCO2/CYP2A6/BMP5/CYP2A7/CYP3A4/CYP1A2	0.659444398037935
GOBP_APPENDAGE_DEVELOPMENT	GOBP_APPENDAGE_DEVELOPMENT	52	0.389122919682806	2.40951401639651	1.83467456034919e-05	0.000647232414345408	0.000432635266251307	653	tags=44%, list=17%, signal=37%	HOXA13/GPC3/PITX1/HOXD9/SLC7A11/HOXA10/B4GALNT1/SCX/TBX4/DKK1/COL2A1/MYCN/LEF1/OSR2/HOXD10/PRRX1/FLVCR1/DLX5/SHOX2/HOXA11/COMP/SP8/MSX1	0.575610261071129
GOBP_ICOSANOID_METABOLIC_PROCESS	GOBP_ICOSANOID_METABOLIC_PROCESS	51	-0.492849800991406	-2.40709898199623	3.73369331389927e-06	0.00016073866131024	0.000107443959838084	627	tags=43%, list=16%, signal=37%	IL1B/CYP2A13/GGT5/FABP1/CYP4F2/GSTM1/CYP2C9/PTGIS/PTGS2/CYP4A11/GGT6/CYP4A22/HPGD/CYP1A1/CYP2C19/CYP2B6/CYP2C8/CYP2E1/CYP2A6/AVPR1A/CYP2A7/CYP1A2	0.627256739718528
GOBP_PROTEIN_LOCALIZATION_TO_CONDENSED_CHROMOSOME	GOBP_PROTEIN_LOCALIZATION_TO_CONDENSED_CHROMOSOME	6	0.857854707579334	2.39989996359831	4.3626812330958e-05	0.00141161915058132	0.000943581028269193	548	tags=100%, list=14%, signal=86%	TTK/CDK1/AURKB/MTBP/KNTC1/SPDL1	0.557332238758646
GOBP_SMALL_MOLECULE_CATABOLIC_PROCESS	GOBP_SMALL_MOLECULE_CATABOLIC_PROCESS	154	-0.395831336091975	-2.39392661197812	9.73221702037833e-09	7.60610191746491e-07	5.08421373105224e-07	1584	tags=70%, list=41%, signal=43%	ECHS1/GLB1L2/ALDH4A1/GOT1/CPT2/DPEP3/GLUD1/IVD/CYP4F3/PGM1/PAH/GPT2/KYNU/GLDC/PIPOX/HMGCL/SORD/MLYCD/ACACB/GPT/TKFC/BDH2/ACAD11/CYP4F12/ACMSD/ACADM/HDC/GCDH/ACAT1/ACOX2/FUT6/SULT1A1/PPM1K/ALDH1B1/CDO1/RIDA/DCXR/SCP2/HAAO/ALDH1L1/SHMT1/ACAA1/NOS1/UPB1/UPP2/BCKDHB/LDHD/GDA/EHHADH/AASS/SARDH/PRODH2/ACAA2/HK3/ETFDH/ALDH2/DAO/OAT/SLC27A2/ACADS/PON3/AMDHD1/AGXT/ACADSB/FTCD/ABAT/ARG1/HAO1/SULT2A1/ALDH6A…	0.747739663149885
GOBP_ANTERIOR_POSTERIOR_PATTERN_SPECIFICATION	GOBP_ANTERIOR_POSTERIOR_PATTERN_SPECIFICATION	58	0.356649189241105	2.39190607124876	4.39588142506338e-05	0.00141335934426088	0.000944744241265332	1239	tags=64%, list=32%, signal=44%	GPC3/HOXD9/OTX1/HOXA10/SIX2/XRCC2/MESP2/HOXD3/HOXD4/HOXD8/AURKA/DKK1/LEF1/WNT3A/HOXD10/HOXC9/TCF15/HOXC6/HES2/MESP1/HOXA11/MSX1/HOXA3/KAT2A/HOXB9/MEOX2/HOXB8/CDX1/HES5/PAX6/FOXC2/FEZF1/HEY1/CDX2/HES6/TDRKH/FOXH1	0.557332238758646
GOBP_UNSATURATED_FATTY_ACID_METABOLIC_PROCESS	GOBP_UNSATURATED_FATTY_ACID_METABOLIC_PROCESS	47	-0.492524792945608	-2.38550700772594	1.1227890381897e-05	0.000425654351791318	0.000284523889311866	386	tags=36%, list=10%, signal=33%	CYP4F2/GSTM1/CYP2C9/PTGIS/PTGS2/CYP4A11/CYP4A22/HPGD/CYP1A1/CYP2C19/CYP2B6/CYP2C8/CYP2E1/CYP2A6/AVPR1A/CYP2A7/CYP1A2	0.593325476396405
GOBP_XENOBIOTIC_CATABOLIC_PROCESS	GOBP_XENOBIOTIC_CATABOLIC_PROCESS	18	-0.666423650419047	-2.38079487577651	1.45075577885143e-05	0.000530204270256495	0.000354409112624547	1030	tags=83%, list=27%, signal=61%	ACAA1/NOS1/UPP2/CYP2C18/ACSL1/NR1I2/GSTM1/CYP2C9/CYP1A1/CYP2C19/CYP2B6/CYP2C8/CYP2A6/CYP3A4/CYP1A2	0.593325476396405
GOBP_REGULATION_OF_MICROTUBULE_POLYMERIZATION_OR_DEPOLYMERIZATION	GOBP_REGULATION_OF_MICROTUBULE_POLYMERIZATION_OR_DEPOLYMERIZATION	17	0.561553252571041	2.37123955717021	0.00024787012189648	0.00630123524797487	0.00421199020444127	509	tags=59%, list=13%, signal=51%	SKA1/SKA3/DIAPH3/AURKB/MAPT/TRIM54/STMN1/TPX2/STMND1/PSRC1	0.49849310876659
GOBP_ISOPRENOID_METABOLIC_PROCESS	GOBP_ISOPRENOID_METABOLIC_PROCESS	51	-0.485246487897161	-2.36996408375312	6.62879617567312e-06	0.00026104096567767	0.000174489913028656	1090	tags=63%, list=29%, signal=45%	CYP4V2/SRD5A1/SCP2/RBP1/CYP3A7/HMGCS2/ALDH1A3/UGT1A9/RDH5/CYP2C18/ADH6/UGT1A3/HSD17B6/FABP1/UGT1A1/TTR/ALDH8A1/ADH1A/CYP2C9/ADH1B/ADH1C/RDH16/LRAT/CYP1A1/CYP2C19/CYP2C8/CYP2E1/ADH4/BCO2/CYP26A1/CYP3A4/CYP1A2	0.610526878385931
GOBP_REGULATION_OF_MICROTUBULE_BASED_PROCESS	GOBP_REGULATION_OF_MICROTUBULE_BASED_PROCESS	48	0.386076669963318	2.36968232244124	3.75133087379073e-05	0.00123745200252318	0.000827160946699928	805	tags=50%, list=21%, signal=40%	SKA1/SKA3/PLK1/DIAPH3/KIF18A/AURKB/AURKA/MAPT/STIL/WDR62/WNT3A/CCNF/PLK4/TRIM54/STMN1/TPX2/STMND1/PSRC1/TACC3/CEP131/GPSM2/XRCC3/KAT2A/DRC1	0.557332238758646
GOBP_ALPHA_AMINO_ACID_METABOLIC_PROCESS	GOBP_ALPHA_AMINO_ACID_METABOLIC_PROCESS	101	-0.410667081808787	-2.35520525789295	6.15906102013209e-07	3.22557010126505e-05	2.15609624710225e-05	1584	tags=72%, list=41%, signal=43%	ECHS1/ALDH4A1/GOT1/GLUD1/IVD/PAH/GPT2/KYNU/GLDC/PIPOX/HMGCL/GPT/MTHFD2L/MMUT/ACMSD/HDC/GCDH/ACAT1/CDO1/MTHFD1/MSRA/RIDA/HAAO/SHMT1/MTTP/NOS1/PSAT1/AASS/SARDH/FOLH1/PRODH2/ART4/DAO/OAT/AMDHD1/AGXT/ACADSB/CTH/FTCD/ARG1/HAO1/ALDH6A1/ASS1/MAT1A/PHGDH/FABP1/HAL/OTC/LGSN/GSTZ1/HPD/ASPA/HOGA1/ALDH8A1/IYD/CPS1/AGXT2/KMO/GNMT/SDS/GLYATL1/TDO2/BHMT/TAT/GLS2/AADAT/TH/HMGCLL1/IDO2/GLYAT/ASPG/TTC36/UROC1	0.659444398037935
GOBP_MITOTIC_RECOMBINATION	GOBP_MITOTIC_RECOMBINATION	9	0.71496062992126	2.35249236300045	0.000289539400778144	0.00700409598072843	0.00468180959777305	1095	tags=100%, list=29%, signal=71%	TERT/EME1/RAD51/XRCC3/DMC1/BRCA2/MSH2/NSMCE2/EME2	0.49849310876659
GOBP_STEROID_CATABOLIC_PROCESS	GOBP_STEROID_CATABOLIC_PROCESS	15	-0.67865599336747	-2.34425637377406	1.76818715556556e-05	0.000628139213305806	0.000419872629627627	426	tags=60%, list=11%, signal=54%	SULT1E1/HSD11B1/AKR1D1/CYP1A1/SRD5A2/FGF23/CYP39A1/CYP3A4/CYP1A2	0.575610261071129
GOBP_L_AMINO_ACID_CATABOLIC_PROCESS	GOBP_L_AMINO_ACID_CATABOLIC_PROCESS	59	-0.458261858113724	-2.34180988467793	1.47052750877437e-05	0.0005335914103267	0.000356673208509772	1584	tags=80%, list=41%, signal=47%	ECHS1/ALDH4A1/GOT1/GLUD1/IVD/PAH/GPT2/KYNU/PIPOX/HMGCL/GPT/ACMSD/HDC/GCDH/ACAT1/CDO1/RIDA/HAAO/SHMT1/NOS1/AASS/PRODH2/DAO/OAT/AMDHD1/AGXT/ACADSB/FTCD/ARG1/ALDH6A1/MAT1A/HAL/OTC/GSTZ1/HPD/HOGA1/ALDH8A1/AGXT2/KMO/SDS/TDO2/TAT/GLS2/AADAT/HMGCLL1/IDO2/UROC1	0.593325476396405
GOBP_DETOXIFICATION	GOBP_DETOXIFICATION	53	-0.474844461254736	-2.34164762681302	1.07799299149672e-05	0.000411971244653592	0.000275377569429753	681	tags=43%, list=18%, signal=36%	CP/AQP9/FABP1/HBA1/ALB/GSTZ1/AKR7A3/HBA2/APOA4/GSTM1/HBB/MT1A/HP/PTGS2/MT2A/ADH4/MT1X/SLC22A1/MT1E/MT1F/MT1M/MT1G/MT1H	0.593325476396405
GOBP_MITOTIC_DNA_REPLICATION_CHECKPOINT_SIGNALING	GOBP_MITOTIC_DNA_REPLICATION_CHECKPOINT_SIGNALING	5	0.895647614053487	2.33807681308514	4.06460768907759e-05	0.00133214239100091	0.000890455677499123	403	tags=100%, list=11%, signal=90%	TICRR/CDC6/ORC1/CLSPN/CDC7	0.557332238758646
GOBP_L_AMINO_ACID_METABOLIC_PROCESS	GOBP_L_AMINO_ACID_METABOLIC_PROCESS	86	-0.427522905354155	-2.33655001924172	1.06767503465888e-06	5.06896184679171e-05	3.38829083586983e-05	1584	tags=74%, list=41%, signal=45%	ECHS1/ALDH4A1/GOT1/GLUD1/IVD/PAH/GPT2/KYNU/PIPOX/HMGCL/GPT/MTHFD2L/ACMSD/HDC/GCDH/ACAT1/CDO1/MTHFD1/RIDA/HAAO/SHMT1/MTTP/NOS1/PSAT1/AASS/FOLH1/PRODH2/DAO/OAT/AMDHD1/AGXT/ACADSB/FTCD/ARG1/ALDH6A1/ASS1/MAT1A/PHGDH/FABP1/HAL/OTC/LGSN/GSTZ1/HPD/HOGA1/ALDH8A1/IYD/CPS1/AGXT2/KMO/GNMT/SDS/GLYATL1/TDO2/BHMT/TAT/GLS2/AADAT/TH/HMGCLL1/IDO2/ASPG/TTC36/UROC1	0.643551836150722
GOBP_RESPONSE_TO_CADMIUM_ION	GOBP_RESPONSE_TO_CADMIUM_ION	22	-0.59833201154602	-2.33281055445567	2.02789938674045e-05	0.000700797883308945	0.000468440504699314	144	tags=36%, list=4%, signal=35%	MT2A/MT1X/MT1E/MT1F/MT1M/MT1G/MT1H/CYP1A2	0.575610261071129
GOBP_POSITIVE_REGULATION_OF_CELL_CYCLE_CHECKPOINT	GOBP_POSITIVE_REGULATION_OF_CELL_CYCLE_CHECKPOINT	9	0.708091717499232	2.32989102897074	0.000360522366010056	0.00843987843009716	0.00564154231278213	701	tags=78%, list=18%, signal=64%	BIRC5/NDC80/AURKB/CDCA8/MAD2L1/DYNC1I1/XRCC3	0.49849310876659
GOBP_POSITIVE_REGULATION_OF_SPINDLE_CHECKPOINT	GOBP_POSITIVE_REGULATION_OF_SPINDLE_CHECKPOINT	9	0.708091717499232	2.32989102897074	0.000360522366010056	0.00843987843009716	0.00564154231278213	701	tags=78%, list=18%, signal=64%	BIRC5/NDC80/AURKB/CDCA8/MAD2L1/DYNC1I1/XRCC3	0.49849310876659
GOBP_PROTEIN_DEPOLYMERIZATION	GOBP_PROTEIN_DEPOLYMERIZATION	28	0.451896346806002	2.32321825117457	0.000415204319469246	0.0095440630900623	0.00637962219531979	554	tags=46%, list=15%, signal=40%	KIF18B/KIF2C/DIAPH3/KIF18A/AURKB/KIF14/DNAJC6/TRIM54/STMN1/TPX2/STMND1/ACTN2/KIF24	0.49849310876659
GOBP_REGULATION_OF_DOUBLE_STRAND_BREAK_REPAIR	GOBP_REGULATION_OF_DOUBLE_STRAND_BREAK_REPAIR	20	0.529733943053797	2.32059206385669	0.000159943636500608	0.00436835308291984	0.0029199767459424	434	tags=50%, list=11%, signal=45%	FOXM1/PLK1/POLQ/PARPBP/PPP4R3C/RAD51AP1/RAD51/FANCB/CHEK1/RMI2	0.518848077743792
GOBP_REGULATION_OF_ATTACHMENT_OF_MITOTIC_SPINDLE_MICROTUBULES_TO_KINETOCHORE	GOBP_REGULATION_OF_ATTACHMENT_OF_MITOTIC_SPINDLE_MICROTUBULES_TO_KINETOCHORE	5	0.884601492373139	2.30924105159804	7.91479950813594e-05	0.0023512971638205	0.00157169828327317	129	tags=80%, list=3%, signal=77%	BIRC5/CDK1/AURKB/CDCA8	0.538434096309916
GOBP_POSITIVE_REGULATION_OF_DNA_REPLICATION	GOBP_POSITIVE_REGULATION_OF_DNA_REPLICATION	13	0.593507332980062	2.30372308458805	0.000995352550117656	0.0188671304276033	0.0126115222523268	691	tags=62%, list=18%, signal=51%	E2F8/CDK1/CDT1/E2F7/CDC7/CDC25A/ATAD5/DBF4B	0.45505986738723
GOBP_POSITIVE_REGULATION_OF_ATTACHMENT_OF_SPINDLE_MICROTUBULES_TO_KINETOCHORE	GOBP_POSITIVE_REGULATION_OF_ATTACHMENT_OF_SPINDLE_MICROTUBULES_TO_KINETOCHORE	5	0.880157739145131	2.29764068977889	9.92665496178213e-05	0.00283300040482322	0.00189368742551367	136	tags=80%, list=4%, signal=77%	BIRC5/AURKB/CDCA8/CCNB1	0.538434096309916
GOBP_STEROL_METABOLIC_PROCESS	GOBP_STEROL_METABOLIC_PROCESS	61	-0.449935518664892	-2.29700069669591	4.18886950833797e-06	0.000168884580177435	0.000112889008169811	1537	tags=75%, list=40%, signal=46%	CYP11A1/GPR146/DGAT2/ERLIN1/CYP7B1/LDLR/TTC39B/SEC14L2/FAXDC2/LIPC/CH25H/CAT/NR0B2/CYP4V2/SCP2/ANGPTL3/CCDC3/ERRFI1/MTTP/HMGCS2/LEPR/ACAA2/AGTR1/EPHX2/UGT1A9/SULT2A1/UGT1A3/PON1/FABP1/APOA1/UGT1A1/APOA5/APOA4/NPC1L1/ACADL/CYP2C9/CETP/LCAT/UGT1A4/AKR1D1/CYP8B1/CYP39A1/APOF/CFTR/CYP3A4/CYP1A2	0.610526878385931
GOBP_RESPONSE_TO_XENOBIOTIC_STIMULUS	GOBP_RESPONSE_TO_XENOBIOTIC_STIMULUS	173	-0.368848774669119	-2.29680130676701	5.44098844751492e-08	3.41237300165133e-06	2.28096255594878e-06	1047	tags=47%, list=27%, signal=36%	MMP7/CYP3A7/ERRFI1/FMO2/ACAA1/NOS1/CD69/UGT2B15/UPP2/HMGCS2/DUSP6/GSTA1/SCN11A/PLIN2/CES3/SLC34A1/SLC6A2/PDE2A/ALDH2/IL10/PON3/UGT1A9/SLCO1B1/NKX3-1/ABAT/THBS1/CYP2C18/SLC1A2/TBXA2R/SULT2A1/UGT1A3/ASS1/SLC22A7/KCNK3/IL1B/CYP2A13/SOX10/SULT1B1/ABCC9/FABP1/ABCB11/ACSL1/OTC/UGT1A1/SLC1A1/AOX1/UGT2B17/NR1I2/CYP4F2/CPS1/GSTM1/UGT2A1/FBP1/GSTA2/UGT2B7/CYP2C9/SLC28A3/BCHE/S100A12/UGT1A4/SLC10A1/FOS/CYP1…	0.719512826338911
GOBP_AMINO_ACID_CATABOLIC_PROCESS	GOBP_AMINO_ACID_CATABOLIC_PROCESS	68	-0.434795704730789	-2.29480770556855	1.21797853700102e-05	0.000451629997661691	0.000301887019183141	1584	tags=76%, list=41%, signal=46%	ECHS1/ALDH4A1/GOT1/GLUD1/IVD/PAH/GPT2/KYNU/GLDC/PIPOX/HMGCL/GPT/ACMSD/HDC/GCDH/ACAT1/PPM1K/CDO1/RIDA/HAAO/SHMT1/NOS1/BCKDHB/AASS/SARDH/PRODH2/DAO/OAT/AMDHD1/AGXT/ACADSB/FTCD/ABAT/ARG1/ALDH6A1/MAT1A/HAL/OTC/GSTZ1/HPD/HOGA1/ALDH8A1/AGXT2/KMO/SDS/TDO2/TAT/GLS2/AADAT/HMGCLL1/IDO2/UROC1	0.593325476396405
GOBP_REGULATION_OF_METAPHASE_PLATE_CONGRESSION	GOBP_REGULATION_OF_METAPHASE_PLATE_CONGRESSION	6	0.818653872106366	2.29023327669504	0.00025091516849756	0.00631014384142379	0.00421794505406449	129	tags=67%, list=3%, signal=65%	BIRC5/CDK1/AURKB/CDCA8	0.49849310876659
GOBP_REGULATION_OF_DNA_REPLICATION	GOBP_REGULATION_OF_DNA_REPLICATION	33	0.418499744305545	2.29001990327849	0.000104730706362077	0.00297224574480084	0.00198676441517032	1020	tags=70%, list=27%, signal=52%	E2F8/TICRR/CDK1/CDT1/DTL/CCNA2/E2F7/CDC6/MCM2/CDC7/GMNN/DSCC1/CDC25A/ESCO2/MCM6/ATAD5/DBF4B/MCM4/MCM3/DNA2/MCM5/EHMT2/MCM7	0.538434096309916
GOBP_NEGATIVE_REGULATION_OF_CELL_DIVISION	GOBP_NEGATIVE_REGULATION_OF_CELL_DIVISION	7	0.779923137153584	2.28999284149246	0.000184335270483383	0.00490037910370643	0.00327560358732737	309	tags=71%, list=8%, signal=66%	E2F8/ASPM/E2F7/AURKB/BLM	0.518848077743792
GOBP_FEMALE_GAMETE_GENERATION	GOBP_FEMALE_GAMETE_GENERATION	47	0.37777362390379	2.28984815073094	9.66865579249658e-05	0.00277495883762049	0.00185489018927545	209	tags=28%, list=5%, signal=26%	SKA1/TOP2A/TTK/ASPM/CCNB2/SKA3/PLK1/MDK/NDC80/TRIP13/CCNB1/NCAPH/AURKA	0.538434096309916
GOBP_REGULATION_OF_MEIOTIC_CELL_CYCLE_PHASE_TRANSITION	GOBP_REGULATION_OF_MEIOTIC_CELL_CYCLE_PHASE_TRANSITION	5	0.875721027792344	2.28605871068629	0.000108720233350082	0.00306832658565788	0.00205098857830633	479	tags=100%, list=13%, signal=88%	CDC25C/TTK/PKMYT1/ZWINT/CDC25A	0.538434096309916
GOBP_CENTROSOME_DUPLICATION	GOBP_CENTROSOME_DUPLICATION	15	0.558916821755519	2.27976939091128	0.000396398948349976	0.00919500756903141	0.00614629993745602	1177	tags=87%, list=31%, signal=60%	NDC80/STIL/WDR62/CCNF/PLK4/CEP131/BRSK1/XRCC3/KAT2A/CEP152/BRCA2/SAC3D1/CEP72	0.49849310876659
GOBP_REGULATION_OF_DNA_TEMPLATED_DNA_REPLICATION_INITIATION	GOBP_REGULATION_OF_DNA_TEMPLATED_DNA_REPLICATION_INITIATION	12	0.606659296212419	2.27763678875167	0.000719844667600941	0.0144537980688252	0.00966147961265686	1020	tags=83%, list=27%, signal=61%	TICRR/CDT1/DTL/MCM2/GMNN/MCM6/MCM4/MCM3/MCM5/MCM7	0.477270815362862
GOBP_COMPLEMENT_ACTIVATION	GOBP_COMPLEMENT_ACTIVATION	43	-0.485104460345045	-2.27552555792443	4.25259531379338e-05	0.00138481949961989	0.000925667101413624	1150	tags=60%, list=30%, signal=43%	C4BPA/C1S/FCN1/CFHR5/A2M/C1RL/MASP1/CR1L/C1R/C8B/IL1B/VSIG4/CFHR4/COLEC11/CR1/C8A/CFHR3/C6/MBL2/CFP/C7/CD5L/C9/FCN3/COLEC10/FCN2	0.557332238758646
GOBP_REGULATION_OF_CYCLIN_DEPENDENT_PROTEIN_SERINE_THREONINE_KINASE_ACTIVITY	GOBP_REGULATION_OF_CYCLIN_DEPENDENT_PROTEIN_SERINE_THREONINE_KINASE_ACTIVITY	15	0.556749607124535	2.27092952532317	0.000451858542551282	0.0101568203369934	0.00678921292161488	574	tags=60%, list=15%, signal=51%	CDC25C/CDKN3/CDKN2A/CDC6/PKMYT1/BLM/CDK5RAP3/CDC25A/CCNE2	0.49849310876659
GOBP_MONOCARBOXYLIC_ACID_BIOSYNTHETIC_PROCESS	GOBP_MONOCARBOXYLIC_ACID_BIOSYNTHETIC_PROCESS	77	-0.420088552565003	-2.27043022266775	3.33278674242522e-06	0.000144705612406155	9.67268476729676e-05	1501	tags=69%, list=39%, signal=43%	CBR4/AKR1C4/ERLIN1/CYP7B1/PLA2G4A/ACSM2B/MLYCD/ACACB/LIPC/ACMSD/ACOX2/SCD5/LIPG/GATM/EDN2/SCP2/RBP1/ERRFI1/ALDH1A3/EHHADH/APOC3/SLC27A2/PDK4/ACSM2A/IL1B/FABP1/ABCB11/ACSL1/FADS6/APOA5/SLC27A5/HOGA1/ALDH8A1/APOA4/GSTM1/ACSM3/KMO/ACSM5/ACADL/CYP2C9/SDS/PTGIS/PTGS2/PLP1/AKR1D1/CYP1A1/CYP8B1/CYP2C8/CYP2E1/CYP39A1/AVPR1A/CYP3A4/CYP1A2	0.627256739718528
GOBP_FEMALE_MEIOSIS_I	GOBP_FEMALE_MEIOSIS_I	5	0.869166229680126	2.26894749279193	0.000137081392508347	0.00379332528992235	0.00253560585101901	504	tags=100%, list=13%, signal=87%	CCNB2/NDC80/TRIP13/AURKA/HSF2BP	0.518848077743792
GOBP_SPINDLE_LOCALIZATION	GOBP_SPINDLE_LOCALIZATION	20	0.515389066200364	2.25775182524336	0.000259186171438224	0.00645424387699106	0.00431426711067459	708	tags=55%, list=19%, signal=45%	SKA1/CENPA/ASPM/SKA3/NDC80/SAPCD2/ESPL1/SPDL1/GPSM2/ANKFN1/GPSM1	0.49849310876659
GOBP_REGULATION_OF_UBIQUITIN_PROTEIN_TRANSFERASE_ACTIVITY	GOBP_REGULATION_OF_UBIQUITIN_PROTEIN_TRANSFERASE_ACTIVITY	8	0.731174620879319	2.25539635264807	0.000257240396978685	0.00643734589483605	0.0043029718435546	556	tags=75%, list=15%, signal=64%	CDC20/UBE2C/CDKN2A/MAGEC2/MAD2L1/UBE2S	0.49849310876659
GOBP_DITERPENOID_METABOLIC_PROCESS	GOBP_DITERPENOID_METABOLIC_PROCESS	44	-0.480278570254875	-2.25292487425049	8.51515199670169e-05	0.00248603288179566	0.0016617608665551	1090	tags=64%, list=29%, signal=46%	CYP4V2/SRD5A1/SCP2/RBP1/CYP3A7/ALDH1A3/UGT1A9/RDH5/CYP2C18/ADH6/UGT1A3/HSD17B6/FABP1/UGT1A1/TTR/ALDH8A1/ADH1A/ADH1B/ADH1C/RDH16/LRAT/CYP1A1/CYP2C8/ADH4/BCO2/CYP26A1/CYP3A4/CYP1A2	0.538434096309916
GOBP_POSITIVE_REGULATION_OF_ERK1_AND_ERK2_CASCADE	GOBP_POSITIVE_REGULATION_OF_ERK1_AND_ERK2_CASCADE	63	-0.437614873181085	-2.25015007215113	1.2101392673825e-05	0.000451629997661691	0.000301887019183141	1230	tags=59%, list=32%, signal=40%	SPRY2/JUN/HTR2A/NAMPT/TLR4/CCR1/SERPINF2/FGF10/SCIMP/FGA/ERBB4/FGG/TEK/FGFR2/IL1B/IGF1/FGB/TNFSF11/TRPV4/PLA2G2A/CCL21/CCL19/NPY5R/EPO/NRXN1/CASR/FPR2/PDGFRA/ALKAL1/ALKAL2/NRG1/HAND2/FGF23/IL13RA2/ADRA1A/BMPER/MARCO	0.593325476396405
GOBP_POSITIVE_REGULATION_OF_CELL_DIVISION	GOBP_POSITIVE_REGULATION_OF_CELL_DIVISION	28	0.437600672339809	2.24972358349812	0.000748022756527891	0.0148435765748503	0.00992202269423871	293	tags=36%, list=8%, signal=33%	THBS4/BIRC5/MDK/CDC6/AURKB/KIF23/CDCA8/KIF14/RACGAP1/ECT2	0.477270815362862
GOBP_POSITIVE_REGULATION_OF_DNA_METABOLIC_PROCESS	GOBP_POSITIVE_REGULATION_OF_DNA_METABOLIC_PROCESS	47	0.370928511085476	2.24835698264306	0.000137396034123172	0.00379332528992235	0.00253560585101901	1026	tags=55%, list=27%, signal=41%	NEK2/E2F8/FOXM1/CDK1/CDT1/CCNA2/E2F7/AURKB/NOX4/RAD51AP1/FANCB/CDC7/DSCC1/CDC25A/DPF1/ATAD5/CHTF18/RFC4/DBF4B/KMT5C/PRDM9/TNFSF4/DNA2/DDX11/H2AX/MSH2	0.518848077743792
GOBP_RESPONSE_TO_METAL_ION	GOBP_RESPONSE_TO_METAL_ION	107	-0.38785513118733	-2.24483709028718	4.15112643166892e-06	0.000168829727950166	0.000112852342812169	883	tags=43%, list=23%, signal=34%	AQP3/SLC34A1/FGA/CPNE6/FGG/DUSP1/HCN1/ANK3/ABAT/THBS1/ASS1/KCNK3/FGB/ABCC9/OTC/KCNJ10/SMPD3/SLC13A5/SLC1A1/S100A8/ALLC/ADCY1/CPS1/MT1A/FBP1/ADAMTS13/NRXN1/CASR/TAT/LCAT/FOS/CYP1A1/MT2A/TRPV6/FGF23/GABRB3/MT1X/FOSB/MT1E/MT1F/MT1M/CRHBP/MT1G/HAMP/MT1H/CYP1A2	0.610526878385931
GOBP_FATTY_ACID_METABOLIC_PROCESS	GOBP_FATTY_ACID_METABOLIC_PROCESS	143	-0.374910356198568	-2.23947194167889	4.28928095239343e-07	2.26974450397486e-05	1.51718532019559e-05	1785	tags=73%, list=47%, signal=41%	FMO4/ABHD2/FA2H/NCOR1/SLC45A3/C3/ANGPTL4/ACOT2/ACSL5/LPIN2/PHYH/SNCA/ABHD6/ECHS1/CPT2/IVD/DGAT2/CYP4F3/CBR4/AKR1C4/ERLIN1/PLA2G5/ECHDC3/PLA2G4A/ACSM2B/MLYCD/ACACB/BDH2/ACAD11/MMUT/CYP4F12/LIPC/ACADM/ADH7/GCDH/ACAT1/ACOX2/SCD5/CYP4Z1/LIPG/CYP2J2/EDN2/CYP4V2/SCP2/ANGPTL3/CCDC3/FMO2/ACAA1/EHHADH/GSTA1/ACAA2/PPARGC1A/NAAA/ETFDH/APOC3/SLC27A2/ACADS/UGT1A9/PDK4/ACSM2A/ACADSB/CYP2C18/HAO1/UGT1A3/TNXB/AC…	0.674962860011025
GOBP_AMINO_ACID_METABOLIC_PROCESS	GOBP_AMINO_ACID_METABOLIC_PROCESS	116	-0.382949735777424	-2.23836083166587	2.2722386452363e-06	0.000101940299161055	6.81408524847836e-05	1584	tags=69%, list=41%, signal=42%	ECHS1/ALDH4A1/GOT1/GLUD1/IVD/PAH/GPT2/KYNU/GLDC/PIPOX/HMGCL/GPT/MTHFD2L/MMUT/DIO1/ACMSD/HDC/GCDH/ACAT1/PPM1K/CDO1/MTHFD1/MSRA/RIDA/SLC16A2/HAAO/SHMT1/MTTP/NOS1/PSAT1/UPB1/BCKDHB/AASS/SARDH/FOLH1/PRODH2/ART4/DAO/OAT/AMDHD1/AGXT/ACADSB/CTH/FTCD/ABAT/ARG1/HAO1/ALDH6A1/ASS1/GGT5/MAT1A/PHGDH/FABP1/HAL/OTC/LGSN/GSTZ1/HPD/ASPA/HOGA1/ALDH8A1/IYD/CPS1/AGXT2/KMO/GNMT/SDS/GLYATL1/TDO2/BHMT/TAT/GLS2/AADAT/TH…	0.627256739718528
GOBP_REGULATION_OF_DNA_TEMPLATED_DNA_REPLICATION	GOBP_REGULATION_OF_DNA_TEMPLATED_DNA_REPLICATION	18	0.517029833115356	2.22731690378358	0.000754549079110058	0.014914822264121	0.00996964607814793	1020	tags=78%, list=27%, signal=57%	E2F8/TICRR/CDT1/DTL/E2F7/MCM2/CDC7/GMNN/MCM6/DBF4B/MCM4/MCM3/MCM5/MCM7	0.477270815362862
GOBP_APPENDAGE_MORPHOGENESIS	GOBP_APPENDAGE_MORPHOGENESIS	40	0.399400874379491	2.22555935191087	0.000174186517914684	0.00468183868257457	0.00312952268781204	653	tags=48%, list=17%, signal=40%	HOXA13/GPC3/PITX1/HOXD9/HOXA10/TBX4/DKK1/COL2A1/MYCN/LEF1/OSR2/HOXD10/PRRX1/FLVCR1/DLX5/SHOX2/HOXA11/SP8/MSX1	0.518848077743792
GOBP_TRIGLYCERIDE_METABOLIC_PROCESS	GOBP_TRIGLYCERIDE_METABOLIC_PROCESS	41	-0.4691126930787	-2.22545354326877	0.000248091670944636	0.00630123524797487	0.00421199020444127	1804	tags=90%, list=47%, signal=48%	AGPAT2/APOB/C3/LPIN2/GPAT3/AGMO/DGAT2/LDLR/PLAAT3/AADAC/LIPC/APOH/MOGAT1/GPR82/LIPG/CAT/GPLD1/SCP2/PCK2/SORL1/MTTP/APOC3/SIK1/PLIN1/TNXB/FABP1/ACSL1/APOA5/SLC27A5/CPS1/APOA4/CETP/PCK1/MOGAT2/APOF/MFSD2A/THRSP	0.49849310876659
GOBP_POSITIVE_REGULATION_OF_ORGANIC_ACID_TRANSPORT	GOBP_POSITIVE_REGULATION_OF_ORGANIC_ACID_TRANSPORT	17	-0.624950889484204	-2.21898408963306	0.000126174851206341	0.003521803539166	0.00235411017446161	1013	tags=82%, list=27%, signal=61%	PLA2R1/ACE2/ABAT/IL1B/ABCB11/ACSL1/TNFSF11/CYP4F2/KMO/CYP4A11/SLC17A8/CLTRN/OXT/AVPR1A	0.518848077743792
GOBP_LIPID_MODIFICATION	GOBP_LIPID_MODIFICATION	57	-0.438851128596367	-2.21676627836915	3.67991419481784e-05	0.00122182771958658	0.000816717069572578	1584	tags=75%, list=41%, signal=45%	ECHS1/CPT2/IVD/DGAT2/CYP4F3/MLYCD/ACACB/BDH2/ACAD11/ACADM/ADH7/GCDH/ACAT1/ACOX2/CYP4V2/SCP2/CYP3A7/FMO2/ACAA1/PLPP3/EHHADH/ACAA2/PPARGC1A/ETFDH/EPHX2/SLC27A2/ACADS/PDK4/HAO1/ABCC9/FABP1/ABCB11/CYP4F2/ACADL/CYP4A22/CYP1A1/PLPP4/CYP2C8/CYP2E1/ADH4/MFSD2A/HAO2/CYP3A4	0.557332238758646
GOBP_CENTROSOME_SEPARATION	GOBP_CENTROSOME_SEPARATION	7	0.752205973459837	2.20861032644514	0.000496280965121993	0.0109873232234038	0.00734435328452147	392	tags=71%, list=10%, signal=64%	NEK2/KIF15/AURKA/CHEK1/KIF11	0.477270815362862
GOBP_ALDEHYDE_METABOLIC_PROCESS	GOBP_ALDEHYDE_METABOLIC_PROCESS	26	-0.53138057305731	-2.20227146437212	0.000225184814418323	0.00577746897598526	0.00386188449973107	1421	tags=81%, list=37%, signal=51%	GRHPR/BCO1/RBP4/TKFC/ALDH1B1/BMP6/EDNRB/ALDH1A3/ALDH2/AGXT/FABP1/HOGA1/ALDH8A1/ALDOB/AKR7A3/ALPL/AGXT2/PCK1/ADH4/BCO2/BMP5	0.518848077743792
GOBP_POSITIVE_REGULATION_OF_CELL_CYCLE_G1_S_PHASE_TRANSITION	GOBP_POSITIVE_REGULATION_OF_CELL_CYCLE_G1_S_PHASE_TRANSITION	15	0.539571181320944	2.20086033469108	0.000781243183366904	0.0152642898903995	0.0102032438031539	574	tags=60%, list=15%, signal=51%	TERT/CDC6/RRM2/CCNE1/FAM83D/EZH2/STIL/MTBP/CCNE2	0.477270815362862
GOBP_ACTOMYOSIN_CONTRACTILE_RING_ORGANIZATION	GOBP_ACTOMYOSIN_CONTRACTILE_RING_ORGANIZATION	5	0.842465413675371	2.19924534898938	0.000407608667653017	0.0094120546894424	0.00629138265681126	293	tags=80%, list=8%, signal=74%	IQGAP3/ANLN/RACGAP1/ECT2	0.49849310876659
GOBP_HINDLIMB_MORPHOGENESIS	GOBP_HINDLIMB_MORPHOGENESIS	11	0.627190383947363	2.19880713603844	0.00099195347510202	0.0188671304276033	0.0126115222523268	340	tags=55%, list=9%, signal=50%	GPC3/PITX1/HOXD9/TBX4/OSR2/HOXD10	0.45505986738723
GOBP_RETINOL_METABOLIC_PROCESS	GOBP_RETINOL_METABOLIC_PROCESS	27	-0.526059855184448	-2.19800976455799	0.000264655120673886	0.00652644666516185	0.00436253025663576	741	tags=56%, list=19%, signal=45%	RDH5/CYP2C18/ADH6/HSD17B6/FABP1/ADH1A/ADH1B/ADH1C/RDH16/LRAT/CYP1A1/CYP2C8/ADH4/CYP3A4/CYP1A2	0.49849310876659
GOBP_NEGATIVE_REGULATION_OF_DOUBLE_STRAND_BREAK_REPAIR_VIA_HOMOLOGOUS_RECOMBINATION	GOBP_NEGATIVE_REGULATION_OF_DOUBLE_STRAND_BREAK_REPAIR_VIA_HOMOLOGOUS_RECOMBINATION	6	0.78498339646264	2.19603810289955	0.00065139522437073	0.0135064805706258	0.00902825582940034	434	tags=83%, list=11%, signal=74%	PLK1/POLQ/PARPBP/FANCB/RMI2	0.477270815362862
GOBP_REGULATION_OF_UBIQUITIN_PROTEIN_LIGASE_ACTIVITY	GOBP_REGULATION_OF_UBIQUITIN_PROTEIN_LIGASE_ACTIVITY	6	0.78276753579048	2.18983909985222	0.000692320215904973	0.0142388125376407	0.00951777493955539	556	tags=83%, list=15%, signal=71%	CDC20/UBE2C/CDKN2A/MAD2L1/UBE2S	0.477270815362862
GOBP_BENZENE_CONTAINING_COMPOUND_METABOLIC_PROCESS	GOBP_BENZENE_CONTAINING_COMPOUND_METABOLIC_PROCESS	13	-0.665665711991228	-2.18982942995591	0.000264031495166536	0.00652644666516185	0.00436253025663576	406	tags=62%, list=11%, signal=55%	ALDH8A1/GSTM1/KMO/TDO2/AADAT/IDO2/SRD5A2/CYP2E1	0.49849310876659
GOBP_EXIT_FROM_MITOSIS	GOBP_EXIT_FROM_MITOSIS	6	0.780912735096186	2.18465018373462	0.000732648316758543	0.0146529663351709	0.00979461141203746	556	tags=83%, list=15%, signal=71%	UBE2C/BIRC5/ANLN/KNTC1/UBE2S	0.477270815362862
GOBP_ZYMOGEN_ACTIVATION	GOBP_ZYMOGEN_ACTIVATION	31	-0.51166777262879	-2.18449472238396	0.000141932249006559	0.00389738283758551	0.00260516195457763	1504	tags=84%, list=39%, signal=51%	GZMK/F2/CLEC3B/THBD/F12/APOH/MASP2/PRSS12/F8/C1S/PRSS3/HPR/SERPINF2/F11/C1RL/FGA/FGG/MASP1/C1R/THBS1/KLKB1/FGB/SERPINE1/HP/F9/HGFAC	0.518848077743792
GOBP_ESTABLISHMENT_OF_SPINDLE_ORIENTATION	GOBP_ESTABLISHMENT_OF_SPINDLE_ORIENTATION	15	0.534931025862704	2.18193357498194	0.000873900542694834	0.0168799040185922	0.011283182991949	708	tags=60%, list=19%, signal=49%	SKA1/CENPA/SKA3/NDC80/SAPCD2/SPDL1/GPSM2/ANKFN1/GPSM1	0.477270815362862
GOBP_POSITIVE_REGULATION_OF_MITOTIC_CYTOKINESIS	GOBP_POSITIVE_REGULATION_OF_MITOTIC_CYTOKINESIS	5	0.834170877317447	2.17759256632189	0.000554491226800754	0.0119356586107959	0.00797825746442087	293	tags=80%, list=8%, signal=74%	BIRC5/AURKB/CDCA8/ECT2	0.477270815362862
GOBP_PRIMARY_ALCOHOL_METABOLIC_PROCESS	GOBP_PRIMARY_ALCOHOL_METABOLIC_PROCESS	46	-0.452126808692604	-2.17591823713012	0.000218213505071816	0.00562702845565901	0.00376132421702002	1537	tags=78%, list=40%, signal=47%	CYP11A1/DGAT2/CBR4/AKR1C4/BCO1/RBP4/ADH7/SULT1A1/ALDH1B1/BMP6/CYP3A7/EDNRB/ALDH1A3/NAAA/ALDH2/RDH5/CYP2C18/ADH6/HAO1/SULT2A1/IGF1/HSD17B6/SULT1B1/FABP1/SULT1E1/ADH1A/ADH1B/ADH1C/RDH16/LRAT/CYP1A1/CYP2C8/ADH4/BMP5/CYP3A4/CYP1A2	0.518848077743792
GOBP_CENP_A_CONTAINING_CHROMATIN_ASSEMBLY	GOBP_CENP_A_CONTAINING_CHROMATIN_ASSEMBLY	5	0.833459255594302	2.17573488677866	0.000561835374801153	0.0120294826503142	0.00804097309395071	274	tags=80%, list=7%, signal=74%	HJURP/CENPA/CENPI/CENPW	0.477270815362862
GOBP_MEIOTIC_SISTER_CHROMATID_COHESION	GOBP_MEIOTIC_SISTER_CHROMATID_COHESION	6	0.775609976428739	2.1698153985192	0.000853632958631854	0.0165513566024802	0.0110635691473773	339	tags=83%, list=9%, signal=76%	BUB1B/BUB1/SGO1/SGO2/SMC1B	0.477270815362862
GOBP_LIPID_CATABOLIC_PROCESS	GOBP_LIPID_CATABOLIC_PROCESS	119	-0.367224439275418	-2.16772077976922	5.49243071490363e-06	0.000219697228596145	0.00014685415452268	1587	tags=66%, list=42%, signal=40%	ABHD6/ECHS1/CPT2/DPEP3/IVD/CYP4F3/PLA2G5/LDLR/PLAAT3/PLA2G4A/LIPJ/BCO1/MLYCD/ACACB/AADAC/BDH2/ACAD11/CYP4F12/LIPC/ACADM/HCAR2/GCDH/ACAT1/ACOX2/LIPG/PLAAT2/GPLD1/SRD5A1/SCP2/PLCZ1/ANGPTL3/SORL1/ACAA1/PNPLA7/ETNPPL/ACER1/PLPP3/EHHADH/ACAA2/SPART/NAAA/ETFDH/APOC3/SLC27A2/ACADS/LIPN/PLIN1/HAO1/SULT2A1/NEU4/IL1B/HSD17B6/FABP1/ABCB11/SMPD3/APOA5/PLA2G2A/SULT1E1/CYP4F2/CPS1/APOA4/ACADL/HSD11B1/CYP4A11/H…	0.610526878385931
GOBP_LIPID_OXIDATION	GOBP_LIPID_OXIDATION	43	-0.459913896703418	-2.15736178894099	0.000170910332642125	0.00461821537139358	0.00308699439725908	1584	tags=79%, list=41%, signal=47%	ECHS1/CPT2/IVD/DGAT2/CYP4F3/MLYCD/ACACB/BDH2/ACAD11/ACADM/ADH7/GCDH/ACAT1/ACOX2/CYP4V2/SCP2/FMO2/ACAA1/EHHADH/ACAA2/PPARGC1A/ETFDH/SLC27A2/ACADS/PDK4/HAO1/ABCC9/FABP1/ABCB11/CYP4F2/ACADL/ADH4/MFSD2A/HAO2	0.518848077743792
GOBP_SIGNAL_TRANSDUCTION_BY_P53_CLASS_MEDIATOR	GOBP_SIGNAL_TRANSDUCTION_BY_P53_CLASS_MEDIATOR	31	0.42241905829795	2.15228364296785	0.000497457547516312	0.0109873232234038	0.00734435328452147	456	tags=39%, list=12%, signal=34%	CDKN2A/E2F1/FOXM1/GTSE1/E2F7/AURKB/TP73/E2F2/AURKA/CDK5RAP3/CHEK1/RAD54B	0.477270815362862
GOBP_POSITIVE_REGULATION_OF_CYTOSOLIC_CALCIUM_ION_CONCENTRATION	GOBP_POSITIVE_REGULATION_OF_CYTOSOLIC_CALCIUM_ION_CONCENTRATION	54	-0.433110902040433	-2.14981133887162	0.000269448593176026	0.00661255484702519	0.00442008830743972	1188	tags=61%, list=31%, signal=43%	SLC8A1/HTR2A/CXCL13/PTGIR/PTGER2/PLCZ1/CCR1/NOS1/EDNRB/XCR1/CCL2/AGTR1/CCR9/LPAR1/P2RX3/TBXA2R/CD4/ADRA1B/TRPV4/FPR1/PROK2/TRPC5/CXCR1/CXCR2/C1QTNF1/EPO/SAA1/FPR2/RIC3/ESR1/OXT/AVPR1A/ADRA1A	0.49849310876659
GOBP_NEUTRAL_LIPID_METABOLIC_PROCESS	GOBP_NEUTRAL_LIPID_METABOLIC_PROCESS	47	-0.443755753601166	-2.14929781220413	0.000183108417065895	0.00489574083523551	0.00327250318866008	1804	tags=87%, list=47%, signal=47%	AGPAT2/APOB/ABHD2/C3/LPIN2/SNCA/GPAT3/AGMO/ABHD6/DGAT2/LDLR/PLAAT3/PLA2G4A/AADAC/LIPC/APOH/MOGAT1/GPR82/LIPG/CAT/GPLD1/SCP2/PCK2/SORL1/MTTP/APOC3/SIK1/PLIN1/TNXB/FABP1/ACSL1/APOA5/SLC27A5/CPS1/APOA4/CETP/PCK1/MOGAT2/APOF/MFSD2A/THRSP	0.518848077743792
GOBP_EMBRYONIC_SKELETAL_SYSTEM_DEVELOPMENT	GOBP_EMBRYONIC_SKELETAL_SYSTEM_DEVELOPMENT	51	0.354925570189388	2.14888902042931	0.000332325878504144	0.00792589419155424	0.00529797529888977	812	tags=51%, list=21%, signal=41%	HOXD9/SIX1/SIX2/SCX/HOXD3/HOXD4/SIX4/COL2A1/MYCN/OSR2/HOXD10/PRRX1/FLVCR1/HOXC9/DLX5/HOXC6/IRX5/SHOX2/HOXA11/NKX3-2/MDFI/DLX1/HOXA3/SOX11/HOXB9/MTHFD1L	0.49849310876659
GOBP_MULTICELLULAR_ORGANISMAL_LEVEL_WATER_HOMEOSTASIS	GOBP_MULTICELLULAR_ORGANISMAL_LEVEL_WATER_HOMEOSTASIS	13	-0.652345709633657	-2.14601083956699	0.00045155955093654	0.0101568203369934	0.00678921292161488	488	tags=62%, list=13%, signal=54%	TRPV4/AQP4/HAS2/CYP4F2/ADCY1/PRKAR2B/CYP4A11/CFTR	0.49849310876659
GOBP_CENTROMERIC_SISTER_CHROMATID_COHESION	GOBP_CENTROMERIC_SISTER_CHROMATID_COHESION	4	0.93132372214941	2.14345142545414	6.44449760353633e-05	0.001972171555781	0.00131827601216713	266	tags=100%, list=7%, signal=93%	BUB1B/BUB1/SGO1/SGO2	0.538434096309916
GOBP_ESTROGEN_METABOLIC_PROCESS	GOBP_ESTROGEN_METABOLIC_PROCESS	24	-0.535932232549367	-2.13290729689747	0.000589357950740296	0.0124229808703764	0.00830400257676512	1209	tags=79%, list=32%, signal=54%	SULT1A1/HSD17B2/HSD3B1/CYP3A7/UGT2B15/UGT1A9/UGT1A3/UGT1A1/SULT1E1/UGT2B17/UGT2B10/UGT2B7/CYP2C9/PDGFRA/UGT1A4/CYP1A1/CYP2C8/CYP3A4/CYP1A2	0.477270815362862
GOBP_REGULATION_OF_EXTRINSIC_APOPTOTIC_SIGNALING_PATHWAY_VIA_DEATH_DOMAIN_RECEPTORS	GOBP_REGULATION_OF_EXTRINSIC_APOPTOTIC_SIGNALING_PATHWAY_VIA_DEATH_DOMAIN_RECEPTORS	13	-0.647903634614723	-2.13139781920061	0.000511765777990983	0.0112059058284233	0.00749046238138455	1087	tags=85%, list=28%, signal=61%	HMOX1/ATF3/FGA/FGG/THBS1/FGB/SERPINE1/BMPR1B/HGF/SFRP1/BMP5	0.477270815362862
GOBP_NEGATIVE_REGULATION_OF_PROTEIN_LOCALIZATION_TO_MEMBRANE	GOBP_NEGATIVE_REGULATION_OF_PROTEIN_LOCALIZATION_TO_MEMBRANE	6	0.761564736236204	2.13052299721979	0.00162939586269328	0.0279694315018802	0.0186958535705475	248	tags=67%, list=6%, signal=62%	SFN/MRAP2/LYPD1/WNK4	0.45505986738723
GOBP_DEMETHYLATION	GOBP_DEMETHYLATION	6	-0.855789968040222	-2.12968381919685	5.06823249605298e-05	0.00158929759752773	0.00106234819829655	299	tags=83%, list=8%, signal=77%	CYP3A43/CYP2C9/CYP2C8/CYP3A4/CYP1A2	0.557332238758646
GOBP_OXIDATIVE_DEMETHYLATION	GOBP_OXIDATIVE_DEMETHYLATION	6	-0.855789968040222	-2.12968381919685	5.06823249605298e-05	0.00158929759752773	0.00106234819829655	299	tags=83%, list=8%, signal=77%	CYP3A43/CYP2C9/CYP2C8/CYP3A4/CYP1A2	0.557332238758646
GOBP_REGULATION_OF_ORGANIC_ACID_TRANSPORT	GOBP_REGULATION_OF_ORGANIC_ACID_TRANSPORT	28	-0.504832779841431	-2.12912178477013	0.000620489774270029	0.0129715557748632	0.00867069133431361	719	tags=54%, list=19%, signal=44%	ABAT/THBS1/IL1B/CLDN2/ABCB11/ACSL1/TNFSF11/CYP4F2/KMO/NPY5R/CYP4A11/SLC17A8/CLTRN/OXT/AVPR1A	0.477270815362862
GOBP_NEGATIVE_REGULATION_OF_MEIOTIC_CELL_CYCLE	GOBP_NEGATIVE_REGULATION_OF_MEIOTIC_CELL_CYCLE	7	0.724903321639906	2.12844489187477	0.00132154339626679	0.0241490663778249	0.016142173244919	247	tags=71%, list=6%, signal=67%	TTK/FBXO43/TRIP13/PKMYT1/ZWINT	0.45505986738723
GOBP_REGULATION_OF_ENDOTHELIAL_CELL_MIGRATION	GOBP_REGULATION_OF_ENDOTHELIAL_CELL_MIGRATION	42	-0.453179222177805	-2.12709148571238	0.0005251480907239	0.011449580690461	0.00765334411672388	1149	tags=57%, list=30%, signal=40%	KLF4/CXCL13/GPLD1/PTN/GATA3/HMOX1/RHOB/PLPP3/TEK/EPHA2/THBS1/TBXA2R/WNT7A/ANXA3/MMRN1/PLG/HRG/ATOH8/PTGS2/DCN/CCBE1/BMPER/BMP10/GDF2	0.477270815362862
GOBP_NEGATIVE_REGULATION_OF_GROWTH	GOBP_NEGATIVE_REGULATION_OF_GROWTH	65	-0.405966954677073	-2.12665438946933	0.000289316500833371	0.00700409598072843	0.00468180959777305	405	tags=28%, list=11%, signal=25%	SOCS2/HRG/PI16/MT1A/FBP1/TNR/PLAC8/MT2A/CDHR2/SFRP1/MT1X/MT1E/MT1F/MT1M/MT1G/MT1H/BMP10/GDF2	0.49849310876659
GOBP_NEGATIVE_REGULATION_OF_DNA_RECOMBINATION	GOBP_NEGATIVE_REGULATION_OF_DNA_RECOMBINATION	10	0.627533284162606	2.12236530580575	0.00132824934517018	0.0241846117328478	0.0161659331398091	434	tags=60%, list=11%, signal=53%	PLK1/POLQ/PARPBP/BLM/FANCB/RMI2	0.45505986738723
GOBP_MALE_MEIOTIC_NUCLEAR_DIVISION	GOBP_MALE_MEIOTIC_NUCLEAR_DIVISION	17	0.502390836656584	2.12141772767885	0.00183151703494418	0.0303673719498064	0.0202987300352445	1444	tags=88%, list=38%, signal=55%	KIF18A/TRIP13/TEX19/TESMIN/HSF2BP/DMC1/TEX11/ZNF541/SPDYA/BRCA2/TDRKH/RPL10L/MYBL1/FANCA/MAEL	0.45505986738723
GOBP_REGULATION_OF_TRANSFERASE_ACTIVITY	GOBP_REGULATION_OF_TRANSFERASE_ACTIVITY	77	0.310176234401443	2.12128027710754	9.05605304751215e-05	0.00262884282750639	0.00175722057703387	479	tags=30%, list=13%, signal=27%	CDC25C/CDC20/UBE2C/CDKN3/CDKN2A/SFN/MAGEC2/CDC6/CENPE/PKMYT1/KIF14/EEF1A2/THY1/EZH2/ECT2/BLM/CDK5RAP3/MAD2L1/CEMIP/DSCC1/TPX2/ACP4/CDC25A	0.538434096309916
GOBP_RESPONSE_TO_TOXIC_SUBSTANCE	GOBP_RESPONSE_TO_TOXIC_SUBSTANCE	92	-0.374663317069215	-2.12090798713028	5.54028893767153e-05	0.00171613828069338	0.00114713343388827	681	tags=36%, list=18%, signal=30%	CP/AQP9/ASS1/PON1/FABP1/PTPN13/HBA1/ALB/UGT1A1/GSTZ1/AKR7A3/CPS1/HBA2/APOA4/GSTM1/HBB/MT1A/ADAMTS13/HP/PTGS2/INMT/FOS/CYP1A1/MT2A/GLYAT/ADH4/MT1X/SLC22A1/MT1E/MT1F/MT1M/MT1G/MT1H	0.557332238758646
GOBP_MULTICELLULAR_ORGANISMAL_LEVEL_CHEMICAL_HOMEOSTASIS	GOBP_MULTICELLULAR_ORGANISMAL_LEVEL_CHEMICAL_HOMEOSTASIS	21	-0.549440967429381	-2.11582956076711	0.000423160176015578	0.00968312474846459	0.0064725764050824	488	tags=48%, list=13%, signal=42%	TRPV4/AQP4/HAS2/CYP4F2/ADCY1/PRKAR2B/MBL2/CYP4A11/CFTR/HAMP	0.49849310876659
GOBP_NEGATIVE_REGULATION_OF_DNA_REPAIR	GOBP_NEGATIVE_REGULATION_OF_DNA_REPAIR	7	0.718102682966618	2.10847700896743	0.00154509598317788	0.0272537763699432	0.0182174819042229	434	tags=71%, list=11%, signal=63%	PLK1/POLQ/PARPBP/FANCB/RMI2	0.45505986738723
GOBP_POSITIVE_REGULATION_OF_MAPK_CASCADE	GOBP_POSITIVE_REGULATION_OF_MAPK_CASCADE	139	-0.349188539138818	-2.10804667310591	7.66712185249863e-06	0.000299607530851485	0.000200269302043415	876	tags=40%, list=23%, signal=32%	IL6/SCIMP/FGA/ERBB4/TGFA/FGG/TEK/LPAR1/FGFR2/AR/THBS1/GDF6/WNT7A/NTRK3/GADD45B/PELI2/NTRK2/IL1B/IGF1/ADRB1/FGB/IL1RAP/ADRA1B/WNT7B/TNFSF11/NRK/TRPV4/ADRA2B/PLA2G2A/LILRA5/IGFBP3/TENM1/CCL21/C1QTNF1/CCL19/NPY5R/EPO/GHR/NRXN1/CASR/S100A12/FPR2/PDGFRA/FCGR2B/ALKAL1/HGF/ALKAL2/RET/NRG1/HAND2/FGF23/IL13RA2/NTF3/ADRA1A/BMPER/MARCO	0.593325476396405
GOBP_DNA_BIOSYNTHETIC_PROCESS	GOBP_DNA_BIOSYNTHETIC_PROCESS	31	0.413128136001871	2.10494510628698	0.000766118761194523	0.0150848190188689	0.0100832785069666	843	tags=55%, list=22%, signal=43%	TERT/CENPF/DTL/CCNA2/POLQ/NOX4/PIF1/TK1/PCLAF/DSCC1/PDGFA/HROB/CHTF18/RFC4/LIN9/TYMS/POLE2	0.477270815362862
GOBP_RESPONSE_TO_STEROID_HORMONE	GOBP_RESPONSE_TO_STEROID_HORMONE	102	-0.369484757925587	-2.10138286784089	3.63815039994427e-05	0.00121590815998137	0.000812760206181432	1104	tags=49%, list=29%, signal=36%	PTGER2/SRD5A1/JUNB/PCK2/AGL/NR3C2/ERRFI1/FLT3/HMGCS2/ETNPPL/IL6/IL10/UGT1A9/DUSP1/AR/NKX3-1/GPR83/THBS1/NTRK3/PGR/UGT1A3/ASS1/ZFP36/IGF1/IL1RN/SOX10/TCF21/WNT7B/UGT1A1/DEFA3/ESRRG/DSG1/NR4A3/CPS1/ALPL/EPO/GHR/BCHE/TDO2/TAT/LCAT/UGT1A4/FOS/PCK1/SRD5A2/ESR1/SFRP1/OXT/FOSB/AVPR1A	0.557332238758646
GOBP_PROTEIN_PROCESSING	GOBP_PROTEIN_PROCESSING	69	-0.399324093665323	-2.09925460361749	0.000249320528512391	0.00630123524797487	0.00421199020444127	1625	tags=75%, list=43%, signal=44%	CFD/PRNP/CPA3/ADAMTS2/GZMK/TMPRSS13/F2/SPON1/CLEC3B/FXN/TMPRSS2/MYC/ENPEP/CFI/THBD/F12/CPN1/APOH/MASP2/PRSS12/F8/F3/LRRK2/C1S/PRSS3/HPR/SERPINF2/CTSG/F11/C1RL/ACE2/FGA/FGG/GAS1/MASP1/C1R/THBS1/KLKB1/FGB/PLG/SERPINE1/ADAMTS13/PCSK2/HP/BCHE/PRSS22/F9/PRSS8/MME/CWH43/HGFAC/CCBE1	0.49849310876659
GOBP_HOMOLOGOUS_CHROMOSOME_SEGREGATION	GOBP_HOMOLOGOUS_CHROMOSOME_SEGREGATION	28	0.408078817775049	2.09795047929373	0.00224251878438199	0.0357115844033244	0.0238710090597271	1017	tags=64%, list=27%, signal=48%	PTTG1/PLK1/TRIP13/SGO1/CCNE1/ZWINT/SGO2/FANCD2/MSH5/ESPL1/CCNE2/PSMC3IP/PRDM9/DMC1/EHMT2/TEX11/SPDYA/BRIP1	0.431707695803346
GOBP_POSITIVE_REGULATION_OF_MUSCLE_HYPERTROPHY	GOBP_POSITIVE_REGULATION_OF_MUSCLE_HYPERTROPHY	7	-0.797214642304519	-2.09196626313789	0.000274255496743551	0.00669816309354441	0.00447731218205609	622	tags=86%, list=16%, signal=72%	IGF1/ADRA1B/NR4A3/HAND2/ADRA1A/BMP10	0.49849310876659
GOBP_FATTY_ACID_BIOSYNTHETIC_PROCESS	GOBP_FATTY_ACID_BIOSYNTHETIC_PROCESS	53	-0.421693571092823	-2.07953936618012	0.000358475323824315	0.00843987843009716	0.00564154231278213	754	tags=42%, list=20%, signal=34%	PDK4/ACSM2A/IL1B/FABP1/ACSL1/FADS6/APOA5/APOA4/GSTM1/ACSM3/ACSM5/ACADL/CYP2C9/PTGIS/PTGS2/PLP1/CYP1A1/CYP2C8/CYP2E1/AVPR1A/CYP3A4/CYP1A2	0.49849310876659
GOBP_POSITIVE_REGULATION_OF_PHAGOCYTOSIS	GOBP_POSITIVE_REGULATION_OF_PHAGOCYTOSIS	26	-0.500893010986678	-2.07591778986701	0.000906772032367455	0.0174484921379798	0.0116632493590937	1222	tags=65%, list=32%, signal=45%	IL2RB/MASP2/FCN1/SIRPB1/CCL2/AHSG/SFTPD/MASP1/APOA1/COLEC11/MBL2/CFP/FPR2/FCGR2B/FCN3/COLEC10/FCN2	0.477270815362862
GOBP_REGULATION_OF_CELL_CYCLE_G1_S_PHASE_TRANSITION	GOBP_REGULATION_OF_CELL_CYCLE_G1_S_PHASE_TRANSITION	42	0.349224484504269	2.07470186205063	0.00108394225083035	0.0201840286576544	0.0134917881409879	637	tags=38%, list=17%, signal=32%	TERT/CDKN2A/E2F1/E2F7/CDC6/RRM2/KIF14/CCNE1/FAM83D/EZH2/STIL/CDKN2C/MTBP/CACNB4/CCNE2/DPF1	0.45505986738723
GOBP_REGULATION_OF_IMMUNE_EFFECTOR_PROCESS	GOBP_REGULATION_OF_IMMUNE_EFFECTOR_PROCESS	112	-0.353180012907868	-2.0709421198368	6.03063122041233e-05	0.00185670343028452	0.00124109263551528	1830	tags=75%, list=48%, signal=40%	ENPP3/PTPRC/CLU/RASGRP4/IL18RAP/CX3CR1/CD81/C3/SH2D1A/LBP/DUSP10/CD1C/FCRL3/KLRB1/CD274/ASCL2/S100A9/PKP3/PLA2G5/GPR65/TLR3/IL7R/SERPINB9/LILRB1/CD300A/SERPING1/RBP4/CALHM6/CFI/FGL2/MASP2/IL27/HTR2A/C4BPA/SH2D1B/TLR4/FCN1/GATA3/JUNB/A2M/FFAR2/CD69/CD160/KLRD1/NCR1/IL6/FOXF1/CD226/PGLYRP1/PRAM1/SCIMP/IL10/MZB1/IL18R1/MASP1/CR1L/CAMK4/ARG1/CD244/IL1B/AZGP1/APOA1/IRF4/VSIG4/IL33/CD1D/COLEC11/HPX/CR1…	0.557332238758646
GOBP_REGULATION_OF_EXTRINSIC_APOPTOTIC_SIGNALING_PATHWAY	GOBP_REGULATION_OF_EXTRINSIC_APOPTOTIC_SIGNALING_PATHWAY	42	-0.440211258214143	-2.06622363391288	0.00113923026659512	0.0211214954536614	0.0141184273325717	1149	tags=62%, list=30%, signal=44%	KLF4/TLR4/HMOX1/FGF10/ATF3/FGA/FGG/AR/G0S2/THBS1/EYA2/IL1B/PF4/IGF1/FGB/TNFSF11/SERPINE1/PAK5/BMPR1B/SRPX/HGF/RET/NRG1/DBH/SFRP1/BMP5	0.45505986738723
GOBP_ACUTE_INFLAMMATORY_RESPONSE	GOBP_ACUTE_INFLAMMATORY_RESPONSE	55	-0.415124591335921	-2.06336182941808	0.000717150557569618	0.0144537980688252	0.00966147961265686	1286	tags=64%, list=34%, signal=43%	FCGR3A/F12/NLRP6/F8/F3/GATA3/FFAR2/SERPINF2/EDNRB/SCN11A/AHSG/IL6/APCS/ORM2/C2CD4B/CD163/KLKB1/SAA4/ASS1/IL1B/IL1RN/FCGR3B/ORM1/TNFSF11/CRP/VNN1/MBL2/NPY5R/EPO/HP/PTGS2/SAA1/FCGR2B/SAA2/DNASE1L3	0.477270815362862
GOBP_ACUTE_PHASE_RESPONSE	GOBP_ACUTE_PHASE_RESPONSE	29	-0.489944648529875	-2.06032715890717	0.000563585998184014	0.0120294826503142	0.00804097309395071	1060	tags=69%, list=28%, signal=50%	SERPINF2/EDNRB/AHSG/IL6/APCS/ORM2/CD163/SAA4/ASS1/IL1B/IL1RN/ORM1/TNFSF11/CRP/MBL2/EPO/HP/PTGS2/SAA1/SAA2	0.477270815362862
GOBP_MIDDLE_EAR_MORPHOGENESIS	GOBP_MIDDLE_EAR_MORPHOGENESIS	8	0.667203025716971	2.05806824759332	0.00214963377390559	0.0344263903219042	0.0230119354545182	663	tags=75%, list=17%, signal=62%	SIX1/SIX2/OSR2/PRRX1/MSX1/NKX3-2	0.431707695803346
GOBP_POSITIVE_REGULATION_OF_PROTEIN_LOCALIZATION_TO_NUCLEUS	GOBP_POSITIVE_REGULATION_OF_PROTEIN_LOCALIZATION_TO_NUCLEUS	14	0.529194813533515	2.05775849682689	0.00264174073707552	0.0409082206054579	0.0273446423900278	532	tags=50%, list=14%, signal=43%	TERT/CDKN2A/CDK1/PLK1/ECT2/CDK5RAP3/CACNB4	0.431707695803346
GOBP_DISRUPTION_OF_ANATOMICAL_STRUCTURE_IN_ANOTHER_ORGANISM	GOBP_DISRUPTION_OF_ANATOMICAL_STRUCTURE_IN_ANOTHER_ORGANISM	55	-0.413672500635171	-2.05614426489091	0.000745000206066434	0.0148415727326176	0.00992068324831685	717	tags=38%, list=19%, signal=31%	ARG1/C8B/PF4/CXCL2/DEFA3/PLA2G2A/C8A/CCL21/HRG/GBP7/CCL19/C6/MBL2/S100A12/PPBP/CXCL6/CXCL12/C7/C9/CXCL14/HAMP	0.477270815362862
GOBP_REGULATION_OF_EXIT_FROM_MITOSIS	GOBP_REGULATION_OF_EXIT_FROM_MITOSIS	5	0.785999636582262	2.05184214924575	0.00229641682690518	0.0363420482264123	0.0242924355487563	41	tags=60%, list=1%, signal=59%	UBE2C/BIRC5/ANLN	0.431707695803346
GOBP_REGULATION_OF_BLOOD_CIRCULATION	GOBP_REGULATION_OF_BLOOD_CIRCULATION	76	-0.383567331172418	-2.05128862616944	0.000118163681627243	0.0033164171418033	0.00221682193496997	1188	tags=54%, list=31%, signal=38%	SLC8A1/HTR2A/DMD/CYP2J2/EDN2/GJC3/ADRB2/NOS1/EDNRB/ACE2/AGTR1/GCH1/FGA/FGG/HCN1/KCNE1/TBXA2R/DES/ADRB1/FGB/ITGA9/ABCC9/EHD3/ADRA1B/SLC1A1/TMIGD3/ADRA2B/SVEP1/FXYD1/CASR/GNAO1/KCND3/CTNNA3/TH/DBH/OXT/AVPR1A/KCNN2/ADRA1A/CHRM2/BMP10	0.538434096309916
GOBP_DNA_STRAND_ELONGATION	GOBP_DNA_STRAND_ELONGATION	8	0.664419512198052	2.04948216424354	0.00226989109775413	0.0360345211768469	0.0240868725330307	1020	tags=88%, list=27%, signal=64%	TERT/GINS1/RFC4/MCM4/MCM3/DNA2/MCM7	0.431707695803346
GOBP_PHAGOCYTOSIS	GOBP_PHAGOCYTOSIS	64	-0.393697347899373	-2.04939360354532	0.000316362639036752	0.00761669292088484	0.00509129316879807	1222	tags=52%, list=32%, signal=36%	IL2RB/MASP2/C4BPA/TLR4/FCN1/SIRPB1/CCL2/LEPR/XKR4/SYT7/IRF8/CD14/AHSG/SFTPD/MASP1/CD302/THBS1/ANXA3/APOA1/COLEC11/CRP/MBL2/MEGF10/CFP/FPR2/FCGR2B/SRPX/PLPP4/TIMD4/FCN3/COLEC10/MARCO/FCN2	0.49849310876659
GOBP_TYROSINE_METABOLIC_PROCESS	GOBP_TYROSINE_METABOLIC_PROCESS	9	-0.721451915676413	-2.04601692035355	0.00058722136533335	0.0124229808703764	0.00830400257676512	474	tags=67%, list=12%, signal=59%	GSTZ1/HPD/IYD/TAT/TH/TTC36	0.477270815362862
GOBP_NEGATIVE_REGULATION_OF_GENE_EXPRESSION_EPIGENETIC	GOBP_NEGATIVE_REGULATION_OF_GENE_EXPRESSION_EPIGENETIC	36	0.371396454604073	2.04500250792384	0.00183519354106113	0.0303673719498064	0.0202987300352445	1444	tags=75%, list=38%, signal=47%	CENPA/UHRF1/H3C2/EZH2/CBX2/HELLS/H2AC13/CHEK1/SPOCD1/H3C6/OIP5/L3MBTL1/H2AC16/H3C10/EHMT2/H3C8/H2AX/PHF19/H3C12/HMGA2/DNMT3A/H2AC11/CBX8/BEND3/LMNB2/H3C3/MAEL	0.45505986738723
GOBP_REGULATION_OF_MEIOTIC_NUCLEAR_DIVISION	GOBP_REGULATION_OF_MEIOTIC_NUCLEAR_DIVISION	11	0.582795460968963	2.04316719648067	0.00325564713887613	0.0464569872626145	0.0310536533834176	868	tags=73%, list=23%, signal=56%	CDC20/FBXO43/TRIP13/ZWINT/RAD51AP1/MSX1/STRA8/PRDM9	0.431707695803346
GOBP_ERK1_AND_ERK2_CASCADE	GOBP_ERK1_AND_ERK2_CASCADE	98	-0.356630065593439	-2.04150149143456	0.000185211178722763	0.00490037910370643	0.00327560358732737	1230	tags=55%, list=32%, signal=38%	SPRY2/NLRP6/JUN/HTR2A/EPHA7/WNK2/NAMPT/KLF4/TLR4/CCR1/SERPINF2/ERRFI1/NDRG2/FGF10/DUSP6/ACE2/ATF3/SCIMP/FGA/DUSP5/ERBB4/FGG/TEK/DUSP1/FGFR2/EPHA2/IL1B/CCN1/IGF1/FGB/APOA1/EPHB1/PKHD1/TNFSF11/TRPV4/PLA2G2A/CCL21/CCL19/NPY5R/EPO/NRXN1/CASR/FPR2/PDGFRA/ALKAL1/ALKAL2/NRG1/RPS6KA6/HAND2/FGF23/IL13RA2/ADRA1A/BMPER/MARCO	0.518848077743792
GOBP_AROMATIC_AMINO_ACID_METABOLIC_PROCESS	GOBP_AROMATIC_AMINO_ACID_METABOLIC_PROCESS	24	-0.512659473852483	-2.04028618954703	0.0012933400600516	0.023804954728486	0.0159121556627766	810	tags=54%, list=21%, signal=43%	AMDHD1/FTCD/HAL/GSTZ1/HPD/IYD/KMO/TDO2/TAT/TH/IDO2/TTC36/UROC1	0.45505986738723
GOBP_FORELIMB_MORPHOGENESIS	GOBP_FORELIMB_MORPHOGENESIS	11	0.581389880022138	2.03823950387686	0.00331538212294629	0.0471768660632132	0.0315348483138055	653	tags=64%, list=17%, signal=53%	HOXA13/HOXD9/OSR2/HOXD10/SHOX2/HOXA11/MSX1	0.431707695803346
GOBP_RESPONSE_TO_CALCIUM_ION	GOBP_RESPONSE_TO_CALCIUM_ION	34	-0.464934997165745	-2.0347296654063	0.000542532303382346	0.0117780517144544	0.0078729068978385	1081	tags=62%, list=28%, signal=45%	JUNB/SUCNR1/MTTP/ACER1/AQP3/FGA/CPNE6/FGG/DUSP1/HCN1/THBS1/FGB/ABCC9/ALLC/ADCY1/NRXN1/CASR/FOS/TRPV6/FOSB/CRHBP	0.477270815362862
GOBP_COGNITION	GOBP_COGNITION	86	-0.370920958140298	-2.02720219437583	0.000187879286939657	0.00494521646452569	0.00330557461953482	515	tags=33%, list=13%, signal=29%	RTL4/SLC1A1/CLSTN2/CHL1/RCAN1/MUSK/CPEB3/RELN/ADCY1/PRKAR2B/EGR1/BRINP1/NRXN1/BCHE/ADGRB3/PAK5/FOXP2/TNR/CHRNA4/MME/FOS/TH/DBH/GABRB3/OXT/MFSD2A/TTC36/CRHBP	0.518848077743792
GOBP_PROXIMAL_DISTAL_PATTERN_FORMATION	GOBP_PROXIMAL_DISTAL_PATTERN_FORMATION	14	0.521018997116187	2.02596707470595	0.00337966931092585	0.0474761461845461	0.0317348987626192	835	tags=64%, list=22%, signal=50%	HOXD9/HOXA10/HOXD10/HOXC9/HOXA11/SP8/DLX1/HOXB9/IRX3	0.431707695803346
GOBP_KYNURENINE_METABOLIC_PROCESS	GOBP_KYNURENINE_METABOLIC_PROCESS	6	-0.813066347998727	-2.02336357042337	0.000358332852844891	0.00843987843009716	0.00564154231278213	406	tags=83%, list=11%, signal=75%	ALDH8A1/KMO/TDO2/AADAT/IDO2	0.49849310876659
GOBP_RESPONSE_TO_STARVATION	GOBP_RESPONSE_TO_STARVATION	44	-0.431259103039706	-2.02298087122542	0.00100252823405845	0.0189325034535945	0.0126552201201692	1262	tags=64%, list=33%, signal=43%	KLF10/ACADM/ACAT1/SSTR1/LRRK2/SLC38A2/SRD5A1/PCK2/HMGCS2/FOXO1/ATF3/PPARGC1A/PLIN2/SLC34A1/RNF152/PDK4/ZFP36/FABP1/ALB/SLC39A5/CPS1/PAK5/ALKAL2/FOS/PCK1/SFRP1/GCGR/MFSD2A	0.45505986738723
GOBP_POSITIVE_REGULATION_OF_SMAD_PROTEIN_SIGNAL_TRANSDUCTION	GOBP_POSITIVE_REGULATION_OF_SMAD_PROTEIN_SIGNAL_TRANSDUCTION	13	-0.61438685776767	-2.02113823542636	0.00156800253019053	0.0273726902177591	0.0182969685354091	63	tags=31%, list=2%, signal=30%	BMP5/BMPER/BMP10/GDF2	0.45505986738723
GOBP_ANAPHASE_PROMOTING_COMPLEX_DEPENDENT_CATABOLIC_PROCESS	GOBP_ANAPHASE_PROMOTING_COMPLEX_DEPENDENT_CATABOLIC_PROCESS	6	0.7209166228421	2.01680746358342	0.00378566261129847	0.0522586034385767	0.0349316788088188	556	tags=83%, list=15%, signal=71%	CDC20/UBE2C/PLK1/CDC20B/UBE2S	0.431707695803346
GOBP_CORTICAL_ACTIN_CYTOSKELETON_ORGANIZATION	GOBP_CORTICAL_ACTIN_CYTOSKELETON_ORGANIZATION	8	0.653411727564147	2.01552732417512	0.00311081734077534	0.0450226555303097	0.0300948903839996	293	tags=50%, list=8%, signal=46%	IQGAP3/ANLN/RACGAP1/ECT2	0.431707695803346
GOBP_RESPONSE_TO_ORGANOPHOSPHORUS	GOBP_RESPONSE_TO_ORGANOPHOSPHORUS	41	-0.424206276654323	-2.01241913805738	0.00163003829538288	0.0279694315018802	0.0186958535705475	1275	tags=63%, list=33%, signal=43%	AREG/ALAS1/CDO1/SRD5A1/ERRFI1/HMGCS2/PDE2A/DUSP1/LPAR1/HCN1/KCNE1/P2RX3/AQP9/ASS1/IL1B/ABCC9/GPD1/CPS1/P2RY12/FBP1/TAT/FOS/OXT/FOSB/CFTR/CRHBP	0.45505986738723
GOBP_ENDOTHELIAL_CELL_MIGRATION	GOBP_ENDOTHELIAL_CELL_MIGRATION	59	-0.393362874908988	-2.01016308125428	0.00104393935554474	0.0196415256524714	0.0131291580765977	1149	tags=54%, list=30%, signal=39%	KLF4/CXCL13/GPLD1/PRSS3/PTN/EDN2/GATA3/HMOX1/RHOB/PLPP3/TEK/EPHA2/THBS1/TBXA2R/WNT7A/ANXA3/APOA1/ID1/MMRN1/PLG/NR4A1/EGR3/S100A8/HRG/ATOH8/PTGS2/S100A12/DCN/CCBE1/BMPER/BMP10/GDF2	0.45505986738723
GOBP_GLUTAMINE_FAMILY_AMINO_ACID_METABOLIC_PROCESS	GOBP_GLUTAMINE_FAMILY_AMINO_ACID_METABOLIC_PROCESS	35	-0.447865462296138	-2.01008337834896	0.00174020041374285	0.0294673936727123	0.0196971496247134	1024	tags=60%, list=27%, signal=44%	MTTP/NOS1/FOLH1/PRODH2/DAO/OAT/AMDHD1/FTCD/ARG1/ASS1/PHGDH/FABP1/HAL/OTC/LGSN/CPS1/GLYATL1/TAT/GLS2/AADAT/UROC1	0.45505986738723
GOBP_NEUTRAL_LIPID_BIOSYNTHETIC_PROCESS	GOBP_NEUTRAL_LIPID_BIOSYNTHETIC_PROCESS	19	-0.530526315789474	-2.00678949342246	0.00414040859229629	0.0560887350636404	0.0374918874427805	1804	tags=100%, list=47%, signal=53%	AGPAT2/C3/LPIN2/GPAT3/AGMO/DGAT2/LDLR/PLA2G4A/MOGAT1/GPLD1/SCP2/PCK2/SIK1/FABP1/ACSL1/PCK1/MOGAT2/MFSD2A/THRSP	0.407017918923954
GOBP_PROTEIN_LOCALIZATION_TO_CENP_A_CONTAINING_CHROMATIN	GOBP_PROTEIN_LOCALIZATION_TO_CENP_A_CONTAINING_CHROMATIN	7	0.682993146324249	2.00538917409107	0.00368316822586714	0.0509878312193181	0.0340822453360226	930	tags=86%, list=24%, signal=65%	CENPA/H4C5/H4C8/H4C14/H2BC11/H4C12	0.431707695803346
GOBP_REGULATION_OF_DNA_REPAIR	GOBP_REGULATION_OF_DNA_REPAIR	27	0.396871506512459	2.00398421480334	0.00297559306877694	0.0436095273799637	0.0291503006817201	434	tags=37%, list=11%, signal=33%	FOXM1/PLK1/POLQ/PARPBP/PPP4R3C/RAD51AP1/RAD51/FANCB/CHEK1/RMI2	0.431707695803346
GOBP_ICOSANOID_BIOSYNTHETIC_PROCESS	GOBP_ICOSANOID_BIOSYNTHETIC_PROCESS	19	-0.529620156740819	-2.00336182093179	0.0044053892596475	0.058550837860688	0.0391376525119112	627	tags=53%, list=16%, signal=44%	IL1B/GGT5/CYP2C9/PTGIS/PTGS2/CYP4A11/GGT6/CYP4A22/CYP2C8/AVPR1A	0.407017918923954
GOBP_BASE_EXCISION_REPAIR	GOBP_BASE_EXCISION_REPAIR	8	0.649435843610601	2.00326323033034	0.00317006922987973	0.0454913889485565	0.0304082099933229	1344	tags=100%, list=35%, signal=65%	NEIL3/POLQ/FEN1/HMGA1/DNA2/POLD1/HMGA2/LIG1	0.431707695803346
GOBP_REGULATION_OF_VASOCONSTRICTION	GOBP_REGULATION_OF_VASOCONSTRICTION	24	-0.503063843477777	-2.00209742462206	0.00173721666807294	0.0294673936727123	0.0196971496247134	1172	tags=67%, list=31%, signal=46%	HTR2A/EDN2/ACE2/AGTR1/FGA/FGG/TBXA2R/FGB/ITGA9/ADRA1B/ADRA2B/SVEP1/CASR/DBH/AVPR1A/ADRA1A	0.45505986738723
GOBP_ALKALOID_METABOLIC_PROCESS	GOBP_ALKALOID_METABOLIC_PROCESS	6	-0.803476459326018	-1.9994985667462	0.000472009276179135	0.0105630269735243	0.00706073720323836	266	tags=67%, list=7%, signal=62%	BCHE/NNMT/CYP3A4/CYP1A2	0.49849310876659
GOBP_MEIOTIC_CHROMOSOME_SEPARATION	GOBP_MEIOTIC_CHROMOSOME_SEPARATION	4	0.867889908256881	1.99745782991237	0.00106618507444559	0.0199860523180206	0.0133594530716828	508	tags=100%, list=13%, signal=87%	TTK/NCAPH/ZWINT/ESPL1	0.45505986738723
GOBP_POSITIVE_REGULATION_OF_SYNAPTIC_TRANSMISSION	GOBP_POSITIVE_REGULATION_OF_SYNAPTIC_TRANSMISSION	39	-0.427036050198981	-1.99634654063406	0.00151893887251513	0.0268857472905116	0.0179714769835189	857	tags=46%, list=22%, signal=36%	LRRTM1/NALCN/LAMA2/GRIA3/NTRK2/SLC1A1/CLSTN2/RELN/ADCY1/KMO/NRXN1/LGI1/TNR/MME/CAMK2B/OXT/CALN1/ADRA1A	0.45505986738723
GOBP_MEMORY	GOBP_MEMORY	40	-0.438403566749561	-1.9960341360342	0.0011939742322775	0.0220559603635262	0.0147430599469483	501	tags=40%, list=13%, signal=35%	SLC1A1/RCAN1/MUSK/CPEB3/RELN/ADCY1/EGR1/BRINP1/PAK5/MME/FOS/TH/DBH/GABRB3/OXT/TTC36	0.45505986738723
GOBP_NEURONAL_STEM_CELL_POPULATION_MAINTENANCE	GOBP_NEURONAL_STEM_CELL_POPULATION_MAINTENANCE	6	0.713255116480291	1.99537394031152	0.00503883007914708	0.0644767173855596	0.0430987403826553	365	tags=67%, list=10%, signal=60%	IGF2BP1/ASPM/FANCD2/PRRX1	0.407017918923954
GOBP_PHAGOCYTOSIS_RECOGNITION	GOBP_PHAGOCYTOSIS_RECOGNITION	21	-0.518021448483897	-1.99483685925641	0.00146375949362549	0.0261392149883522	0.0174724658182073	499	tags=38%, list=13%, signal=33%	COLEC11/CRP/MBL2/MEGF10/CFP/FCN3/COLEC10/FCN2	0.45505986738723
GOBP_MONOCARBOXYLIC_ACID_CATABOLIC_PROCESS	GOBP_MONOCARBOXYLIC_ACID_CATABOLIC_PROCESS	50	-0.411867293436789	-1.99200803771524	0.000705644664436068	0.0143517957968926	0.00959329733516627	1584	tags=72%, list=41%, signal=43%	ECHS1/CPT2/IVD/CYP4F3/SORD/MLYCD/ACACB/BDH2/ACAD11/CYP4F12/ACADM/GCDH/ACAT1/ACOX2/DCXR/SCP2/ACAA1/LDHD/EHHADH/ACAA2/ETFDH/SLC27A2/ACADS/AGXT/HAO1/SULT2A1/FABP1/ABCB11/HOGA1/CYP4F2/AGXT2/ACADL/CYP4A11/AKR1D1/MFSD2A/CYP26A1	0.477270815362862
GOBP_REGULATION_OF_LIPID_CATABOLIC_PROCESS	GOBP_REGULATION_OF_LIPID_CATABOLIC_PROCESS	20	-0.51494213600033	-1.9913758650699	0.00288326294364321	0.0428601088867051	0.0286493602742585	1431	tags=80%, list=37%, signal=50%	LDLR/MLYCD/ACACB/AADAC/HCAR2/GPLD1/ANGPTL3/SORL1/APOC3/PLIN1/IL1B/ABCB11/APOA5/APOA4/HPGD/MFSD2A	0.431707695803346
GOBP_REGULATION_OF_CHROMOSOME_CONDENSATION	GOBP_REGULATION_OF_CHROMOSOME_CONDENSATION	5	0.762657597241485	1.99090804961052	0.00452589493402182	0.0594096802708807	0.0397117361124327	159	tags=60%, list=4%, signal=58%	NCAPG/CCNB1/NCAPH	0.407017918923954
GOBP_REGULATION_OF_MUSCLE_ADAPTATION	GOBP_REGULATION_OF_MUSCLE_ADAPTATION	20	-0.513780693476598	-1.98688435340532	0.00297883976394634	0.0436095273799637	0.0291503006817201	622	tags=45%, list=16%, signal=38%	IGF1/ADRA1B/GATA5/NR4A3/PI16/CAMK2B/HAND2/ADRA1A/BMP10	0.431707695803346
GOBP_CELL_KILLING	GOBP_CELL_KILLING	90	-0.357036942224229	-1.98679801091203	0.000389006946301991	0.00906493251015648	0.00605935271960705	959	tags=40%, list=25%, signal=31%	CD160/KLRD1/NCR1/CD226/PGLYRP1/DAO/IL10/CR1L/ARG1/C8B/PF4/AZGP1/FCGR3B/CXCL2/CD1D/DEFA3/PLA2G2A/CR1/C8A/CCL21/HRG/GBP7/CCL19/C6/MBL2/S100A12/PPBP/FCGR2B/CXCL6/CXCL12/DNASE1L3/C7/CD5L/C9/CXCL14/HAMP	0.49849310876659
GOBP_ESTABLISHMENT_OF_MITOTIC_SPINDLE_LOCALIZATION	GOBP_ESTABLISHMENT_OF_MITOTIC_SPINDLE_LOCALIZATION	12	0.528896136621212	1.98568340700956	0.0059872037756052	0.0719251374565857	0.0480775534475712	708	tags=67%, list=19%, signal=54%	CENPA/NDC80/SAPCD2/ESPL1/SPDL1/GPSM2/ANKFN1/GPSM1	0.407017918923954
GOBP_RESPONSE_TO_MOLECULE_OF_BACTERIAL_ORIGIN	GOBP_RESPONSE_TO_MOLECULE_OF_BACTERIAL_ORIGIN	107	-0.342412088522252	-1.98182077448447	0.000209246770436698	0.0054233346623389	0.0036251673797641	1210	tags=52%, list=32%, signal=37%	PALM3/BMP6/CAMP/CXCL13/TLR4/PTGIR/PTGER2/PDCD1LG2/MPO/CTSG/NOS1/EDNRB/HMGCS2/CCL2/FGF10/IRF8/CD14/IL6/GCH1/SCIMP/PF4V1/NOCT/CSF3/IL10/SSC5D/IL18R1/FGFR2/TRIB1/TBXA2R/PLSCR4/LILRA2/ASS1/FCAR/ZFP36/MRC1/IL1B/PF4/SELE/NUGGC/CXCL2/NR4A1/S100A8/SERPINE1/SELP/NR1I2/CPS1/ALPL/KMO/EPO/ADAMTS13/PPBP/FCGR2B/CXCL6/HPGD/FOS/CYP1A1	0.518848077743792
GOBP_TRANS_SYNAPTIC_SIGNALING_BY_TRANS_SYNAPTIC_COMPLEX	GOBP_TRANS_SYNAPTIC_SIGNALING_BY_TRANS_SYNAPTIC_COMPLEX	7	-0.754885485219127	-1.98089057050669	0.00131592593741314	0.0241332265778294	0.0161315853078248	690	tags=86%, list=18%, signal=70%	TENM2/IL1RAP/PTPRD/CBLN2/EFNB3/NRXN1	0.45505986738723
GOBP_DOUBLE_STRAND_BREAK_REPAIR_VIA_NONHOMOLOGOUS_END_JOINING	GOBP_DOUBLE_STRAND_BREAK_REPAIR_VIA_NONHOMOLOGOUS_END_JOINING	7	0.674186778593914	1.97953211446386	0.004843200108602	0.0627639197747403	0.0419538399821695	1249	tags=100%, list=33%, signal=67%	PLK1/POLQ/KMT5C/NSMCE2/HMGA2/HMGB2/RHNO1	0.407017918923954
GOBP_POSITIVE_REGULATION_OF_MEIOTIC_CELL_CYCLE	GOBP_POSITIVE_REGULATION_OF_MEIOTIC_CELL_CYCLE	8	0.641646978909812	1.979237537239	0.00382184180836791	0.0526150579580189	0.035169946844392	1072	tags=88%, list=28%, signal=63%	CDC25C/RAD51AP1/CDC25A/MSX1/STRA8/PRDM9/PLCB1	0.431707695803346
GOBP_SULFUR_COMPOUND_METABOLIC_PROCESS	GOBP_SULFUR_COMPOUND_METABOLIC_PROCESS	88	-0.354397930137634	-1.97709094370115	0.00049076916685262	0.0109346814368917	0.00730916547127418	1370	tags=59%, list=36%, signal=39%	ACSM2B/MLYCD/ACACB/MTHFD2L/MMUT/CHST7/GCDH/ACAT1/SULT1A1/CDO1/MTHFD1/MSRA/PANK1/HMGCS2/BCKDHB/AASS/GSTA1/SLC27A2/FMO3/AGXT/PDK4/ACSM2A/CTH/SLC1A2/SLC19A3/CHST9/SULT2A1/ACOT12/GGT5/SULT1B1/MAT1A/PHGDH/FABP1/ACSL1/SLC1A1/GSTZ1/SULT1E1/CPS1/GSTM1/ACSM3/GSTM5/VNN1/ACSM5/GSTA2/GNMT/GHR/TDO2/BHMT/GGT6/AADAT/GLYAT/CHST4	0.477270815362862
GOBP_POSITIVE_REGULATION_OF_PHOSPHATIDYLINOSITOL_3_KINASE_PROTEIN_KINASE_B_SIGNAL_TRANSDUCTION	GOBP_POSITIVE_REGULATION_OF_PHOSPHATIDYLINOSITOL_3_KINASE_PROTEIN_KINASE_B_SIGNAL_TRANSDUCTION	65	-0.377177491749067	-1.97584103631105	0.00177459738536232	0.0296544563080283	0.0198221895504678	851	tags=45%, list=22%, signal=35%	LAMA1/ERBB4/CSF3/TEK/NKX3-1/FAM110C/THBS1/TMEM100/NTRK3/NTRK2/IL1B/IGF1/LTK/TNFSF11/ADRA2B/SELP/CCL21/RELN/C1QTNF1/CCL19/P2RY12/NRXN1/FPR2/PDGFRA/SEMA3E/HGF/RET/DCN/NTF3	0.45505986738723
GOBP_APOPTOTIC_CELL_CLEARANCE	GOBP_APOPTOTIC_CELL_CLEARANCE	14	-0.587134819267554	-1.97472046533053	0.00255495970989557	0.0398134825959187	0.02661287701528	308	tags=36%, list=8%, signal=33%	MEGF10/TIMD4/FCN3/MARCO/FCN2	0.431707695803346
GOBP_POSITIVE_REGULATION_OF_UBIQUITIN_PROTEIN_TRANSFERASE_ACTIVITY	GOBP_POSITIVE_REGULATION_OF_UBIQUITIN_PROTEIN_TRANSFERASE_ACTIVITY	6	0.705505052235994	1.97369267105527	0.00653480175287082	0.0766669582092004	0.0512471704790331	67	tags=50%, list=2%, signal=49%	CDC20/UBE2C/MAGEC2	0.407017918923954
GOBP_EXCITATORY_SYNAPSE_ASSEMBLY	GOBP_EXCITATORY_SYNAPSE_ASSEMBLY	16	-0.546787016073422	-1.97227577547797	0.00543189218818161	0.0681333637431175	0.0455429847304742	804	tags=62%, list=21%, signal=50%	LRRC4/WNT7A/NTRK3/PTPRS/IL1RAP/PTPRD/PTPN13/RELN/NRXN1/SLITRK3	0.407017918923954
GOBP_REFLEX	GOBP_REFLEX	13	-0.599422516194669	-1.97191028964792	0.00265599131520547	0.0409082206054579	0.0273446423900278	1032	tags=77%, list=27%, signal=56%	ZPLD1/ALDH1A3/SCN11A/ASCL1/SLC1A1/NR4A3/FOXP2/GABRB3/SLITRK6/ADRA1A	0.431707695803346
GOBP_FATTY_ACID_BETA_OXIDATION	GOBP_FATTY_ACID_BETA_OXIDATION	27	-0.471663181542219	-1.97072684485455	0.00250458585668181	0.0391486035444418	0.0261684460518655	1584	tags=81%, list=41%, signal=48%	ECHS1/CPT2/IVD/MLYCD/ACACB/BDH2/ACAD11/ACADM/GCDH/ACAT1/ACOX2/SCP2/ACAA1/EHHADH/ACAA2/ETFDH/SLC27A2/ACADS/FABP1/ABCB11/ACADL/MFSD2A	0.431707695803346
GOBP_REGULATION_OF_MUSCLE_HYPERTROPHY	GOBP_REGULATION_OF_MUSCLE_HYPERTROPHY	16	-0.546236358219908	-1.97028953748559	0.00543189218818161	0.0681333637431175	0.0455429847304742	622	tags=50%, list=16%, signal=42%	IGF1/ADRA1B/GATA5/NR4A3/PI16/HAND2/ADRA1A/BMP10	0.407017918923954
GOBP_AROMATIC_AMINO_ACID_FAMILY_CATABOLIC_PROCESS	GOBP_AROMATIC_AMINO_ACID_FAMILY_CATABOLIC_PROCESS	17	-0.553703777433235	-1.96601027883669	0.00206918405339977	0.0336905608694577	0.0225200784893556	1476	tags=88%, list=39%, signal=54%	PAH/KYNU/ACMSD/HDC/HAAO/AMDHD1/FTCD/HAL/GSTZ1/HPD/KMO/TDO2/TAT/IDO2/UROC1	0.431707695803346
GOBP_POSITIVE_REGULATION_OF_G1_S_TRANSITION_OF_MITOTIC_CELL_CYCLE	GOBP_POSITIVE_REGULATION_OF_G1_S_TRANSITION_OF_MITOTIC_CELL_CYCLE	12	0.523573799702904	1.96570126803477	0.00663382559841933	0.0772931973393812	0.0516657730193536	574	tags=58%, list=15%, signal=50%	TERT/CDC6/RRM2/CCNE1/STIL/MTBP/CCNE2	0.407017918923954
GOBP_REGULATION_OF_HETEROTYPIC_CELL_CELL_ADHESION	GOBP_REGULATION_OF_HETEROTYPIC_CELL_CELL_ADHESION	12	-0.618650093542851	-1.96553468777781	0.00234415641477966	0.0368678470188257	0.0246438998690043	856	tags=75%, list=22%, signal=58%	FGA/FGG/IL10/IL1B/IL1RN/FGB/APOA1/SKAP1/CEACAM6	0.431707695803346
GOBP_GLYCEROLIPID_METABOLIC_PROCESS	GOBP_GLYCEROLIPID_METABOLIC_PROCESS	81	-0.353703702033923	-1.96312293135034	0.000773655455166765	0.0151744004333867	0.0101431582012805	1589	tags=65%, list=42%, signal=39%	AGMO/ABHD6/DGAT2/ETNK2/BMX/PTPRQ/PLA2G5/LDLR/PLAAT3/PLA2G4A/AADAC/LIPC/APOH/MOGAT1/GPR82/LIPG/PLAAT2/HTR2A/CAT/GPLD1/SCP2/PCK2/SORL1/MTTP/PNPLA7/PEMT/NAAA/CPNE6/APOC3/SIK1/IP6K3/PLIN1/TNXB/PON1/FABP1/APOA1/ACSL1/SPATA18/PIK3C2G/APOA5/SLC27A5/PLA2G2A/CPS1/APOA4/CETP/LCAT/PCK1/PITPNM3/CWH43/MOGAT2/APOF/MFSD2A/THRSP	0.477270815362862
GOBP_VASOCONSTRICTION	GOBP_VASOCONSTRICTION	30	-0.458598748722448	-1.96235463743531	0.00160964188762573	0.0279077842632721	0.0186546461635979	1188	tags=63%, list=31%, signal=44%	SLC8A1/HTR2A/EDN2/EDNRB/ACE2/AGTR1/FGA/FGG/TBXA2R/FGB/ITGA9/ADRA1B/ADRA2B/CRP/SVEP1/CASR/DBH/AVPR1A/ADRA1A	0.45505986738723
GOBP_POSITIVE_REGULATION_OF_DNA_RECOMBINATION	GOBP_POSITIVE_REGULATION_OF_DNA_RECOMBINATION	8	0.635186285108635	1.95930874756461	0.00441436435052038	0.058550837860688	0.0391376525119112	1026	tags=88%, list=27%, signal=64%	RAD51AP1/FANCB/ATAD5/KMT5C/PRDM9/TNFSF4/MSH2	0.407017918923954
GOBP_RESPONSE_TO_CORTICOSTEROID	GOBP_RESPONSE_TO_CORTICOSTEROID	67	-0.370790144042938	-1.95929002453511	0.000978060036612916	0.0186787405488482	0.0124855951455444	1088	tags=49%, list=28%, signal=36%	SRD5A1/PCK2/AGL/ERRFI1/FLT3/HMGCS2/ETNPPL/IL6/IL10/UGT1A9/DUSP1/GPR83/NTRK3/UGT1A3/ASS1/ZFP36/IL1RN/WNT7B/UGT1A1/CPS1/ALPL/EPO/GHR/BCHE/TDO2/TAT/LCAT/UGT1A4/FOS/PCK1/OXT/FOSB/AVPR1A	0.45505986738723
GOBP_ORGANOPHOSPHATE_ESTER_TRANSPORT	GOBP_ORGANOPHOSPHATE_ESTER_TRANSPORT	35	-0.435959364368511	-1.95664713117191	0.00284081838402685	0.0425703757842372	0.0284556914233947	1500	tags=71%, list=39%, signal=44%	GLTPD2/LDLR/ABCG8/ABCB4/SLC35D1/CALHM6/SLC17A3/ATP11C/SCP2/MTTP/ETNPPL/XKR4/APOC3/SLC4A1/PLSCR4/APOA1/ANO3/APOA5/CR1/TRPC5/APOA4/CETP/PITPNM3/MFSD2A/SLC25A47	0.431707695803346
GOBP_VASCULAR_PROCESS_IN_CIRCULATORY_SYSTEM	GOBP_VASCULAR_PROCESS_IN_CIRCULATORY_SYSTEM	94	-0.3434952855246	-1.95660236845439	0.000578120260701299	0.0122880791814335	0.00821382905204666	1195	tags=51%, list=31%, signal=36%	BMP6/LRP2/SLC8A1/DRD1/HTR2A/SLC13A3/EDN2/SLC38A2/ADRB2/SERPINF2/SLC16A2/ABCG2/NOS1/EDNRB/LEPR/ACE2/SLC7A8/AGTR1/PDE2A/FGA/FGG/SLC6A13/TEK/SLC6A20/C2CD4B/SLC1A2/TBXA2R/SLC4A4/ADRB1/FGB/ITGA9/ABCC9/ADRA1B/SLC7A2/SLC1A1/TRPV4/ADRA2B/CPS1/CRP/SVEP1/HBB/CASR/DBH/AVPR1A/MFSD2A/SLC22A1/ADRA1A/SLC5A1	0.477270815362862
GOBP_RNA_TEMPLATED_DNA_BIOSYNTHETIC_PROCESS	GOBP_RNA_TEMPLATED_DNA_BIOSYNTHETIC_PROCESS	5	0.749132852572115	1.95560187403636	0.00603895977324544	0.0720138864978565	0.0481368767513005	237	tags=60%, list=6%, signal=56%	TERT/POLQ/PIF1	0.407017918923954
GOBP_RIBONUCLEOTIDE_CATABOLIC_PROCESS	GOBP_RIBONUCLEOTIDE_CATABOLIC_PROCESS	40	-0.428862367420164	-1.95259343206962	0.00165480407058897	0.0282094116731275	0.0188562656311634	1024	tags=55%, list=27%, signal=41%	MTTP/UPP2/GDA/PFKFB1/HK3/PDE2A/DPYS/SLC4A1/PDE7B/SLC4A4/XDH/IGF1/FABP1/GCK/CDA/OGDHL/CBFA2T3/ENO3/GPD1/ALDOB/FBP1/NUDT10	0.45505986738723
GOBP_SMAD_PROTEIN_SIGNAL_TRANSDUCTION	GOBP_SMAD_PROTEIN_SIGNAL_TRANSDUCTION	23	-0.497299812796751	-1.95171003534766	0.00489567025351307	0.063121839816869	0.0421930876299865	454	tags=35%, list=12%, signal=31%	CILP/ATOH8/TBX20/FOS/BMP5/BMPER/BMP10/GDF2	0.407017918923954
GOBP_PROTEIN_K48_LINKED_UBIQUITINATION	GOBP_PROTEIN_K48_LINKED_UBIQUITINATION	5	0.747486752161828	1.95130474965293	0.00614976329416375	0.0729925176036259	0.0487910317652063	396	tags=80%, list=10%, signal=72%	UBE2C/UBE2T/TRIM45/TRIM31	0.407017918923954
GOBP_PYRUVATE_METABOLIC_PROCESS	GOBP_PYRUVATE_METABOLIC_PROCESS	33	-0.445680162289668	-1.94982260057227	0.000926953063480097	0.017769515330109	0.0118778337203237	1172	tags=61%, list=31%, signal=42%	HTR2A/PCK2/MTTP/PFKFB1/HK3/SLC4A1/PDK4/SLC4A4/IGF1/FABP1/GCK/OGDHL/CBFA2T3/ENO3/GPD1/HOGA1/ALDOB/FBP1/SDS/PCK1	0.477270815362862
GOBP_OPSONIZATION	GOBP_OPSONIZATION	17	-0.54865470942539	-1.94808278762833	0.00233403428299712	0.0368226526634328	0.0246136902077681	499	tags=41%, list=13%, signal=36%	COLEC11/CRP/MBL2/CFP/FCN3/COLEC10/FCN2	0.431707695803346
GOBP_BLOOD_COAGULATION_FIBRIN_CLOT_FORMATION	GOBP_BLOOD_COAGULATION_FIBRIN_CLOT_FORMATION	16	-0.540014686716017	-1.9478477975953	0.00601735894075766	0.0719251374565857	0.0480775534475712	1465	tags=88%, list=38%, signal=54%	F2/THBD/F12/APOH/F8/F3/F11/GP5/FGA/FGG/THBS1/KLKB1/FGB/F9	0.407017918923954
GOBP_PROTEIN_ACTIVATION_CASCADE	GOBP_PROTEIN_ACTIVATION_CASCADE	16	-0.540014686716017	-1.9478477975953	0.00601735894075766	0.0719251374565857	0.0480775534475712	1465	tags=88%, list=38%, signal=54%	F2/THBD/F12/APOH/F8/F3/F11/GP5/FGA/FGG/THBS1/KLKB1/FGB/F9	0.407017918923954
GOBP_MITOTIC_CHROMOSOME_CONDENSATION	GOBP_MITOTIC_CHROMOSOME_CONDENSATION	4	0.845860771989739	1.94675753912159	0.00194270582703408	0.0317329440557336	0.0212115314316806	159	tags=75%, list=4%, signal=72%	NCAPG/PLK1/NCAPH	0.45505986738723
GOBP_REGULATION_OF_BODY_FLUID_LEVELS	GOBP_REGULATION_OF_BODY_FLUID_LEVELS	126	-0.321322353633771	-1.94341779683783	0.000189790895680408	0.00496978221678594	0.00332199532179604	1316	tags=55%, list=34%, signal=37%	SERPINA10/EMILIN1/HPS5/CYP4F12/SERPINC1/THBD/PRICKLE1/F12/AXL/MPIG6B/APOH/NLRP6/CDO1/HTR2A/F8/F3/TLR4/SERPINF2/CTSG/EDNRB/F11/FGF10/GP6/AQP3/IL6/GP5/FGA/ERBB4/FGG/FGL1/SLC4A1/THBS1/TBXA2R/KLKB1/NEGR1/ANO1/XDH/PF4/FGB/MMRN1/PLG/TRPV4/ADRA2B/AQP4/HAS2/SERPINE1/SELP/PROZ/SOCS2/HRG/C1QTNF1/CYP4F2/ADCY1/PRKAR2B/SVEP1/ANGPTL1/P2RY12/HBB/TFPI2/ADAMTS13/SAA1/ANXA8/CYP4A11/PDGFRA/F9/ANGPTL6/OXT/HGFAC/CFTR	0.518848077743792
GOBP_PHOSPHATIDYLINOSITOL_3_KINASE_PROTEIN_KINASE_B_SIGNAL_TRANSDUCTION	GOBP_PHOSPHATIDYLINOSITOL_3_KINASE_PROTEIN_KINASE_B_SIGNAL_TRANSDUCTION	84	-0.357234038824768	-1.94177593366836	0.000431365944112731	0.00982663226947388	0.00656850240196516	1286	tags=56%, list=34%, signal=38%	FCGR3A/AXL/SPRY2/LRP2/CAT/EPHA7/KLF4/GATA3/ERRFI1/TSPYL5/FLT3/MYO16/CD160/LAMA1/ERBB4/CSF3/TEK/NKX3-1/FAM110C/THBS1/TMEM100/NTRK3/NTRK2/IL1B/IGF1/PTPN13/PKHD1/SMPD3/LTK/TNFSF11/PIK3C2G/ADRA2B/SELP/CCL21/RELN/C1QTNF1/CCL19/P2RY12/NRXN1/FPR2/PDGFRA/SEMA3E/HGF/RET/DCN/NTF3/SFRP5	0.49849310876659
GOBP_REGULATION_OF_PEPTIDASE_ACTIVITY	GOBP_REGULATION_OF_PEPTIDASE_ACTIVITY	6	-0.779900073401784	-1.94082733958404	0.00108469287864954	0.0201840286576544	0.0134917881409879	463	tags=83%, list=12%, signal=73%	CR1/FETUB/SPOCK3/PRSS22/ECM1	0.45505986738723
GOBP_CELL_SURFACE_PATTERN_RECOGNITION_RECEPTOR_SIGNALING_PATHWAY	GOBP_CELL_SURFACE_PATTERN_RECOGNITION_RECEPTOR_SIGNALING_PATHWAY	20	-0.501813208525179	-1.94060388996734	0.00492901116994488	0.0633908271982784	0.042372889235708	1221	tags=65%, list=32%, signal=44%	MASP2/TLR4/FCN1/FFAR2/CD14/SCIMP/MASP1/LILRA2/COLEC11/MBL2/FCN3/COLEC10/FCN2	0.407017918923954
GOBP_KETONE_METABOLIC_PROCESS	GOBP_KETONE_METABOLIC_PROCESS	69	-0.368109833239522	-1.93516062347239	0.00158375382482262	0.0275529775003387	0.0184174795524283	1537	tags=67%, list=40%, signal=41%	CYP11A1/DGAT2/INHBA/CYP4F3/CBR4/AKR1C4/ERLIN1/KYNU/MLYCD/ACACB/CYP4F12/BMP6/EDN2/SRD5A1/SCP2/HSD3B1/FMO2/EDNRB/PPARGC1A/APOC3/UGT1A9/PDK4/UGT1A3/IL1B/HSD17B6/FABP1/ABCB11/UGT1A1/APOA5/ALDH8A1/CYP4F2/APOA4/KMO/EGR1/ACADL/PTGS2/TDO2/UGT1A4/AADAT/IDO2/SRD5A2/CYP2B6/ADH4/AVPR1A/BMP5/MFSD2A	0.45505986738723
GOBP_INNERVATION	GOBP_INNERVATION	5	-0.827071265547679	-1.93224011028292	0.000606707502207343	0.0127358434347657	0.00851313205768203	109	tags=60%, list=3%, signal=58%	GABRB3/COL25A1/SLITRK6	0.477270815362862
GOBP_MIDGUT_DEVELOPMENT	GOBP_MIDGUT_DEVELOPMENT	7	-0.735834207764953	-1.93089822517219	0.00209950340217257	0.0340284303631441	0.0227459235723882	1015	tags=100%, list=27%, signal=74%	EDNRB/HMGCS2/FOXF1/ASS1/OTC/CPS1/RET	0.431707695803346
GOBP_REGULATION_OF_CELL_JUNCTION_ASSEMBLY	GOBP_REGULATION_OF_CELL_JUNCTION_ASSEMBLY	84	-0.355230709786056	-1.9308866686717	0.000445169364436029	0.0100958052291742	0.00674842805541901	857	tags=40%, list=22%, signal=32%	LRRTM1/CRTAC1/TEK/FLRT2/EPHA2/THBS1/WNT7A/NTRK3/NEGR1/NTRK2/IL1B/PTPRS/IL1RAP/PTPRD/SLITRK2/PTPN13/EPHB1/LRRTM4/CBLN2/CLSTN2/MUSK/CPEB3/IGLON5/HRG/IL1RAPL2/NRXN1/ADGRB3/LRRN1/LRRN3/SFRP1/OXT/SLITRK6/SLITRK3/GDF2	0.49849310876659
GOBP_TEMPERATURE_HOMEOSTASIS	GOBP_TEMPERATURE_HOMEOSTASIS	50	-0.398995952225334	-1.92975542490046	0.00133424489149416	0.0242070144599654	0.0161809079921133	1184	tags=60%, list=31%, signal=42%	DRD1/HTR2A/GATM/TLR4/EDN2/ADRB2/EDNRB/LEPR/FOXO1/PEMT/GADD45G/PPARGC1A/IL18R1/G0S2/ABAT/IL1B/ADRB1/ID1/ACSL1/IRF4/TNFSF11/ESRRG/TRPM8/ALPL/EGR1/ACADL/PTGS2/PLAC8/DBH/OXT	0.45505986738723
GOBP_NEGATIVE_REGULATION_OF_PROTEIN_LOCALIZATION	GOBP_NEGATIVE_REGULATION_OF_PROTEIN_LOCALIZATION	28	0.375261668956231	1.92923612781409	0.00649494925965845	0.0763757922200577	0.0510525438311024	555	tags=39%, list=15%, signal=34%	SFN/AURKB/GNAZ/MRAP2/LYPD1/WNK4/SAPCD2/CD200/ACTN2/CHGA/ADRA2C	0.407017918923954
GOBP_NEGATIVE_REGULATION_OF_REPRODUCTIVE_PROCESS	GOBP_NEGATIVE_REGULATION_OF_REPRODUCTIVE_PROCESS	15	0.472970828121573	1.92920372902495	0.00552805334823738	0.0689608731540966	0.0460961241382192	247	tags=40%, list=6%, signal=38%	TTK/FBXO43/TRIP13/PKMYT1/PAEP/ZWINT	0.407017918923954
GOBP_LEARNING_OR_MEMORY	GOBP_LEARNING_OR_MEMORY	76	-0.360646420256242	-1.92870935509315	0.000654130025475098	0.0135080509325752	0.00902930552027652	501	tags=32%, list=13%, signal=28%	SLC1A1/CLSTN2/RCAN1/MUSK/CPEB3/RELN/ADCY1/PRKAR2B/EGR1/BRINP1/NRXN1/BCHE/ADGRB3/PAK5/FOXP2/TNR/MME/FOS/TH/DBH/GABRB3/OXT/TTC36/CRHBP	0.477270815362862
GOBP_BRAIN_MORPHOGENESIS	GOBP_BRAIN_MORPHOGENESIS	6	0.688759198071478	1.92684514029654	0.00890169541038302	0.09381869851607	0.0627120593966264	431	tags=67%, list=11%, signal=59%	OTX1/CTNNA2/FANCD2/EMX1	0.380730400722792
GOBP_AMIDE_CATABOLIC_PROCESS	GOBP_AMIDE_CATABOLIC_PROCESS	10	-0.635004339047668	-1.92442746117886	0.00178466719921909	0.0297249487607638	0.0198693094418422	948	tags=80%, list=25%, signal=60%	AASS/AMDHD1/FTCD/HAL/ALLC/TDO2/AADAT/UROC1	0.45505986738723
GOBP_REGULATION_OF_OPSONIZATION	GOBP_REGULATION_OF_OPSONIZATION	14	-0.571599003686671	-1.92246859409686	0.00435955674049329	0.0582803901097524	0.0389568747385183	499	tags=43%, list=13%, signal=37%	COLEC11/MBL2/CFP/FCN3/COLEC10/FCN2	0.407017918923954
GOBP_MYOBLAST_PROLIFERATION	GOBP_MYOBLAST_PROLIFERATION	6	-0.772329259717682	-1.92198692312285	0.00141105311361168	0.0254189709827919	0.0169910267706487	622	tags=83%, list=16%, signal=70%	IGF1/ATOH8/MEGF10/HGF/FOS	0.45505986738723
GOBP_ADULT_HEART_DEVELOPMENT	GOBP_ADULT_HEART_DEVELOPMENT	4	-0.906455008792404	-1.92182123771289	0.000164545150481193	0.00446999660130728	0.00298791921863939	122	tags=75%, list=3%, signal=73%	HAND2/ADRA1A/BMP10	0.518848077743792
GOBP_POSITIVE_REGULATION_OF_NERVOUS_SYSTEM_DEVELOPMENT	GOBP_POSITIVE_REGULATION_OF_NERVOUS_SYSTEM_DEVELOPMENT	76	-0.358904733880612	-1.91939495013127	0.000711953109711997	0.0144092501885934	0.00963170208050944	893	tags=45%, list=23%, signal=35%	ASCL1/IL6/LRRTM1/FLRT2/RND2/WNT7A/NTRK3/NTRK2/IL1B/SOX10/L1CAM/IL1RAP/PTPRD/SLITRK2/EPHB1/MAG/LRRTM4/CBLN2/CLSTN2/TRPC5/RELN/DSCAM/EGR2/NRXN1/ADGRB3/LRRN1/LRRN3/CXCL12/MME/CAMK2B/WNT2/OXT/SLITRK6/SLITRK3	0.477270815362862
GOBP_POSITIVE_REGULATION_OF_EPIDERMIS_DEVELOPMENT	GOBP_POSITIVE_REGULATION_OF_EPIDERMIS_DEVELOPMENT	9	0.581140549469382	1.91217340821574	0.0108312408225083	0.107466217535825	0.0718345907994346	996	tags=78%, list=26%, signal=58%	SFN/SFRP4/TRIM16/ETV4/CYP27B1/ZBED2/ALOX15B	0.380730400722792
GOBP_POSITIVE_REGULATION_OF_LIPID_METABOLIC_PROCESS	GOBP_POSITIVE_REGULATION_OF_LIPID_METABOLIC_PROCESS	34	-0.436491888513379	-1.91025197002061	0.00213765346746219	0.0343648089073035	0.0229707720468899	1431	tags=71%, list=37%, signal=45%	LDLR/MLYCD/AADAC/APOH/BMP6/HTR2A/GPLD1/EDN2/SCP2/ANGPTL3/CCDC3/PPARGC1A/AGTR1/IL1B/CCN1/APOA1/SPATA18/APOA5/APOA4/PTGS2/PCK1/AVPR1A/MFSD2A/HSD17B13	0.431707695803346
GOBP_MODIFIED_AMINO_ACID_METABOLIC_PROCESS	GOBP_MODIFIED_AMINO_ACID_METABOLIC_PROCESS	60	-0.3748944090175	-1.90981343829513	0.0021100306229115	0.0340284303631441	0.0227459235723882	1298	tags=62%, list=34%, signal=41%	DIO1/SLC16A10/ACADM/SULT1A1/MTHFD1/GATM/GATA3/SLC16A2/ALDH1L1/SHMT1/SARDH/FOLH1/GSTA1/GCH1/FTCD/SLC1A2/DIO3/SULT2A1/ASS1/GGT5/DMGDH/SULT1B1/FABP1/SLC1A1/GSTZ1/HOGA1/IYD/GSTM1/AGXT2/GSTM5/VNN1/GSTA2/GNMT/ACADL/BHMT/GGT6/BBOX1	0.431707695803346
GOBP_REGULATION_OF_REPRODUCTIVE_PROCESS	GOBP_REGULATION_OF_REPRODUCTIVE_PROCESS	42	0.321284789012601	1.90871539536868	0.00443073868741566	0.0586149805522697	0.0391805279764823	315	tags=29%, list=8%, signal=27%	CDC25C/CDC20/TTK/ASPM/FBXO43/TRIP13/PKMYT1/PAEP/AURKA/SPINK1/ZWINT/RAD51AP1	0.407017918923954
GOBP_CELLULAR_COMPONENT_DISASSEMBLY	GOBP_CELLULAR_COMPONENT_DISASSEMBLY	85	0.273942052887044	1.90831364052362	0.000704097914517825	0.0143517957968926	0.00959329733516627	560	tags=31%, list=15%, signal=27%	KIF18B/TOP2A/KIF2C/CDK1/PLK1/DIAPH3/KIF18A/AURKB/MMP11/KIF14/AURKA/DKK1/PIF1/MMP12/CTSV/DNAJC6/CDK5RAP3/FAP/C1QL1/TRIM54/STMN1/TPX2/STMND1/ACTN2/KIF24/MMP1	0.477270815362862
GOBP_REGULATION_OF_MITOTIC_CYTOKINESIS	GOBP_REGULATION_OF_MITOTIC_CYTOKINESIS	7	0.649697898446783	1.90762841323791	0.00783053649104132	0.0862887752158133	0.0576787664099745	293	tags=57%, list=8%, signal=53%	BIRC5/AURKB/CDCA8/ECT2	0.380730400722792
GOBP_DNA_STRAND_ELONGATION_INVOLVED_IN_DNA_REPLICATION	GOBP_DNA_STRAND_ELONGATION_INVOLVED_IN_DNA_REPLICATION	7	0.649265477439664	1.906358748365	0.00783053649104132	0.0862887752158133	0.0576787664099745	1344	tags=100%, list=35%, signal=65%	GINS1/RFC4/MCM4/MCM3/DNA2/MCM7/LIG1	0.380730400722792
GOBP_MISMATCH_REPAIR	GOBP_MISMATCH_REPAIR	7	0.649265477439664	1.906358748365	0.00783053649104132	0.0862887752158133	0.0576787664099745	1344	tags=100%, list=35%, signal=65%	EXO1/TP73/MSH5/MCM8/MSH2/MSH4/LIG1	0.380730400722792
GOBP_EXTRINSIC_APOPTOTIC_SIGNALING_PATHWAY	GOBP_EXTRINSIC_APOPTOTIC_SIGNALING_PATHWAY	52	-0.391787296213229	-1.90630952076764	0.0014664717070237	0.0261392149883522	0.0174724658182073	1149	tags=56%, list=30%, signal=40%	KLF4/TLR4/HMOX1/FGF10/BCL2L10/ATF3/FGA/FGG/AR/G0S2/THBS1/EYA2/IL1B/PF4/IGF1/FGB/IL33/TNFSF11/SERPINE1/NGFR/PAK5/BMPR1B/SRPX/HGF/RET/NRG1/DBH/SFRP1/BMP5	0.45505986738723
GOBP_PROTEIN_LOCALIZATION_TO_CYTOSKELETON	GOBP_PROTEIN_LOCALIZATION_TO_CYTOSKELETON	12	0.506899811269487	1.90310057979299	0.0101561348720088	0.102775229382081	0.0686989522499823	1378	tags=83%, list=36%, signal=53%	TTK/AURKA/FAM83D/STIL/CEP131/FAM83H/CEP72/SPAG5/BICD1/CEP250	0.380730400722792
GOBP_REGULATION_OF_PHAGOCYTOSIS	GOBP_REGULATION_OF_PHAGOCYTOSIS	31	-0.445544841222412	-1.90219202048879	0.00274037342972447	0.041931015129519	0.0280283179467984	1459	tags=68%, list=38%, signal=42%	TLR2/PLA2G5/CD300A/IL2RB/MASP2/FCN1/SIRPB1/CCL2/SYT7/AHSG/SFTPD/MASP1/APOA1/COLEC11/MBL2/CFP/FPR2/FCGR2B/FCN3/COLEC10/FCN2	0.431707695803346
GOBP_REGULATION_OF_SISTER_CHROMATID_COHESION	GOBP_REGULATION_OF_SISTER_CHROMATID_COHESION	5	0.728106974305191	1.90071408370534	0.00936308111226323	0.0966757155493846	0.0646218004687614	1042	tags=100%, list=27%, signal=73%	BUB1/ESPL1/FEN1/DDX11/NSMCE2	0.380730400722792
GOBP_TELOMERE_MAINTENANCE_VIA_RECOMBINATION	GOBP_TELOMERE_MAINTENANCE_VIA_RECOMBINATION	5	0.728106974305191	1.90071408370534	0.00936308111226323	0.0966757155493846	0.0646218004687614	1042	tags=100%, list=27%, signal=73%	TERT/RAD51/XRCC3/BRCA2/NSMCE2	0.380730400722792
GOBP_REGULATION_OF_SYNAPSE_ASSEMBLY	GOBP_REGULATION_OF_SYNAPSE_ASSEMBLY	62	-0.36398681763225	-1.90049686524889	0.0016352207000115	0.0279694315018802	0.0186958535705475	857	tags=44%, list=22%, signal=34%	LRRTM1/CRTAC1/FLRT2/WNT7A/NTRK3/NEGR1/NTRK2/PTPRS/IL1RAP/PTPRD/SLITRK2/PTPN13/EPHB1/LRRTM4/CBLN2/CLSTN2/MUSK/CPEB3/IGLON5/IL1RAPL2/NRXN1/ADGRB3/LRRN1/LRRN3/OXT/SLITRK6/SLITRK3	0.45505986738723
GOBP_TAXIS	GOBP_TAXIS	157	-0.312512482518129	-1.89975854942823	0.000207644542059271	0.00540940653159538	0.00361585727659397	1176	tags=47%, list=31%, signal=34%	CH25H/EPHA7/F3/CXCL13/PTN/EDN2/SEMA6D/SUCNR1/CCR1/FFAR2/CTSG/EDNRB/XCR1/CCL2/FGF10/CCL4/AGTR1/IL6/PF4V1/CCR9/SFTPD/IL10/DUSP1/LPAR1/FLRT2/EPHA2/CMTM5/THBS1/NTRK3/CD4/IL1B/CCN1/PF4/L1CAM/ITGA9/APOA1/EPHB1/PLXNA4/GNA14/CXCL2/WNT7B/TNFSF11/NR4A1/EGR3/PIK3C2G/TRPV4/FPR1/S100A8/SERPINE1/PROK2/NRG3/CCL21/HRG/CXCR1/CXCR2/DSCAM/CCL19/P2RY12/LECT2/SAA1/CASR/S100A12/CCL23/FPR2/PPBP/PDGFRA/SEMA3E/CXCL6/HGF/…	0.518848077743792
GOBP_HUMORAL_IMMUNE_RESPONSE	GOBP_HUMORAL_IMMUNE_RESPONSE	133	-0.316428944517316	-1.89627682203034	0.000552225438825232	0.0119356586107959	0.00797825746442087	1171	tags=45%, list=31%, signal=32%	CAMP/C4BPA/CXCL13/C1S/PRSS3/FCN1/WFDC2/GATA3/CFHR5/A2M/MMP7/CTSG/ANG/LEAP2/CCL2/C1RL/CCL4/RNASE4/IL6/PGLYRP1/FGA/PF4V1/MASP1/CR1L/C1R/C8B/IL1B/PF4/FGB/VSIG4/CXCL2/CFHR4/DEFA3/COLEC11/HPX/CR1/C8A/CCL21/HRG/CFHR3/CCL19/C6/MBL2/CFP/S100A12/CCL23/PPBP/FCGR2B/CXCL6/CXCL12/JCHAIN/TSLP/C7/CD5L/C9/FCN3/COLEC10/CXCL14/HAMP/FCN2	0.477270815362862
GOBP_GAMMA_AMINOBUTYRIC_ACID_SIGNALING_PATHWAY	GOBP_GAMMA_AMINOBUTYRIC_ACID_SIGNALING_PATHWAY	10	0.560612952135255	1.89603565201316	0.00839978010440078	0.0911771002785384	0.0609463126084663	563	tags=70%, list=15%, signal=60%	GABRD/GABRQ/GABRE/GABBR2/GABRA3/CACNB4/GABRR3	0.380730400722792
GOBP_REGULATION_OF_SPINDLE_ORGANIZATION	GOBP_REGULATION_OF_SPINDLE_ORGANIZATION	10	0.559932080029876	1.89373289075632	0.00865240037931388	0.0933210062142559	0.0623793825455691	629	tags=60%, list=16%, signal=50%	PLK1/STIL/TPX2/PSRC1/TACC3/GPSM2	0.380730400722792
GOBP_REGULATION_OF_TRIGLYCERIDE_METABOLIC_PROCESS	GOBP_REGULATION_OF_TRIGLYCERIDE_METABOLIC_PROCESS	14	-0.56248932617655	-1.89182986169425	0.00625204532690266	0.0738613726992221	0.0493718082332657	1529	tags=93%, list=40%, signal=56%	DGAT2/LDLR/AADAC/APOH/GPLD1/SORL1/APOC3/SIK1/PLIN1/APOA5/APOA4/MFSD2A/THRSP	0.407017918923954
GOBP_DICARBOXYLIC_ACID_METABOLIC_PROCESS	GOBP_DICARBOXYLIC_ACID_METABOLIC_PROCESS	38	-0.416944249063579	-1.89181101012829	0.00176279059239018	0.0295543769285218	0.0197552926089065	1721	tags=84%, list=45%, signal=47%	ADHFE1/PHYH/FAHD2A/ALDH4A1/GOT1/GLUD1/GPT2/KYNU/GRHPR/MTHFD2L/ACMSD/MTHFD1/PCK2/HAAO/ALDH1L1/SHMT1/FOLH1/PRODH2/OAT/AMDHD1/FTCD/ASS1/HAL/OGDHL/ASPA/HOGA1/KMO/TAT/GLS2/AADAT/PCK1/UROC1	0.45505986738723
GOBP_PROTEIN_CONTAINING_COMPLEX_DISASSEMBLY	GOBP_PROTEIN_CONTAINING_COMPLEX_DISASSEMBLY	40	0.339328881042537	1.89082351347113	0.00282863406272225	0.0425703757842372	0.0284556914233947	554	tags=35%, list=15%, signal=30%	KIF18B/KIF2C/DIAPH3/KIF18A/AURKB/KIF14/PIF1/DNAJC6/TRIM54/STMN1/TPX2/STMND1/ACTN2/KIF24	0.431707695803346
GOBP_COMPLEMENT_ACTIVATION_ALTERNATIVE_PATHWAY	GOBP_COMPLEMENT_ACTIVATION_ALTERNATIVE_PATHWAY	13	-0.573872646286666	-1.88785930722804	0.0057613044113618	0.0703543904079758	0.0470276051561586	786	tags=62%, list=21%, signal=49%	MASP1/C8B/VSIG4/CR1/C8A/CFP/C7/C9	0.407017918923954
GOBP_REGULATION_OF_SMAD_PROTEIN_SIGNAL_TRANSDUCTION	GOBP_REGULATION_OF_SMAD_PROTEIN_SIGNAL_TRANSDUCTION	21	-0.490218334300048	-1.88777048750987	0.0042245228384303	0.056924604825533	0.0380506152335596	454	tags=33%, list=12%, signal=30%	CILP/ATOH8/TBX20/BMP5/BMPER/BMP10/GDF2	0.407017918923954
GOBP_POSITIVE_REGULATION_OF_DNA_TEMPLATED_DNA_REPLICATION	GOBP_POSITIVE_REGULATION_OF_DNA_TEMPLATED_DNA_REPLICATION	4	0.819921363040629	1.88705771427541	0.00367250891921821	0.0509878312193181	0.0340822453360226	691	tags=100%, list=18%, signal=82%	E2F8/E2F7/CDC7/DBF4B	0.431707695803346
GOBP_REGULATION_OF_CARBOHYDRATE_CATABOLIC_PROCESS	GOBP_REGULATION_OF_CARBOHYDRATE_CATABOLIC_PROCESS	15	-0.546296401338662	-1.88705151553057	0.00520293382389815	0.0659124783675876	0.0440584587480606	911	tags=67%, list=24%, signal=51%	PFKFB1/PPP1R3B/SLC4A1/SLC4A4/IGF1/GCK/CBFA2T3/GPD1/ALDOB/FBP1	0.407017918923954
GOBP_EMBRYONIC_FORELIMB_MORPHOGENESIS	GOBP_EMBRYONIC_FORELIMB_MORPHOGENESIS	10	0.557878340827404	1.88678698853806	0.00877871056663231	0.0935249382028153	0.0625156986017679	653	tags=60%, list=17%, signal=50%	HOXA13/HOXD9/OSR2/SHOX2/HOXA11/MSX1	0.380730400722792
GOBP_INSULIN_LIKE_GROWTH_FACTOR_RECEPTOR_SIGNALING_PATHWAY	GOBP_INSULIN_LIKE_GROWTH_FACTOR_RECEPTOR_SIGNALING_PATHWAY	13	-0.573485051437377	-1.88658424289382	0.0057613044113618	0.0703543904079758	0.0470276051561586	755	tags=62%, list=20%, signal=50%	AR/NKX3-1/IGF1/IGFBP1/CILP/IGFBP3/GHR/BMP5	0.407017918923954
GOBP_CENTRIOLE_ASSEMBLY	GOBP_CENTRIOLE_ASSEMBLY	10	0.557646551064814	1.88600305792787	0.00877871056663231	0.0935249382028153	0.0625156986017679	1410	tags=90%, list=37%, signal=57%	STIL/WDR62/PLK4/CCDC78/CDC20B/KAT2A/CEP152/CEP72/MCIDAS	0.380730400722792
GOBP_RESPONSE_TO_ESTROGEN	GOBP_RESPONSE_TO_ESTROGEN	27	-0.451020622888567	-1.88447706730732	0.00418160315792376	0.0564961277719486	0.037764204540814	755	tags=44%, list=20%, signal=36%	AR/WNT7A/ABCC9/RCAN1/EPO/KRT19/SLC10A1/MME/SLC34A2/ESR1/SFRP1/CRHBP	0.407017918923954
GOBP_REGULATION_OF_DIGESTIVE_SYSTEM_PROCESS	GOBP_REGULATION_OF_DIGESTIVE_SYSTEM_PROCESS	16	-0.522315296853402	-1.88400561253858	0.00980799747160312	0.100250758864676	0.067011498175937	661	tags=50%, list=17%, signal=42%	NEGR1/CLDN2/APOA1/TFF2/APOA4/CYP8B1/OXT/HAMP	0.380730400722792
GOBP_REGULATION_OF_INSULIN_LIKE_GROWTH_FACTOR_RECEPTOR_SIGNALING_PATHWAY	GOBP_REGULATION_OF_INSULIN_LIKE_GROWTH_FACTOR_RECEPTOR_SIGNALING_PATHWAY	10	-0.62152986443279	-1.88359207253771	0.00288546402347503	0.0428601088867051	0.0286493602742585	755	tags=70%, list=20%, signal=56%	AR/NKX3-1/IGF1/IGFBP1/CILP/IGFBP3/BMP5	0.431707695803346
GOBP_RESPONSE_TO_CAMP	GOBP_RESPONSE_TO_CAMP	30	-0.439934064737957	-1.88248802359203	0.00401830484771195	0.0547265110626721	0.0365813240496463	1275	tags=67%, list=33%, signal=45%	AREG/ALAS1/CDO1/SRD5A1/HMGCS2/PDE2A/DUSP1/HCN1/KCNE1/AQP9/ASS1/GPD1/CPS1/FBP1/TAT/FOS/OXT/FOSB/CFTR/CRHBP	0.407017918923954
GOBP_RENAL_WATER_HOMEOSTASIS	GOBP_RENAL_WATER_HOMEOSTASIS	10	-0.620957909099325	-1.88185871973584	0.0029188216196811	0.0432291948337609	0.0288960716463018	460	tags=60%, list=12%, signal=53%	AQP4/HAS2/CYP4F2/ADCY1/PRKAR2B/CYP4A11	0.431707695803346
GOBP_EMBRYONIC_HINDLIMB_MORPHOGENESIS	GOBP_EMBRYONIC_HINDLIMB_MORPHOGENESIS	9	0.571901904579969	1.8817747531888	0.0128081555615291	0.121617626640314	0.0812939418919536	262	tags=44%, list=7%, signal=41%	GPC3/PITX1/TBX4/OSR2	0.380730400722792
GOBP_PURINE_CONTAINING_COMPOUND_TRANSMEMBRANE_TRANSPORT	GOBP_PURINE_CONTAINING_COMPOUND_TRANSMEMBRANE_TRANSPORT	7	-0.716531562356564	-1.88024626666458	0.0038596427737047	0.0529389789044582	0.035386468177071	656	tags=71%, list=17%, signal=59%	AQP9/SLC28A1/SLC28A3/SLC22A1/SLC25A47	0.431707695803346
GOBP_PROTEIN_LOCALIZATION_TO_MICROTUBULE_ORGANIZING_CENTER	GOBP_PROTEIN_LOCALIZATION_TO_MICROTUBULE_ORGANIZING_CENTER	7	0.640346274921301	1.8801703857612	0.00954522479506321	0.097959074664487	0.0654796475112646	1378	tags=100%, list=36%, signal=64%	AURKA/STIL/CEP131/CEP72/SPAG5/BICD1/CEP250	0.380730400722792
GOBP_POSITIVE_REGULATION_OF_VASOCONSTRICTION	GOBP_POSITIVE_REGULATION_OF_VASOCONSTRICTION	13	-0.571275777129788	-1.87931642992035	0.0058929899520867	0.0714472290133662	0.0477581008954533	856	tags=62%, list=22%, signal=48%	FGA/FGG/TBXA2R/FGB/CASR/DBH/AVPR1A/ADRA1A	0.407017918923954
GOBP_PRESYNAPSE_ASSEMBLY	GOBP_PRESYNAPSE_ASSEMBLY	15	-0.543815200736718	-1.87848079578071	0.00566104798756987	0.0696322609609078	0.0465449058063181	693	tags=60%, list=18%, signal=49%	WNT7A/NTRK3/PCLO/IL1RAP/PTPRD/SLITRK2/IL1RAPL2/NRXN1/SLITRK3	0.407017918923954
GOBP_CELL_FATE_SPECIFICATION	GOBP_CELL_FATE_SPECIFICATION	25	0.379560156071372	1.87666427699663	0.00556573976243693	0.0689608731540966	0.0460961241382192	1048	tags=64%, list=27%, signal=47%	HOXA13/SIX1/SIX2/TBX4/DKK1/WNT3A/HOXD10/ISL2/MESP1/HOXA11/POU5F1/PRDM12/EHMT2/MNX1/POU3F2/PAX6	0.407017918923954
GOBP_IMMUNE_RESPONSE_REGULATING_CELL_SURFACE_RECEPTOR_SIGNALING_PATHWAY	GOBP_IMMUNE_RESPONSE_REGULATING_CELL_SURFACE_RECEPTOR_SIGNALING_PATHWAY	107	-0.323815721291347	-1.87418828093787	0.000852413703042551	0.0165513566024802	0.0110635691473773	2217	tags=86%, list=58%, signal=37%	TXK/FCHO1/MNDA/LCP2/LAG3/ITK/FCMR/THEMIS/LILRA6/MAPK10/KLRK1/MYD88/HCK/CLEC12B/CLEC7A/FPR3/CD8A/THEMIS2/FGR/KLRC1/BLNK/FYN/LILRB2/C5AR1/PTPRC/KIR2DL3/CD81/C3/PDE4B/SH2D1A/GBP1/LBP/LILRA4/MS4A1/FCRL3/CD274/PRNP/KIR3DL1/CLEC4E/KIR2DL1/FCER1A/BMX/CD38/TLR2/PIGR/LILRB1/CD200R1/CD300A/FCGR3A/NFAM1/FYB2/MASP2/CD79A/PRKCB/GPLD1/TLR4/FCN1/PDCD1LG2/GATA3/FFAR2/CLEC4D/GP6/CD160/KLRD1/NCR1/CD14/CD226/PRAM1/…	0.477270815362862
GOBP_REGULATION_OF_PROTEIN_POLYUBIQUITINATION	GOBP_REGULATION_OF_PROTEIN_POLYUBIQUITINATION	5	-0.801545572862622	-1.87260586919227	0.00161559751301471	0.0279157665514107	0.0186599818347998	167	tags=60%, list=4%, signal=57%	SPSB4/TTC36/HAMP	0.45505986738723
GOBP_NON_PROTEINOGENIC_AMINO_ACID_METABOLIC_PROCESS	GOBP_NON_PROTEINOGENIC_AMINO_ACID_METABOLIC_PROCESS	30	-0.437272740782565	-1.8711001569218	0.00438085211974224	0.0584113615965632	0.0390444211635919	1007	tags=57%, list=26%, signal=42%	UPB1/SARDH/DAO/CTH/ABAT/ASS1/PHGDH/OTC/HOGA1/ALDH8A1/CPS1/AGXT2/KMO/GNMT/TDO2/AADAT/IDO2	0.407017918923954
GOBP_REGULATION_OF_LIPID_METABOLIC_PROCESS	GOBP_REGULATION_OF_LIPID_METABOLIC_PROCESS	88	-0.335225210239093	-1.87013148470318	0.00147365085744947	0.026175336908543	0.0174966111116334	1786	tags=72%, list=47%, signal=39%	APOB/FMO4/ABCG4/NCOR1/SLC45A3/C3/ADM/ANGPTL4/SNCA/ABHD6/GPR146/DGAT2/ERLIN1/LDLR/TTC39B/MLYCD/ACACB/AADAC/SEC14L2/APOH/HCAR2/BMP6/ID2/CH25H/HTR2A/GPLD1/EDN2/SCP2/ANGPTL3/CCDC3/SORL1/FMO2/TM6SF2/ACER1/PPARGC1A/AGTR1/EPHX2/APOC3/SIK1/UGT1A9/PDK4/PLIN1/UGT1A3/IL1B/CCN1/APOA1/ABCB11/SPATA18/UGT1A1/APOA5/ASXL3/APOA4/EGR1/ACADL/PTGS2/HPGD/UGT1A4/PCK1/AVPR1A/BMP5/MFSD2A/THRSP/HSD17B13	0.45505986738723
GOBP_MESODERMAL_CELL_FATE_SPECIFICATION	GOBP_MESODERMAL_CELL_FATE_SPECIFICATION	6	0.66842588410304	1.86996147570678	0.0120678534707624	0.116548851010405	0.0779057755306754	628	tags=83%, list=16%, signal=70%	SIX2/DKK1/WNT3A/MESP1/HOXA11	0.380730400722792
GOBP_LUNG_MORPHOGENESIS	GOBP_LUNG_MORPHOGENESIS	22	-0.479509315823577	-1.86953793433635	0.00286267331075623	0.0427717071136519	0.0285902690980839	1230	tags=64%, list=32%, signal=43%	SPRY2/RSPO2/FGF10/FOXF1/LAMA1/FGFR2/IGF1/ID1/TCF21/WNT7B/FOXP2/GRHL2/WNT2/HHIP	0.431707695803346
GOBP_POSITIVE_REGULATION_OF_AMINO_ACID_TRANSPORT	GOBP_POSITIVE_REGULATION_OF_AMINO_ACID_TRANSPORT	6	-0.751114607920273	-1.86919301065587	0.00270530354410928	0.0415194622479612	0.0277532200274995	956	tags=100%, list=25%, signal=75%	ACE2/ABAT/KMO/SLC17A8/CLTRN/AVPR1A	0.431707695803346
GOBP_RESPONSE_TO_DEXAMETHASONE	GOBP_RESPONSE_TO_DEXAMETHASONE	10	-0.616079424463751	-1.86707411241219	0.00315232490193328	0.0453649022714478	0.0303236613891194	1088	tags=80%, list=28%, signal=57%	SRD5A1/PCK2/ERRFI1/ASS1/CPS1/EPO/TAT/PCK1	0.431707695803346
GOBP_MITOTIC_INTRA_S_DNA_DAMAGE_CHECKPOINT_SIGNALING	GOBP_MITOTIC_INTRA_S_DNA_DAMAGE_CHECKPOINT_SIGNALING	5	0.714210802307289	1.8644383017693	0.0129937757319462	0.123149964026654	0.0823182156743422	1095	tags=100%, list=29%, signal=71%	EME1/FANCD2/CDC7/MSH2/EME2	0.380730400722792
GOBP_REGULATION_OF_MUSCLE_SYSTEM_PROCESS	GOBP_REGULATION_OF_MUSCLE_SYSTEM_PROCESS	53	-0.378064971047953	-1.86438932002335	0.00262807322472102	0.0408275595767058	0.0272907254277793	1188	tags=51%, list=31%, signal=36%	SLC8A1/DMD/KLF4/EDN2/ADRB2/ERRFI1/NOS1/FOXO1/ACE2/ABAT/TBXA2R/IGF1/EHD3/ADRA1B/TRPV4/ADRA2B/PROK2/GATA5/NR4A3/PI16/CAMK2B/CTNNA3/HAND2/OXT/ADRA1A/CHRM2/BMP10	0.431707695803346
GOBP_REGULATION_OF_CARBOHYDRATE_METABOLIC_PROCESS	GOBP_REGULATION_OF_CARBOHYDRATE_METABOLIC_PROCESS	49	-0.385383264359476	-1.86372940266094	0.00337937346725556	0.0474761461845461	0.0317348987626192	961	tags=49%, list=25%, signal=37%	LEPR/FOXO1/PFKFB1/PPARGC1A/PPP1R3B/SIK1/SLC4A1/PDK4/SLC4A4/CD244/IGF1/GCK/SMPD3/CBFA2T3/HAS2/IGFBP3/GPD1/ALDOB/C1QTNF1/FBP1/GNMT/NNMT/PTH1R/GCGR	0.431707695803346
GOBP_TETRAPYRROLE_METABOLIC_PROCESS	GOBP_TETRAPYRROLE_METABOLIC_PROCESS	20	-0.481845130412988	-1.86338366259713	0.0104568336621612	0.104981650205097	0.0701738095640945	1531	tags=80%, list=40%, signal=48%	MMAA/AMBP/FXN/SLCO2B1/BDH2/ALAS1/HMOX1/ALAS2/SLCO1B1/AMN/UGT1A1/HPX/UGT1A4/CYP1A1/SLCO1B3/CYP1A2	0.380730400722792
GOBP_POSITIVE_REGULATION_OF_HETEROTYPIC_CELL_CELL_ADHESION	GOBP_POSITIVE_REGULATION_OF_HETEROTYPIC_CELL_CELL_ADHESION	9	-0.655959988191446	-1.86028369424495	0.00527405203965554	0.0664818470507448	0.0444390468743243	856	tags=78%, list=22%, signal=60%	FGA/FGG/IL10/IL1B/FGB/SKAP1/CEACAM6	0.407017918923954
GOBP_POSITIVE_REGULATION_OF_SMALL_MOLECULE_METABOLIC_PROCESS	GOBP_POSITIVE_REGULATION_OF_SMALL_MOLECULE_METABOLIC_PROCESS	37	-0.407435598041842	-1.85914315571482	0.00386621282943976	0.0529389789044582	0.035386468177071	1195	tags=57%, list=31%, signal=39%	BMP6/HTR2A/GPLD1/EDN2/FOXO1/PPARGC1A/PPP1R3B/AGTR1/SLC4A4/CD244/IL1B/IGF1/APOA1/GCK/APOA5/GPD1/APOA4/PTGS2/NNMT/PTH1R/AVPR1A	0.431707695803346
GOBP_REGULATION_OF_KINASE_ACTIVITY	GOBP_REGULATION_OF_KINASE_ACTIVITY	64	0.279801970121099	1.85774006838677	0.00193867883146116	0.0317329440557336	0.0212115314316806	479	tags=28%, list=13%, signal=25%	CDC25C/CDKN3/CDKN2A/SFN/CDC6/CENPE/PKMYT1/KIF14/EEF1A2/THY1/EZH2/ECT2/BLM/CDK5RAP3/CEMIP/TPX2/ACP4/CDC25A	0.45505986738723
GOBP_REPRODUCTIVE_BEHAVIOR	GOBP_REPRODUCTIVE_BEHAVIOR	16	-0.514682259046548	-1.85647303565357	0.0118593166654629	0.114972001260594	0.0768517479569212	295	tags=38%, list=8%, signal=35%	BRINP1/TH/DBH/GABRB3/OXT/AVPR1A	0.380730400722792
GOBP_TOXIN_METABOLIC_PROCESS	GOBP_TOXIN_METABOLIC_PROCESS	8	-0.670798596056406	-1.85630997747791	0.00600782615321088	0.0719251374565857	0.0480775534475712	625	tags=62%, list=16%, signal=52%	CYP2A13/AKR7A3/CYP1A1/CYP3A4/CYP1A2	0.407017918923954
GOBP_RECEPTOR_MEDIATED_ENDOCYTOSIS	GOBP_RECEPTOR_MEDIATED_ENDOCYTOSIS	70	-0.346117985790805	-1.85612463764267	0.00304675260817931	0.0443481468468508	0.0296440226008212	1193	tags=49%, list=31%, signal=34%	LRP2/SIGLEC1/CLEC9A/ADRB2/SLC9B2/SORL1/PLA2R1/ACE2/LRP1B/CD14/LRRTM1/APOC3/SFTPD/LPAR1/AMN/MRC1/SELE/PROM2/APOA5/SERPINE1/CCL21/CXCR1/CXCR2/CCL19/GHR/FPR2/FCGR2B/LYVE1/NRG1/NTF3/STAB2/HAMP/MARCO/CLEC4M	0.431707695803346
GOBP_MULTI_MULTICELLULAR_ORGANISM_PROCESS	GOBP_MULTI_MULTICELLULAR_ORGANISM_PROCESS	53	-0.376360278786227	-1.85598280185829	0.0029475044654157	0.0435271008264876	0.0290952035742222	684	tags=34%, list=18%, signal=28%	PGR/ACVR1C/IL1B/RXFP1/ADRA2B/DSG1/EPO/PTGIS/PTGS2/HPGD/FOS/CYP1A1/ESR1/OXT/FOSB/AVPR1A/PZP/CRHBP	0.431707695803346
GOBP_TELOMERE_MAINTENANCE_VIA_TELOMERE_LENGTHENING	GOBP_TELOMERE_MAINTENANCE_VIA_TELOMERE_LENGTHENING	5	0.710880352437468	1.85574420434126	0.0145224211434321	0.131974775328507	0.0882170620586906	333	tags=60%, list=9%, signal=55%	TERT/PIF1/RAD51	0.380730400722792
GOBP_REGULATION_OF_TUBE_SIZE	GOBP_REGULATION_OF_TUBE_SIZE	50	-0.383575922870445	-1.85517600840824	0.00265742377948841	0.0409082206054579	0.0273446423900278	1188	tags=54%, list=31%, signal=38%	SLC8A1/DRD1/HTR2A/EDN2/ADRB2/SERPINF2/NOS1/EDNRB/ACE2/AGTR1/FGA/FGG/TBXA2R/ADRB1/FGB/ITGA9/ABCC9/ADRA1B/ADRA2B/CPS1/CRP/SVEP1/HBB/CASR/DBH/AVPR1A/ADRA1A	0.431707695803346
GOBP_CELL_CHEMOTAXIS	GOBP_CELL_CHEMOTAXIS	98	-0.323847452711185	-1.85383993524783	0.00144385872336596	0.025918029380562	0.0173246167732641	1176	tags=50%, list=31%, signal=36%	CH25H/CXCL13/PTN/EDN2/CCR1/FFAR2/CTSG/EDNRB/XCR1/CCL2/CCL4/AGTR1/IL6/PF4V1/CCR9/SFTPD/IL10/DUSP1/LPAR1/EPHA2/THBS1/CD4/IL1B/PF4/ITGA9/EPHB1/GNA14/CXCL2/TNFSF11/NR4A1/EGR3/TRPV4/S100A8/SERPINE1/CCL21/HRG/CXCR1/CXCR2/CCL19/SAA1/S100A12/CCL23/FPR2/PPBP/PDGFRA/CXCL6/HGF/CXCL12/CXCL14	0.45505986738723
GOBP_PROTEIN_HOMOTRIMERIZATION	GOBP_PROTEIN_HOMOTRIMERIZATION	6	-0.744486072062319	-1.85269750815077	0.0033485130912292	0.0473828593410706	0.0316725422157741	714	tags=83%, list=19%, signal=68%	P2RX3/SLC1A2/STEAP4/SCARA5/ITLN1	0.431707695803346
GOBP_PROTEIN_TRIMERIZATION	GOBP_PROTEIN_TRIMERIZATION	6	-0.744486072062319	-1.85269750815077	0.0033485130912292	0.0473828593410706	0.0316725422157741	714	tags=83%, list=19%, signal=68%	P2RX3/SLC1A2/STEAP4/SCARA5/ITLN1	0.431707695803346
GOBP_REGULATION_OF_PLATELET_ACTIVATION	GOBP_REGULATION_OF_PLATELET_ACTIVATION	20	-0.478104303085195	-1.84891719591055	0.0115705668870224	0.112916679336304	0.0754778910111951	1465	tags=80%, list=38%, signal=50%	F2/PLA2G4A/EMILIN1/THBD/HTR2A/TLR4/CTSG/GP6/IL6/GP5/MMRN1/SELP/HRG/C1QTNF1/SVEP1/PDGFRA	0.380730400722792
GOBP_DNA_SYNTHESIS_INVOLVED_IN_DNA_REPLICATION	GOBP_DNA_SYNTHESIS_INVOLVED_IN_DNA_REPLICATION	7	0.629183719178186	1.84739513968018	0.0116028556325887	0.112916679336304	0.0754778910111951	344	tags=57%, list=9%, signal=52%	DTL/POLQ/TK1/PCLAF	0.380730400722792
GOBP_FIBRINOLYSIS	GOBP_FIBRINOLYSIS	21	-0.479532187239975	-1.84661945003592	0.00657311969691605	0.0767619495639851	0.051310666387393	1465	tags=81%, list=38%, signal=50%	F2/PROS1/CPB2/SERPING1/THBD/F12/APOH/SERPINF2/F11/FGA/FGG/THBS1/KLKB1/FGB/PLG/SERPINE1/HRG	0.407017918923954
GOBP_POSITIVE_REGULATION_OF_SMOOTH_MUSCLE_CONTRACTION	GOBP_POSITIVE_REGULATION_OF_SMOOTH_MUSCLE_CONTRACTION	8	-0.666669141025336	-1.84488248102698	0.00655710738781384	0.0767513952306321	0.0513036114613431	719	tags=75%, list=19%, signal=61%	ABAT/TBXA2R/ADRA2B/PROK2/OXT/ADRA1A	0.407017918923954
GOBP_POSITIVE_REGULATION_OF_LIPID_BIOSYNTHETIC_PROCESS	GOBP_POSITIVE_REGULATION_OF_LIPID_BIOSYNTHETIC_PROCESS	23	-0.470003599823261	-1.8445829232586	0.0109098782597188	0.108035441636202	0.0722150822809567	1783	tags=87%, list=47%, signal=47%	ABCG4/SLC45A3/ADM/ABHD6/DGAT2/LDLR/BMP6/HTR2A/GPLD1/EDN2/CCDC3/IL1B/CCN1/APOA5/APOA4/PTGS2/PCK1/AVPR1A/MFSD2A/HSD17B13	0.380730400722792
GOBP_SOMITE_DEVELOPMENT	GOBP_SOMITE_DEVELOPMENT	25	0.372750751355827	1.84299644760815	0.00710592637044486	0.0816699229906332	0.0545913463149268	390	tags=36%, list=10%, signal=33%	SIX1/SCX/XRCC2/MESP2/SIX4/DKK1/LEF1/WNT3A/TCF15	0.407017918923954
GOBP_PROTEINOGENIC_AMINO_ACID_BIOSYNTHETIC_PROCESS	GOBP_PROTEINOGENIC_AMINO_ACID_BIOSYNTHETIC_PROCESS	24	-0.462999164851694	-1.84264770281128	0.00763065286139757	0.0850081502980255	0.0568227470110766	1567	tags=79%, list=41%, signal=47%	GOT1/GLUD1/PAH/MTHFD2L/MTHFD1/RIDA/SHMT1/PSAT1/FOLH1/OAT/AGXT/HAO1/ASS1/PHGDH/OTC/LGSN/AGXT2/BHMT/GLS2	0.407017918923954
GOBP_RESPONSE_TO_KETONE	GOBP_RESPONSE_TO_KETONE	72	-0.344764391533894	-1.84210262978211	0.00156052543346777	0.0273519920104394	0.018283133050294	755	tags=36%, list=20%, signal=30%	AR/NKX3-1/THBS1/TBXA2R/NTRK3/ASS1/SOX10/DSG1/CCL21/ADCY1/CPS1/CCL19/FBP1/EPO/GHR/TDO2/TAT/FOS/CYP1A1/PCK1/SRD5A2/SFRP1/OXT/FOSB/AVPR1A/CFTR	0.45505986738723
GOBP_CORTICAL_CYTOSKELETON_ORGANIZATION	GOBP_CORTICAL_CYTOSKELETON_ORGANIZATION	9	0.559788914223004	1.84191840849609	0.014559658120723	0.132076898666558	0.088285325261474	293	tags=44%, list=8%, signal=41%	IQGAP3/ANLN/RACGAP1/ECT2	0.380730400722792
GOBP_PROTEIN_LIPID_COMPLEX_ORGANIZATION	GOBP_PROTEIN_LIPID_COMPLEX_ORGANIZATION	25	-0.456655669348291	-1.84016403641385	0.00738454405696361	0.0831784563400779	0.0555997085551679	1291	tags=68%, list=34%, signal=45%	LIPC/APOH/LIPG/ANGPTL3/MPO/MTTP/AGTR1/APOC3/PON1/FABP1/APOA1/APOA5/PLA2G2A/APOA4/CETP/LCAT/MFSD2A	0.407017918923954
GOBP_ADENYLATE_CYCLASE_MODULATING_G_PROTEIN_COUPLED_RECEPTOR_SIGNALING_PATHWAY	GOBP_ADENYLATE_CYCLASE_MODULATING_G_PROTEIN_COUPLED_RECEPTOR_SIGNALING_PATHWAY	76	-0.343681325984944	-1.83798133398083	0.00175471035946034	0.0295163199538362	0.0197298538499523	623	tags=30%, list=16%, signal=26%	PF4/ADRB1/RXFP1/GNA14/ADRA1B/ADRA2B/FPR1/ADCY1/PRKAR2B/P2RY12/NRXN1/CASR/FPR2/GRM8/NPY1R/GNAO1/GLP2R/PTH1R/GCGR/VIPR1/ADRA1A/CHRM2/MARCO	0.45505986738723
GOBP_CELLULAR_RESPONSE_TO_STARVATION	GOBP_CELLULAR_RESPONSE_TO_STARVATION	30	-0.429524528269784	-1.83794537662935	0.00564977073811604	0.0696322609609078	0.0465449058063181	1145	tags=57%, list=30%, signal=40%	LRRK2/SLC38A2/SRD5A1/FOXO1/ATF3/PLIN2/SLC34A1/RNF152/PDK4/ALB/SLC39A5/PAK5/FOS/PCK1/SFRP1/GCGR/MFSD2A	0.407017918923954
GOBP_FATTY_ACID_CATABOLIC_PROCESS	GOBP_FATTY_ACID_CATABOLIC_PROCESS	38	-0.404844306543828	-1.83690965453412	0.00306547841801362	0.0444932296100263	0.0297410015507065	1769	tags=79%, list=46%, signal=43%	ABHD2/LPIN2/PHYH/ECHS1/CPT2/IVD/CYP4F3/MLYCD/ACACB/BDH2/ACAD11/CYP4F12/ACADM/GCDH/ACAT1/ACOX2/SCP2/ACAA1/EHHADH/ACAA2/ETFDH/SLC27A2/ACADS/HAO1/FABP1/ABCB11/CYP4F2/ACADL/CYP4A11/MFSD2A	0.431707695803346
GOBP_POSITIVE_REGULATION_OF_APOPTOTIC_SIGNALING_PATHWAY	GOBP_POSITIVE_REGULATION_OF_APOPTOTIC_SIGNALING_PATHWAY	28	-0.435238316144482	-1.83560857668742	0.00721501674185217	0.0823646855024922	0.055055752543103	739	tags=43%, list=19%, signal=35%	G0S2/NKX3-1/THBS1/TNFSF11/S100A8/VNN1/IL20RA/NGFR/BMPR1B/SRPX/RET/SFRP1	0.407017918923954
GOBP_REGULATION_OF_CENTROSOME_CYCLE	GOBP_REGULATION_OF_CENTROSOME_CYCLE	11	0.523271057045223	1.83448624813415	0.0138058867151928	0.127748459951147	0.0853920288279379	781	tags=73%, list=20%, signal=58%	AURKA/STIL/WDR62/CCNF/PLK4/CEP131/XRCC3/KAT2A	0.380730400722792
GOBP_POSITIVE_REGULATION_OF_AMINE_TRANSPORT	GOBP_POSITIVE_REGULATION_OF_AMINE_TRANSPORT	14	-0.544981862411832	-1.83294671278588	0.01232184851669	0.117881337975113	0.0787964615346142	320	tags=43%, list=8%, signal=39%	KMO/CXCL12/SLC17A8/CLTRN/OXT/AVPR1A	0.380730400722792
GOBP_REGULATION_OF_HEART_CONTRACTION	GOBP_REGULATION_OF_HEART_CONTRACTION	59	-0.35851223919896	-1.83206935220385	0.00584627949146502	0.0712208628696458	0.0476067889792264	1188	tags=51%, list=31%, signal=36%	SLC8A1/DMD/CYP2J2/EDN2/GJC3/ADRB2/NOS1/EDNRB/ACE2/GCH1/HCN1/KCNE1/DES/ADRB1/ABCC9/EHD3/ADRA1B/SLC1A1/TMIGD3/FXYD1/GNAO1/KCND3/CTNNA3/TH/OXT/AVPR1A/KCNN2/ADRA1A/CHRM2/BMP10	0.407017918923954
GOBP_NEGATIVE_REGULATION_OF_ENDOTHELIAL_CELL_MIGRATION	GOBP_NEGATIVE_REGULATION_OF_ENDOTHELIAL_CELL_MIGRATION	17	-0.515503187357902	-1.83037321836027	0.00610073135426084	0.0725801294605271	0.048515375524675	716	tags=41%, list=19%, signal=34%	THBS1/TBXA2R/MMRN1/HRG/DCN/BMP10/GDF2	0.407017918923954
GOBP_PARENTAL_BEHAVIOR	GOBP_PARENTAL_BEHAVIOR	6	-0.735302529209599	-1.8298437200173	0.00451149505553649	0.0594096802708807	0.0397117361124327	295	tags=67%, list=8%, signal=62%	BRINP1/DBH/OXT/AVPR1A	0.407017918923954
GOBP_REGULATION_OF_MYELOID_LEUKOCYTE_MEDIATED_IMMUNITY	GOBP_REGULATION_OF_MYELOID_LEUKOCYTE_MEDIATED_IMMUNITY	13	-0.556160183024639	-1.82959091120059	0.00824028754075746	0.089637389094321	0.0599171098933833	871	tags=62%, list=23%, signal=48%	FOXF1/PRAM1/CAMK4/ARG1/FCGR2B/CXCL6/DNASE1L3/IL13RA2	0.380730400722792
GOBP_SCF_DEPENDENT_PROTEASOMAL_UBIQUITIN_DEPENDENT_PROTEIN_CATABOLIC_PROCESS	GOBP_SCF_DEPENDENT_PROTEASOMAL_UBIQUITIN_DEPENDENT_PROTEIN_CATABOLIC_PROCESS	12	0.486777745292835	1.82755445691933	0.0179336378868128	0.149570334144708	0.0999786164934862	1476	tags=83%, list=39%, signal=51%	FBXO43/KIF14/CCNF/FBXW10/FBXL18/KAT2A/CUL7/FBXO32/FBXL22/FBXL19	0.352487857583619
GOBP_RESPONSE_TO_ALCOHOL	GOBP_RESPONSE_TO_ALCOHOL	91	-0.326021663974536	-1.82721681194822	0.00174655727321297	0.02947678055788	0.019703424183085	1338	tags=51%, list=35%, signal=34%	CCL3/RBP4/RGS4/PTGDR/TGFBR3/ALAS1/ADH7/CA3/CDO1/CAT/GPLD1/PTGER2/GATA3/NR0B2/HMGCS2/SCN11A/CSF3/FGFR2/GRAMD1C/ABAT/TBXA2R/NTRK3/CD4/FABP1/S100A8/CCL21/ADCY1/CPS1/CCL19/FBP1/NPY5R/GHR/TDO2/TAT/HPGD/SLC10A1/FOS/CYP8B1/TH/DBH/SFRP1/OXT/FOSB/AVPR1A/CFTR/CRHBP	0.45505986738723
GOBP_GLYCEROL_METABOLIC_PROCESS	GOBP_GLYCEROL_METABOLIC_PROCESS	11	-0.591649159663866	-1.82656903860873	0.0152625765185117	0.136744071806066	0.0914050449310986	1567	tags=100%, list=41%, signal=59%	GOT1/DGAT2/PLA2G4A/TKFC/MOGAT1/SCP2/PCK2/ANGPTL3/FABP1/PCK1/MOGAT2	0.380730400722792
GOBP_MONOCYTE_CHEMOTAXIS	GOBP_MONOCYTE_CHEMOTAXIS	18	-0.510662296043171	-1.82433828227339	0.00861532517003481	0.0931729158153678	0.0622803931752407	1069	tags=67%, list=28%, signal=48%	CCR1/CTSG/CCL2/IL6/DUSP1/PF4/TNFSF11/SERPINE1/S100A12/CCL23/FPR2/CXCL12	0.380730400722792
GOBP_NUCLEUS_ORGANIZATION	GOBP_NUCLEUS_ORGANIZATION	19	0.416725593450125	1.82404667208527	0.0133725243540407	0.125336575126433	0.0837798314005842	1365	tags=74%, list=36%, signal=48%	CDKN2A/CDK1/PLK1/CEP55/CHEK1/CELF3/AFF2/TSSK6/DDX11/CCDC188/TMEM201/HMGB2/BEND3/LMNB2	0.380730400722792
GOBP_RESPONSE_TO_INSULIN	GOBP_RESPONSE_TO_INSULIN	60	-0.357943138148749	-1.82345908324843	0.0047565097900578	0.06195658906024	0.0414141887983302	1268	tags=57%, list=33%, signal=38%	ALAS1/CA3/GPR82/PRKCB/CAT/NAMPT/GPLD1/SRD5A1/PCK2/SORL1/ERRFI1/HMGCS2/FOXO1/SLC39A14/AHSG/IL10/MZB1/PDK4/ACVR1C/IL1B/IGF1/IGFBP1/GCK/SOCS3/OTC/TRPV4/VWA2/ALPL/FBP1/EGR1/GHR/TAT/FOS/PCK1	0.407017918923954
GOBP_ORGANIC_ANION_TRANSPORT	GOBP_ORGANIC_ANION_TRANSPORT	152	-0.299744787816499	-1.82294661395864	0.000505895336001858	0.0111253173458417	0.00743659391181212	1109	tags=43%, list=29%, signal=32%	RBP5/SLC38A2/RBP1/SLC16A2/ABCG2/MTTP/PLA2R1/MPC1/ACE2/SLC2A2/SLC2A9/SLC39A14/SLC7A8/SLC17A2/SLCO1B3-SLCO1B7/PLIN2/SLC27A2/SLC6A13/SLCO1B1/AGXT/SLC6A20/SLC6A12/SLC4A1/SLC5A12/ABAT/THBS1/SLC1A2/SLC38A4/SLC4A4/UGT1A3/SLC22A7/NTRK2/IL1B/FABP1/CLDN2/ABCB11/ACSL1/KCNJ10/SLC13A5/SLC7A2/ALB/TNFSF11/SLC16A4/SLC1A1/SLC27A5/PLA2G2A/SLC39A5/CR1/CYP4F2/KMO/NPY5R/PTGS2/CASR/CYP4A11/SLC22A10/SLC10A1/SLC17A8/CLT…	0.477270815362862
GOBP_POSITIVE_REGULATION_OF_HOMOTYPIC_CELL_CELL_ADHESION	GOBP_POSITIVE_REGULATION_OF_HOMOTYPIC_CELL_CELL_ADHESION	10	-0.601034013717566	-1.82147788601774	0.00516087664227916	0.0655431333569453	0.0438115742078612	1315	tags=90%, list=34%, signal=59%	EMILIN1/HTR2A/CTSG/GP6/PLPP3/IL6/ANK3/MMRN1/TNFSF11	0.407017918923954
GOBP_PHOSPHOLIPID_TRANSPORT	GOBP_PHOSPHOLIPID_TRANSPORT	28	-0.431814863257283	-1.82117023509724	0.00793054003782397	0.0870132686655416	0.0581630459509452	1500	tags=71%, list=39%, signal=44%	GLTPD2/LDLR/ABCG8/ABCB4/ATP11C/SCP2/MTTP/ETNPPL/XKR4/APOC3/SLC4A1/PLSCR4/APOA1/ANO3/APOA5/TRPC5/APOA4/CETP/PITPNM3/MFSD2A	0.380730400722792
GOBP_NEGATIVE_REGULATION_OF_DNA_METABOLIC_PROCESS	GOBP_NEGATIVE_REGULATION_OF_DNA_METABOLIC_PROCESS	20	0.415628110199795	1.82073153267327	0.00729033649412214	0.0827876152894377	0.0553384552275257	434	tags=50%, list=11%, signal=45%	CDT1/PLK1/CDC6/POLQ/PARPBP/PIF1/BLM/FANCB/GMNN/RMI2	0.407017918923954
GOBP_CARBON_DIOXIDE_TRANSPORT	GOBP_CARBON_DIOXIDE_TRANSPORT	5	-0.779234399580493	-1.82048152910332	0.00282432022136459	0.0425703757842372	0.0284556914233947	848	tags=100%, list=22%, signal=78%	CA2/HBD/HBA1/HBA2/HBB	0.431707695803346
GOBP_CELLULAR_RESPONSE_TO_RETINOIC_ACID	GOBP_CELLULAR_RESPONSE_TO_RETINOIC_ACID	27	-0.435586787940922	-1.81999064131382	0.00749775324697555	0.0840807648888207	0.056202846609712	765	tags=44%, list=20%, signal=36%	FGFR2/WNT9A/NTRK3/WNT11/WNT7B/LTK/BRINP2/BRINP1/TAT/RET/HAND2/WNT2	0.407017918923954
GOBP_MIDBODY_ABSCISSION	GOBP_MIDBODY_ABSCISSION	4	0.790537102797148	1.81942952763431	0.00672464506352793	0.077993600280187	0.0521339495291552	172	tags=75%, list=5%, signal=72%	KIF20A/AURKB/CEP55	0.407017918923954
GOBP_POSITIVE_REGULATION_OF_CELL_CELL_ADHESION	GOBP_POSITIVE_REGULATION_OF_CELL_CELL_ADHESION	82	-0.332544591812459	-1.81895440152319	0.00240853684154215	0.037763478873562	0.0252425749621374	1181	tags=50%, list=31%, signal=35%	RAG1/HTR2A/CXCL13/SIRPB1/PDCD1LG2/GATA3/SERPINF2/CTSG/CCL2/GP6/CD160/PLPP3/IL6/FGA/FGG/IL10/ANK3/CD4/IL1B/IGF1/SELE/FGB/MMRN1/SKAP1/CD1D/TNFSF11/EGR3/CR1/HAS2/SELP/CEACAM6/CCL21/NR4A3/CCL19/VNN1/EFNB3/MEGF10/EPO/PCK1/VTCN1/CHST4	0.431707695803346
GOBP_RESPONSE_TO_PURINE_CONTAINING_COMPOUND	GOBP_RESPONSE_TO_PURINE_CONTAINING_COMPOUND	43	-0.387609825602071	-1.81819821659191	0.00587531799907831	0.0714033862088942	0.0477287946633093	869	tags=44%, list=23%, signal=35%	PDE2A/DUSP1/HCN1/KCNE1/P2RX3/AQP9/ASS1/IL1B/ABCC9/GPD1/CPS1/P2RY12/FBP1/TAT/FOS/OXT/FOSB/CFTR/CRHBP	0.407017918923954
GOBP_DNA_DAMAGE_RESPONSE_SIGNAL_TRANSDUCTION_BY_P53_CLASS_MEDIATOR	GOBP_DNA_DAMAGE_RESPONSE_SIGNAL_TRANSDUCTION_BY_P53_CLASS_MEDIATOR	12	0.484261636899197	1.81810799977672	0.018396435105174	0.151464976230606	0.101245068798896	99	tags=33%, list=3%, signal=33%	CDKN2A/FOXM1/GTSE1/E2F7	0.352487857583619
GOBP_REGULATION_OF_COMPLEMENT_ACTIVATION	GOBP_REGULATION_OF_COMPLEMENT_ACTIVATION	15	-0.526188726761851	-1.81759431667115	0.00909336901608885	0.0954427987639077	0.063797671037157	1353	tags=80%, list=35%, signal=52%	SERPING1/CFI/C4BPA/A2M/MASP1/CR1L/IL1B/VSIG4/CR1/C6/CFP/CD5L	0.380730400722792
GOBP_CELL_ADHESION_MEDIATED_BY_INTEGRIN	GOBP_CELL_ADHESION_MEDIATED_BY_INTEGRIN	20	-0.469887259859705	-1.81714037980346	0.0142677620343133	0.130595011052813	0.0872947740651538	1315	tags=70%, list=34%, signal=46%	EMILIN1/FYB2/CXCL13/ITGAD/PLPP3/EPHA2/MMRN1/SKAP1/SERPINE1/CCL21/HRG/ITGB8/P2RY12/RET	0.380730400722792
GOBP_ALDEHYDE_CATABOLIC_PROCESS	GOBP_ALDEHYDE_CATABOLIC_PROCESS	5	-0.777399056109072	-1.81619371931068	0.00296823272864917	0.0436095273799637	0.0291503006817201	855	tags=100%, list=22%, signal=78%	ALDH2/AGXT/HOGA1/AGXT2/ADH4	0.431707695803346
GOBP_INTESTINAL_ABSORPTION	GOBP_INTESTINAL_ABSORPTION	19	-0.479984025496775	-1.81560625874736	0.0186555258613779	0.152118894664205	0.101682173259915	585	tags=42%, list=15%, signal=36%	CLDN2/APOA1/APOA4/NPC1L1/CYP8B1/MOGAT2/SLC5A1/HAMP	0.352487857583619
GOBP_MONONUCLEAR_CELL_MIGRATION	GOBP_MONONUCLEAR_CELL_MIGRATION	66	-0.348164534688809	-1.81528115666686	0.0028396816306693	0.0425703757842372	0.0284556914233947	1176	tags=52%, list=31%, signal=36%	CH25H/CXCL13/EDN2/GATA3/CCR1/CTSG/CD69/EDNRB/CCL2/CCL4/IL6/SFTPD/DUSP1/THBS1/PF4/GGT5/TNFSF11/PLG/TRPV4/XG/SERPINE1/CCL21/CXCR1/CXCR2/CCL19/P2RY12/SAA1/S100A12/CCL23/FPR2/RET/CXCL12/ECM1/BMP5	0.431707695803346
GOBP_CALCIUM_MEDIATED_SIGNALING	GOBP_CALCIUM_MEDIATED_SIGNALING	59	-0.355216062675572	-1.81522522994614	0.00713350083804266	0.081801770332408	0.0546794781954522	1758	tags=75%, list=46%, signal=41%	CX3CR1/GBP1/ACKR4/CCR4/FHL2/PRNP/KCNJ8/CXCL8/DEFB1/RAMP3/RGN/CCL3/GRIK3/NMUR1/FCGR3A/NFAM1/SLC8A1/DMD/LRRK2/EDN2/CCR1/NOS1/EDNRB/XCR1/CCL4/AGTR1/CCR9/GRIA3/P2RX3/SGCD/TMEM100/NEGR1/CD4/IGF1/SELE/TNFSF11/RCAN1/TRPM8/CXCR1/CXCR2/P2RY12/FPR2/PDGFRA/AVPR1A	0.407017918923954
GOBP_REGULATION_OF_PLASMA_LIPOPROTEIN_PARTICLE_LEVELS	GOBP_REGULATION_OF_PLASMA_LIPOPROTEIN_PARTICLE_LEVELS	32	-0.411274572741881	-1.8151467931521	0.00883122326701804	0.0935249382028153	0.0625156986017679	1529	tags=72%, list=40%, signal=43%	DGAT2/PLA2G5/LDLR/LIPC/APOH/LIPG/GPLD1/HMOX1/ANGPTL3/MPO/MTTP/CES3/AGTR1/APOC3/PON1/FABP1/APOA1/APOA5/PLA2G2A/APOA4/CETP/LCAT/MFSD2A	0.380730400722792
GOBP_STEROL_HOMEOSTASIS	GOBP_STEROL_HOMEOSTASIS	34	-0.414742397029058	-1.81506805011692	0.00546791240609901	0.0684162438989729	0.0457320728058442	2063	tags=94%, list=54%, signal=44%	ABCA1/CES1/ACOX1/RORA/HDAC9/APOB/ABCG4/ABCG5/TSKU/DGAT2/CYP7B1/LDLR/ABCG8/TTC39B/LIPC/LIPG/ANGPTL3/ERRFI1/MTTP/EPHX2/APOC3/NEGR1/FABP1/APOA1/ABCB11/APOA5/APOA4/ACSM3/NPC1L1/CETP/LCAT/CYP39A1	0.407017918923954
GOBP_CELLULAR_RESPONSE_TO_ESTROGEN_STIMULUS	GOBP_CELLULAR_RESPONSE_TO_ESTROGEN_STIMULUS	6	-0.729213992607644	-1.81469203751573	0.00510804359742627	0.0651981444093604	0.0435809702055213	107	tags=50%, list=3%, signal=49%	ESR1/SFRP1/CRHBP	0.407017918923954
GOBP_PHOSPHATIDYLCHOLINE_METABOLIC_PROCESS	GOBP_PHOSPHATIDYLCHOLINE_METABOLIC_PROCESS	20	-0.469236402062119	-1.81462339309933	0.0145116495140076	0.131974775328507	0.0882170620586906	1456	tags=75%, list=38%, signal=47%	PLA2G5/LDLR/PLAAT3/PLA2G4A/LIPC/PLAAT2/PNPLA7/PEMT/PON1/APOA1/PLA2G2A/APOA4/CETP/LCAT/MFSD2A	0.380730400722792
GOBP_INNATE_IMMUNE_RESPONSE_ACTIVATING_CELL_SURFACE_RECEPTOR_SIGNALING_PATHWAY	GOBP_INNATE_IMMUNE_RESPONSE_ACTIVATING_CELL_SURFACE_RECEPTOR_SIGNALING_PATHWAY	24	-0.455809292615784	-1.81403339297068	0.00964863562199066	0.0988207035478076	0.0660555936985738	1221	tags=58%, list=32%, signal=40%	MASP2/TLR4/FCN1/FFAR2/KLRD1/CD14/SCIMP/MASP1/LILRA2/COLEC11/MBL2/FCN3/COLEC10/FCN2	0.380730400722792
GOBP_MONOCARBOXYLIC_ACID_TRANSPORT	GOBP_MONOCARBOXYLIC_ACID_TRANSPORT	69	-0.344752534299343	-1.81237084417764	0.00424180072835046	0.0570062108466147	0.0381051638653584	1109	tags=49%, list=29%, signal=36%	RBP5/RBP1/SLC16A2/ABCG2/PLA2R1/MPC1/SLCO1B3-SLCO1B7/PLIN2/SLC27A2/SLC6A13/SLCO1B1/SLC6A12/SLC5A12/THBS1/UGT1A3/SLC22A7/IL1B/FABP1/CLDN2/ABCB11/ACSL1/TNFSF11/SLC16A4/SLC27A5/PLA2G2A/CYP4F2/PTGS2/CASR/CYP4A11/SLC10A1/OXT/MFSD2A/SLC22A1/SLCO1B3	0.407017918923954
GOBP_PYRIDINE_CONTAINING_COMPOUND_METABOLIC_PROCESS	GOBP_PYRIDINE_CONTAINING_COMPOUND_METABOLIC_PROCESS	53	-0.366946370337496	-1.80955906066153	0.00460722150959673	0.0601662860379213	0.0402174807726441	1835	tags=77%, list=48%, signal=41%	SHPK/GOT2/PLPBP/PFKFB3/NCOR1/PC/NADK2/SLC25A18/DHTKD1/GOT1/PGM1/CD38/KYNU/ACMSD/HTR2A/NAMPT/DCXR/HAAO/ALDH1L1/FMO2/MTTP/PSAT1/PFKFB1/HK3/NOCT/SLC4A1/SLC4A4/IGF1/FABP1/GCK/OGDHL/CBFA2T3/ENO3/GPD1/ALDOB/ALPL/ASPDH/FBP1/KMO/IDO2/NNMT	0.407017918923954
GOBP_PORPHYRIN_CONTAINING_COMPOUND_METABOLIC_PROCESS	GOBP_PORPHYRIN_CONTAINING_COMPOUND_METABOLIC_PROCESS	17	-0.509558776972627	-1.80926667656775	0.0072656769474732	0.082757037877049	0.055318016098309	1482	tags=82%, list=39%, signal=51%	AMBP/FXN/SLCO2B1/BDH2/ALAS1/HMOX1/ALAS2/SLCO1B1/UGT1A1/HPX/UGT1A4/CYP1A1/SLCO1B3/CYP1A2	0.407017918923954
GOBP_POSITIVE_REGULATION_OF_FILOPODIUM_ASSEMBLY	GOBP_POSITIVE_REGULATION_OF_FILOPODIUM_ASSEMBLY	7	-0.689034681514037	-1.80809186305528	0.00698901715620106	0.0808751871378164	0.0540601140254708	690	tags=71%, list=18%, signal=59%	TENM2/TENM1/CCL21/MYO3A/GPM6A	0.407017918923954
GOBP_EXTRINSIC_APOPTOTIC_SIGNALING_PATHWAY_VIA_DEATH_DOMAIN_RECEPTORS	GOBP_EXTRINSIC_APOPTOTIC_SIGNALING_PATHWAY_VIA_DEATH_DOMAIN_RECEPTORS	19	-0.477589065666892	-1.80654699046841	0.019942094113303	0.160040818476429	0.106977494603161	915	tags=53%, list=24%, signal=40%	ATF3/FGA/FGG/THBS1/FGB/SERPINE1/BMPR1B/HGF/SFRP1/BMP5	0.352487857583619
GOBP_BLOOD_VESSEL_ENDOTHELIAL_CELL_MIGRATION	GOBP_BLOOD_VESSEL_ENDOTHELIAL_CELL_MIGRATION	28	-0.428143609822742	-1.80568679983508	0.00876531874526105	0.0935249382028153	0.0625156986017679	734	tags=43%, list=19%, signal=35%	EPHA2/THBS1/TBXA2R/APOA1/ID1/MMRN1/PLG/NR4A1/EGR3/HRG/PTGS2/GDF2	0.380730400722792
GOBP_HEAT_GENERATION	GOBP_HEAT_GENERATION	9	-0.635831629578494	-1.8032002470932	0.00899917483244091	0.0946497063122149	0.0632675372607962	1172	tags=89%, list=31%, signal=62%	HTR2A/ADRB2/EDNRB/ABAT/IL1B/ADRB1/TNFSF11/PTGS2	0.380730400722792
GOBP_CD40_SIGNALING_PATHWAY	GOBP_CD40_SIGNALING_PATHWAY	6	0.644374508261212	1.80267631016847	0.0175439134960324	0.148044984318679	0.098959013467612	1362	tags=100%, list=36%, signal=64%	FANCD2/TREM2/RNF31/TRAF5/TRAF2/FANCA	0.352487857583619
GOBP_RESPONSE_TO_VITAMIN_A	GOBP_RESPONSE_TO_VITAMIN_A	7	-0.686937053468047	-1.80258748961309	0.00719561417864646	0.0823281982601893	0.0550313630541983	303	tags=57%, list=8%, signal=53%	EPO/LRAT/CYP1A1/CYP26A1	0.407017918923954
GOBP_RESPONSE_TO_MAGNESIUM_ION	GOBP_RESPONSE_TO_MAGNESIUM_ION	10	-0.594657215909213	-1.80215253017028	0.0059497904992594	0.07179319652313	0.0479893590067337	874	tags=70%, list=23%, signal=54%	SLC34A1/ANK3/THBS1/SMPD3/ALLC/FBP1/FGF23	0.407017918923954
GOBP_PYRIMIDINE_CONTAINING_COMPOUND_TRANSMEMBRANE_TRANSPORT	GOBP_PYRIMIDINE_CONTAINING_COMPOUND_TRANSMEMBRANE_TRANSPORT	7	-0.686056467513879	-1.80027674917989	0.00733266939168089	0.0827876152894377	0.0553384552275257	694	tags=71%, list=18%, signal=59%	SLC19A3/AQP9/SLC28A1/SLC28A3/SLC22A1	0.407017918923954
GOBP_REGULATION_OF_NITRIC_OXIDE_METABOLIC_PROCESS	GOBP_REGULATION_OF_NITRIC_OXIDE_METABOLIC_PROCESS	17	-0.50682409733787	-1.799556776635	0.0076514552879382	0.0850533760672343	0.0568529776705266	1149	tags=65%, list=30%, signal=45%	KLF4/TLR4/IL10/ASS1/IL1B/IGF1/AGXT2/HBB/PTGIS/PTGS2/ESR1	0.407017918923954
GOBP_PROTEIN_RNA_COMPLEX_ORGANIZATION	GOBP_PROTEIN_RNA_COMPLEX_ORGANIZATION	6	0.642800944138474	1.7982741702169	0.018558001556631	0.151566958050941	0.101313237405745	1368	tags=100%, list=36%, signal=64%	CELF3/BOP1/SCNM1/KHDC4/RPL10L/SNRPE	0.352487857583619
GOBP_POSITIVE_REGULATION_OF_SYNAPTIC_PLASTICITY	GOBP_POSITIVE_REGULATION_OF_SYNAPTIC_PLASTICITY	4	0.781203024554876	1.79794704754938	0.00805928366649755	0.0878565687249089	0.0587267404409424	24	tags=50%, list=1%, signal=50%	CPLX2/CDC20	0.380730400722792
GOBP_NEGATIVE_REGULATION_OF_TYPE_II_INTERFERON_PRODUCTION	GOBP_NEGATIVE_REGULATION_OF_TYPE_II_INTERFERON_PRODUCTION	18	-0.503196199404453	-1.79766569253512	0.0100192802087693	0.101795886921096	0.0680443217386414	1615	tags=89%, list=42%, signal=52%	CD274/PRNP/INHBA/LILRB1/AXL/NLRP6/TLR4/PDCD1LG2/GATA3/PGLYRP1/IL10/IL33/CR1/PGLYRP2/IL20RA/IL1RL1	0.380730400722792
GOBP_SYNAPSE_ASSEMBLY	GOBP_SYNAPSE_ASSEMBLY	97	-0.321464623647123	-1.79762127132487	0.00187563408010441	0.0309357828796441	0.0206786779620171	857	tags=39%, list=22%, signal=31%	LRRTM1/ERBB4/CRTAC1/LRRC4/ELFN1/FLRT2/SPTBN2/WNT7A/NTRK3/PCLO/NEGR1/NTRK2/PTPRS/IL1RAP/PTPRD/SLITRK2/PTPN13/EPHB1/PLXNA4/LRRTM4/CBLN2/CLSTN2/NRG3/MUSK/CPEB3/IGLON5/RELN/DSCAM/IL1RAPL2/NRXN1/ADGRB3/LRRN1/LRRN3/GABRB3/OXT/SLITRK6/GPM6A/SLITRK3	0.45505986738723
GOBP_CELLULAR_RESPONSE_TO_PEPTIDE_HORMONE_STIMULUS	GOBP_CELLULAR_RESPONSE_TO_PEPTIDE_HORMONE_STIMULUS	75	-0.336887458736373	-1.79463483749233	0.00278246623828504	0.0424302317668952	0.0283620137229081	1175	tags=52%, list=31%, signal=37%	PRKCB/NAMPT/KLF4/GPLD1/SRD5A1/PCK2/SORL1/ERRFI1/HMGCS2/FOXO1/SLC39A14/AHSG/AGTR1/CA2/MZB1/PDK4/NR4A2/ASS1/IL1B/IGF1/IGFBP1/GCK/SOCS3/NR4A1/PLA2G2A/VWA2/SOCS2/NR4A3/ADCY1/CPS1/PRKAR2B/FBP1/GHR/TAT/FOS/PCK1/GLP2R/GCGR/CRHBP	0.431707695803346
GOBP_REGULATION_OF_INTESTINAL_ABSORPTION	GOBP_REGULATION_OF_INTESTINAL_ABSORPTION	9	-0.632541831835954	-1.79387047514372	0.00927821350830386	0.0961904584126196	0.064297435764659	585	tags=56%, list=15%, signal=47%	CLDN2/APOA1/APOA4/CYP8B1/HAMP	0.380730400722792
GOBP_EMBRYONIC_PLACENTA_MORPHOGENESIS	GOBP_EMBRYONIC_PLACENTA_MORPHOGENESIS	14	-0.533289011858842	-1.79361995081008	0.0158834954636987	0.139842148780285	0.0934759198237966	823	tags=57%, list=22%, signal=45%	IL10/FGFR2/CCN1/SOCS3/WNT7B/GRHL2/BMP5/RSPO3	0.352487857583619
GOBP_MYELOID_LEUKOCYTE_ACTIVATION	GOBP_MYELOID_LEUKOCYTE_ACTIVATION	82	-0.326979148524295	-1.78851250646707	0.0033831427005523	0.0474761461845461	0.0317348987626192	1840	tags=76%, list=48%, signal=40%	C5AR1/SHPK/ENPP3/PTPRC/C1QA/CLU/IL18RAP/CX3CR1/LBP/CNR2/CST7/SNCA/KCNJ8/CXCL8/FCER1A/SLC18A2/LDLR/PLA2G4A/CD300A/CCL3/PTGDR/FCGR3A/JUN/CAMP/LRRK2/TLR4/EDN2/SUCNR1/CTSG/CLEC4D/SCN11A/IL6/FOXF1/CD226/PRAM1/IL10/CAMK4/THBS1/CLEC12A/LILRA2/ANXA3/FCAR/IL1B/IL1RAP/IRF4/VSIG4/IL33/NR4A1/PLA2G2A/NR4A3/CXCR1/CXCR2/ITGB8/S100A12/FPR2/FCGR2B/CXCL6/IL1RL1/TSLP/DNASE1L3/IL13RA2/MT1G	0.431707695803346
GOBP_LEUKOCYTE_MEDIATED_CYTOTOXICITY	GOBP_LEUKOCYTE_MEDIATED_CYTOTOXICITY	41	-0.376997467344345	-1.78846226478906	0.0112106802200486	0.110368712243889	0.0737747309144604	2194	tags=93%, list=57%, signal=40%	LAG3/ELANE/AZU1/KLRK1/MYD88/SLAMF6/CLEC12B/GZMM/KLRC1/NKG7/PTPRC/PRF1/IL18RAP/CX3CR1/SH2D1A/CD1C/KLRB1/KIR3DL1/F2/IL7R/SERPINB9/LILRB1/FCGR3A/TREM1/NLRP6/CTSG/CD160/KLRD1/NCR1/CD226/DAO/ARG1/AZGP1/FCGR3B/CD1D/FCGR2B/CXCL6/DNASE1L3	0.380730400722792
GOBP_HEMOSTASIS	GOBP_HEMOSTASIS	90	-0.321296645066365	-1.78791452602587	0.00313607585800989	0.0452592765871882	0.0302530570821969	1427	tags=59%, list=37%, signal=38%	PROS1/CPB2/PLA2G4A/SERPING1/SERPINA10/EMILIN1/HPS5/SERPINC1/THBD/F12/AXL/MPIG6B/APOH/HTR2A/F8/F3/TLR4/SERPINF2/CTSG/F11/GP6/IL6/GP5/FGA/FGG/FGL1/SLC4A1/THBS1/TBXA2R/KLKB1/PF4/FGB/MMRN1/PLG/ADRA2B/SERPINE1/SELP/PROZ/HRG/C1QTNF1/CYP4F2/SVEP1/ANGPTL1/P2RY12/HBB/TFPI2/ADAMTS13/SAA1/ANXA8/PDGFRA/F9/ANGPTL6/HGFAC	0.431707695803346
GOBP_BILE_ACID_METABOLIC_PROCESS	GOBP_BILE_ACID_METABOLIC_PROCESS	20	-0.462271179082949	-1.78768759591777	0.0196333033393521	0.158312985656998	0.105822544085691	1229	tags=65%, list=32%, signal=44%	ACOX2/SCP2/ERRFI1/ACAA1/SLC27A2/SULT2A1/FABP1/ABCB11/SLC27A5/UGT2A1/AKR1D1/CYP8B1/CYP39A1	0.352487857583619
GOBP_REGULATION_OF_SMALL_MOLECULE_METABOLIC_PROCESS	GOBP_REGULATION_OF_SMALL_MOLECULE_METABOLIC_PROCESS	95	-0.319349640922877	-1.78730846978951	0.0021070325460974	0.0340284303631441	0.0227459235723882	961	tags=41%, list=25%, signal=32%	LEPR/FOXO1/PFKFB1/PPARGC1A/PPP1R3B/AGTR1/EPHX2/APOC3/SIK1/UGT1A9/SLC4A1/PDK4/SLC4A4/UGT1A3/CD244/IL1B/IGF1/APOA1/ABCB11/GCK/UGT1A1/CBFA2T3/APOA5/IGFBP3/GPD1/ALDOB/C1QTNF1/APOA4/FBP1/GNMT/EGR1/ACADL/PTGS2/UGT1A4/NNMT/PTH1R/AVPR1A/BMP5/MFSD2A	0.431707695803346
GOBP_CELL_RECOGNITION	GOBP_CELL_RECOGNITION	63	-0.347576103656879	-1.78718421756634	0.00280812961255075	0.0425703757842372	0.0284556914233947	412	tags=24%, list=11%, signal=22%	CCL21/IGLON5/CRP/DSCAM/FETUB/CCL19/NCAM2/MBL2/EFNB3/MEGF10/CFP/FCN3/COLEC10/FCN2/CLEC4M	0.431707695803346
GOBP_POSITIVE_REGULATION_OF_COAGULATION	GOBP_POSITIVE_REGULATION_OF_COAGULATION	14	-0.530573584785163	-1.78448710901882	0.0174586839119547	0.147816857121216	0.0988065243947136	1465	tags=86%, list=38%, signal=53%	F2/EMILIN1/THBD/F12/APOH/F3/SERPINF2/THBS1/TBXA2R/PLG/SERPINE1/HRG	0.352487857583619
GOBP_PHOSPHOLIPASE_C_ACTIVATING_G_PROTEIN_COUPLED_RECEPTOR_SIGNALING_PATHWAY	GOBP_PHOSPHOLIPASE_C_ACTIVATING_G_PROTEIN_COUPLED_RECEPTOR_SIGNALING_PATHWAY	42	-0.379740412725402	-1.78239106993345	0.0133685422759216	0.125336575126433	0.0837798314005842	1184	tags=52%, list=31%, signal=37%	DRD1/PRKCB/HTR2A/FFAR2/EDNRB/AGTR1/LPAR1/GPR83/ANO1/SELE/GNA14/ADRA1B/FPR1/CXCR2/P2RY12/NRXN1/CASR/FPR2/ESR1/PTH1R/ADRA1A/CHRM2	0.380730400722792
GOBP_RESPONSE_TO_IONIZING_RADIATION	GOBP_RESPONSE_TO_IONIZING_RADIATION	28	0.346273344151849	1.78020592269622	0.0156743623541844	0.138720837559681	0.0927263918834086	456	tags=36%, list=12%, signal=32%	TICRR/RAD54L/XRCC2/LCN2/ECT2/BLM/RAD51AP1/RAD51/FANCD2/RAD54B	0.352487857583619
GOBP_INTRINSIC_APOPTOTIC_SIGNALING_PATHWAY_IN_RESPONSE_TO_DNA_DAMAGE_BY_P53_CLASS_MEDIATOR	GOBP_INTRINSIC_APOPTOTIC_SIGNALING_PATHWAY_IN_RESPONSE_TO_DNA_DAMAGE_BY_P53_CLASS_MEDIATOR	5	0.681699003670687	1.77956666101328	0.0243176247968411	0.176857910639071	0.118218691712728	1219	tags=100%, list=32%, signal=68%	TP73/ATAD5/BRCA2/MSH2/NUPR1	0.352487857583619
GOBP_SUCKLING_BEHAVIOR	GOBP_SUCKLING_BEHAVIOR	3	-0.936582809224319	-1.77954859822974	0.000329485586284651	0.00789522065248125	0.00527747191486638	246	tags=100%, list=6%, signal=94%	CNTFR/DACH1/HAND2	0.49849310876659
GOBP_POSITIVE_REGULATION_OF_CARBOHYDRATE_METABOLIC_PROCESS	GOBP_POSITIVE_REGULATION_OF_CARBOHYDRATE_METABOLIC_PROCESS	20	-0.459630179278771	-1.77747436436801	0.0203649700006566	0.16189991800209	0.108220188881824	1172	tags=65%, list=31%, signal=45%	HTR2A/GPLD1/FOXO1/PPARGC1A/PPP1R3B/SLC4A4/CD244/IGF1/GCK/HAS2/GPD1/NNMT/PTH1R	0.352487857583619
GOBP_REGULATION_OF_LEUKOCYTE_TETHERING_OR_ROLLING	GOBP_REGULATION_OF_LEUKOCYTE_TETHERING_OR_ROLLING	7	-0.676889714628516	-1.77622232674321	0.00884028089478946	0.0935249382028153	0.0625156986017679	608	tags=71%, list=16%, signal=60%	SELE/SELP/CCL21/CXCL12/CHST4	0.380730400722792
GOBP_NEGATIVE_REGULATION_OF_IMMUNOGLOBULIN_PRODUCTION	GOBP_NEGATIVE_REGULATION_OF_IMMUNOGLOBULIN_PRODUCTION	5	-0.760152261971719	-1.77590100356276	0.00457361026293977	0.0598812890096238	0.0400269776975732	552	tags=80%, list=14%, signal=69%	IL33/CR1/FCGR2B/IL13RA2	0.407017918923954
GOBP_GRANULOCYTE_ACTIVATION	GOBP_GRANULOCYTE_ACTIVATION	22	-0.455286027875935	-1.77509481463452	0.00594360516186111	0.07179319652313	0.0479893590067337	1586	tags=77%, list=42%, signal=45%	CXCL8/FCER1A/CD300A/CCL3/CAMP/CTSG/PRAM1/CLEC12A/LILRA2/ANXA3/FCAR/PLA2G2A/CXCR1/CXCR2/FCGR2B/CXCL6/DNASE1L3	0.407017918923954
GOBP_PROTEIN_LIPID_COMPLEX_ASSEMBLY	GOBP_PROTEIN_LIPID_COMPLEX_ASSEMBLY	10	-0.585125527643596	-1.77326604621765	0.00796864597158476	0.0872429343440745	0.0583165634043029	1024	tags=70%, list=27%, signal=51%	MTTP/APOC3/FABP1/APOA1/APOA4/LCAT/MFSD2A	0.380730400722792
GOBP_POSITIVE_REGULATION_OF_CELL_ADHESION	GOBP_POSITIVE_REGULATION_OF_CELL_ADHESION	119	-0.300243372117414	-1.77233246788014	0.00135459299698081	0.0244887274899022	0.0163692159152207	1181	tags=47%, list=31%, signal=34%	RAG1/HTR2A/CXCL13/SIRPB1/PDCD1LG2/GATA3/SERPINF2/CTSG/CCL2/GP6/CD160/PLPP3/IL6/FOXF1/FGA/LAMA1/FGG/EPB41L4B/IL10/LAMA2/TEK/NDNF/ANK3/CD4/IL1B/CCN1/IGF1/SELE/FGB/APOA1/MMRN1/SKAP1/CD1D/TNFSF11/EGR3/CR1/HAS2/SELP/CEACAM6/CCL21/HRG/NR4A3/CCL19/P2RY12/VNN1/EFNB3/MEGF10/EPO/SAA1/RET/CXCL12/PCK1/VTCN1/NRG1/SFRP1/CHST4	0.45505986738723
GOBP_NATURAL_KILLER_CELL_ACTIVATION	GOBP_NATURAL_KILLER_CELL_ACTIVATION	20	-0.458278494340616	-1.77224715032815	0.0215844151193845	0.167520595815225	0.111977268082899	2079	tags=100%, list=54%, signal=46%	KLRK1/FGR/KLRC1/NKG7/FYN/PTPRC/PBX1/SH2D1A/NFIL3/FCGR3A/AXL/ID2/CD160/KLRD1/NCR1/PGLYRP1/IL18R1/CLEC12A/CD244/PGLYRP2	0.352487857583619
GOBP_POSITIVE_REGULATION_OF_FATTY_ACID_BIOSYNTHETIC_PROCESS	GOBP_POSITIVE_REGULATION_OF_FATTY_ACID_BIOSYNTHETIC_PROCESS	7	-0.675369369829768	-1.7722327988814	0.00925144869783835	0.0961787054850546	0.0642895796517177	627	tags=71%, list=16%, signal=60%	IL1B/APOA5/APOA4/PTGS2/AVPR1A	0.380730400722792
GOBP_CELLULAR_RESPONSE_TO_STEROID_HORMONE_STIMULUS	GOBP_CELLULAR_RESPONSE_TO_STEROID_HORMONE_STIMULUS	51	-0.362843908277639	-1.7721447801779	0.00672131414858117	0.077993600280187	0.0521339495291552	1088	tags=49%, list=28%, signal=36%	SRD5A1/PCK2/NR3C2/ERRFI1/FLT3/HMGCS2/ETNPPL/UGT1A9/AR/NKX3-1/PGR/UGT1A3/ASS1/ZFP36/IGF1/SOX10/TCF21/UGT1A1/DEFA3/ESRRG/NR4A3/UGT1A4/PCK1/ESR1/SFRP1	0.407017918923954
GOBP_LONG_TERM_SYNAPTIC_POTENTIATION	GOBP_LONG_TERM_SYNAPTIC_POTENTIATION	20	-0.458106770054949	-1.77158306095962	0.0215844151193845	0.167520595815225	0.111977268082899	857	tags=50%, list=22%, signal=39%	LRRTM1/GRIA3/NTRK2/SLC1A1/RELN/ADCY1/TNR/MME/CAMK2B/CALN1	0.352487857583619
GOBP_POSITIVE_REGULATION_OF_ENDOCYTOSIS	GOBP_POSITIVE_REGULATION_OF_ENDOCYTOSIS	49	-0.366319062546863	-1.7715341343597	0.00643254599082961	0.0758174794278757	0.0506793458914698	608	tags=33%, list=16%, signal=28%	SELE/APOA1/COLEC11/APOA5/SERPINE1/CCL21/CCL19/MBL2/CFP/FPR2/FCGR2B/NTF3/FCN3/COLEC10/HAMP/FCN2	0.407017918923954
GOBP_NEGATIVE_REGULATION_OF_IMMUNE_EFFECTOR_PROCESS	GOBP_NEGATIVE_REGULATION_OF_IMMUNE_EFFECTOR_PROCESS	38	-0.39003000352754	-1.76969236681152	0.00522585901411462	0.0660382183873191	0.0441425082574938	2023	tags=89%, list=53%, signal=43%	CLEC12B/IRAK3/KLRC1/ENPP3/PTPRC/CLU/CX3CR1/DUSP10/FCRL3/CD274/ASCL2/IL7R/SERPINB9/LILRB1/CD300A/SERPING1/FGL2/C4BPA/A2M/CD69/KLRD1/FOXF1/PGLYRP1/IL10/MASP1/CR1L/ARG1/APOA1/VSIG4/IL33/CR1/PGLYRP2/FCGR2B/IL13RA2	0.407017918923954
GOBP_ALPHA_AMINO_ACID_BIOSYNTHETIC_PROCESS	GOBP_ALPHA_AMINO_ACID_BIOSYNTHETIC_PROCESS	29	-0.420365055263136	-1.76772936006738	0.00921659105882161	0.0961787054850546	0.0642895796517177	1567	tags=72%, list=41%, signal=43%	GOT1/GLUD1/PAH/MTHFD2L/MTHFD1/RIDA/SHMT1/PSAT1/FOLH1/OAT/AGXT/CTH/HAO1/ASS1/PHGDH/OTC/LGSN/CPS1/AGXT2/BHMT/GLS2	0.380730400722792
GOBP_CELLULAR_RESPONSE_TO_GLUCAGON_STIMULUS	GOBP_CELLULAR_RESPONSE_TO_GLUCAGON_STIMULUS	9	-0.622213691342578	-1.76458016521998	0.0127662069531726	0.121446313337297	0.081179429431174	651	tags=67%, list=17%, signal=55%	ASS1/ADCY1/CPS1/PRKAR2B/GLP2R/GCGR	0.380730400722792
GOBP_NEGATIVE_REGULATION_OF_PEPTIDASE_ACTIVITY	GOBP_NEGATIVE_REGULATION_OF_PEPTIDASE_ACTIVITY	5	-0.75517183093371	-1.76426550246508	0.00514086901776626	0.0654526681961218	0.0437511037832164	463	tags=80%, list=12%, signal=70%	CR1/FETUB/SPOCK3/ECM1	0.407017918923954
GOBP_COMPLEMENT_ACTIVATION_LECTIN_PATHWAY	GOBP_COMPLEMENT_ACTIVATION_LECTIN_PATHWAY	14	-0.524323407738227	-1.76346578287448	0.0211341330798018	0.165681166736718	0.110747722294567	1353	tags=71%, list=35%, signal=46%	SERPING1/MASP2/FCN1/A2M/MASP1/COLEC11/MBL2/FCN3/COLEC10/FCN2	0.352487857583619
GOBP_MYELOID_LEUKOCYTE_MEDIATED_IMMUNITY	GOBP_MYELOID_LEUKOCYTE_MEDIATED_IMMUNITY	35	-0.392857329044184	-1.76319911592587	0.013321726391984	0.125322907539405	0.0837706954549457	1514	tags=74%, list=40%, signal=45%	FCER1A/SLC18A2/F2/SERPINB9/CD300A/CCL3/PTGDR/FCGR3A/TREM1/NLRP6/CTSG/SCN11A/IL6/FOXF1/PRAM1/DAO/CAMK4/ARG1/ANXA3/FCAR/FCGR3B/NR4A3/FCGR2B/CXCL6/DNASE1L3/IL13RA2	0.380730400722792
GOBP_RESPONSE_TO_PROGESTERONE	GOBP_RESPONSE_TO_PROGESTERONE	11	-0.571048306618363	-1.76296904910952	0.0258798083531776	0.185168206245271	0.123773615836625	1104	tags=73%, list=29%, signal=52%	PTGER2/ERRFI1/THBS1/SOX10/DSG1/FOS/OXT/FOSB	0.352487857583619
GOBP_MULTICELLULAR_ORGANISM_GROWTH	GOBP_MULTICELLULAR_ORGANISM_GROWTH	52	-0.361943298385134	-1.76109833667018	0.00503714929405563	0.0644767173855596	0.0430987403826553	764	tags=40%, list=20%, signal=33%	GMNC/SPTBN2/AR/SLC1A2/DIO3/IGF1/ADRB1/FABP1/ATF5/SMPD3/SOCS2/BRINP2/GHR/ALKAL1/ALKAL2/PLAC8/NPY1R/MME/GRHL2/SLITRK6/MFSD2A	0.407017918923954
GOBP_ORGANOPHOSPHATE_CATABOLIC_PROCESS	GOBP_ORGANOPHOSPHATE_CATABOLIC_PROCESS	70	-0.328368313693891	-1.76093858825582	0.0079878480322808	0.0872650924816913	0.0583313747634916	1833	tags=71%, list=48%, signal=38%	SUCLG2/ENPP3/NT5E/PFKFB3/NCOR1/PDE4B/ENTPD5/DPYD/DHTKD1/ABHD6/NT5C1B/PGM1/PLA2G5/LDLR/PLA2G4A/MLYCD/LIPC/ACAT1/LIPG/HTR2A/ENTPD8/ANGPTL3/MTTP/PNPLA7/UPP2/ETNPPL/GDA/PFKFB1/HK3/PDE2A/DPYS/SLC4A1/PDE7B/SLC4A4/XDH/IGF1/PON1/FABP1/GCK/CDA/SMPD3/OGDHL/CBFA2T3/ENO3/GPD1/ALDOB/VNN1/FBP1/NNMT/NUDT10	0.380730400722792
GOBP_ORGANIC_ACID_TRANSPORT	GOBP_ORGANIC_ACID_TRANSPORT	120	-0.301299529931723	-1.76018316204325	0.00323060794295514	0.0462295446484849	0.030901621912589	1109	tags=44%, list=29%, signal=32%	RBP5/SLC38A2/RBP1/SLC16A2/ABCG2/PLA2R1/MPC1/ACE2/SLC7A8/SLCO1B3-SLCO1B7/PLIN2/SLC27A2/SLC6A13/SLCO1B1/AGXT/SLC6A20/SLC6A12/SLC5A12/ABAT/THBS1/SLC1A2/SLC38A4/UGT1A3/SLC22A7/NTRK2/IL1B/FABP1/CLDN2/ABCB11/ACSL1/KCNJ10/SLC13A5/SLC7A2/ALB/TNFSF11/SLC16A4/SLC1A1/SLC27A5/PLA2G2A/CYP4F2/KMO/NPY5R/PTGS2/CASR/CYP4A11/SLC10A1/SLC17A8/CLTRN/OXT/AVPR1A/MFSD2A/SLC22A1/SLCO1B3	0.431707695803346
GOBP_REGULATION_OF_ACUTE_INFLAMMATORY_RESPONSE	GOBP_REGULATION_OF_ACUTE_INFLAMMATORY_RESPONSE	21	-0.456957421327532	-1.7596868041715	0.0122070912724454	0.117224997474523	0.078357738070012	1063	tags=57%, list=28%, signal=41%	FFAR2/EDNRB/IL6/APCS/C2CD4B/KLKB1/IL1B/TNFSF11/NPY5R/PTGS2/FCGR2B/DNASE1L3	0.380730400722792
GOBP_TRABECULA_MORPHOGENESIS	GOBP_TRABECULA_MORPHOGENESIS	19	-0.464880949199544	-1.75847677444169	0.0281461275324464	0.196134880473015	0.131104166531015	129	tags=21%, list=3%, signal=20%	NRG1/SFRP1/BMP5/BMP10	0.352487857583619
GOBP_REGULATION_OF_APOPTOTIC_SIGNALING_PATHWAY	GOBP_REGULATION_OF_APOPTOTIC_SIGNALING_PATHWAY	86	-0.321680761061975	-1.75808869895851	0.00408285439047055	0.0554569526833967	0.0370695795789723	915	tags=41%, list=24%, signal=32%	ATF3/ACAA2/FGA/FGG/IL10/AR/G0S2/NKX3-1/CTH/THBS1/NR4A2/EYA2/IL1B/PF4/IGF1/FGB/TNFSF11/S100A8/SERPINE1/VNN1/EPO/PTGS2/IL20RA/NGFR/PAK5/BMPR1B/FCGR2B/SRPX/HGF/RET/CXCL12/NRG1/DBH/SFRP1/BMP5	0.407017918923954
GOBP_RESPONSE_TO_FOOD	GOBP_RESPONSE_TO_FOOD	16	-0.48728683250383	-1.75765698014973	0.0241309778552094	0.176831383388579	0.118200959868918	586	tags=44%, list=15%, signal=37%	FABP1/CPS1/GHR/ALKAL1/ALKAL2/CYP1A1/OXT	0.352487857583619
GOBP_RESPONSE_TO_FUNGUS	GOBP_RESPONSE_TO_FUNGUS	26	-0.424057245266561	-1.757477066084	0.0170707164121041	0.146238177695596	0.0977512737946346	1758	tags=81%, list=46%, signal=44%	CX3CR1/ADM/CLEC4E/S100A9/PLA2G5/CLEC4C/CAMP/TLR4/MPO/CTSG/ANG/LEAP2/CLEC4D/SCIMP/ARG1/DEFA3/S100A8/HRG/S100A12/TSLP/HAMP	0.352487857583619
GOBP_POSITIVE_REGULATION_OF_INFLAMMATORY_RESPONSE	GOBP_POSITIVE_REGULATION_OF_INFLAMMATORY_RESPONSE	56	-0.344099847101653	-1.75706258693545	0.0078281018057878	0.0862887752158133	0.0576787664099745	1751	tags=73%, list=46%, signal=40%	CD81/C3/GBP1/LBP/CREB3L3/SNCA/MEFV/S100A9/GZMK/TLR2/LDLR/TLR3/NLRP12/CCL3/NLRP6/HTR2A/LRRK2/TLR4/SUCNR1/CCR1/FFAR2/AGTR1/IL6/PDE2A/C2CD4B/CD4/IL1B/IL1RAP/IL33/GNA14/TNFSF11/TRPV4/PLA2G2A/LILRA5/S100A8/SERPINE1/NPY5R/PTGS2/S100A12/IL1RL1/TSLP	0.380730400722792
GOBP_REGULATION_OF_PRESYNAPSE_ORGANIZATION	GOBP_REGULATION_OF_PRESYNAPSE_ORGANIZATION	11	-0.568759237363067	-1.75590211939169	0.0274646552797371	0.193241618865741	0.129170198178914	693	tags=64%, list=18%, signal=52%	WNT7A/NTRK3/IL1RAP/SLITRK2/IL1RAPL2/NRXN1/SLITRK3	0.352487857583619
GOBP_DEFENSE_RESPONSE_TO_BACTERIUM	GOBP_DEFENSE_RESPONSE_TO_BACTERIUM	111	-0.297261130637324	-1.75383627153316	0.00341515918308937	0.0477934122592121	0.0319469717207148	1171	tags=44%, list=31%, signal=32%	CAMP/CXCL13/TLR4/WFDC2/MPO/MMP7/CTSG/ANG/LEAP2/CLEC4D/CD160/IRF8/RNASE4/IL6/PGLYRP1/FGA/DAO/SFTPD/IL10/SSC5D/IL18R1/EPHA2/ANXA3/CD4/IL1B/FGB/IL33/DEFA3/PLA2G2A/S100A8/SERPINE1/SELP/GBP7/CRP/PGLYRP2/MBL2/CFP/HP/S100A12/FPR2/PPBP/CXCL6/ZG16/PLAC8/JCHAIN/TSLP/STAB2/HAMP/FCN2	0.431707695803346
GOBP_POSTSYNAPTIC_DENSITY_ASSEMBLY	GOBP_POSTSYNAPTIC_DENSITY_ASSEMBLY	12	-0.551210478371183	-1.75126994534289	0.0176793307860394	0.148731759642987	0.0994180807496293	688	tags=58%, list=18%, signal=48%	NTRK3/PTPRS/IL1RAP/PTPRD/RELN/NRXN1/SLITRK3	0.352487857583619
GOBP_RESPONSE_TO_ERYTHROPOIETIN	GOBP_RESPONSE_TO_ERYTHROPOIETIN	3	-0.92164570230608	-1.75116743703805	0.000628249779697886	0.0130799544297757	0.00874314920244555	303	tags=100%, list=8%, signal=92%	EPO/MT2A/MT1X	0.477270815362862
GOBP_LEARNING	GOBP_LEARNING	48	-0.36266148485213	-1.75114751438738	0.00733354859847381	0.0827876152894377	0.0553384552275257	501	tags=31%, list=13%, signal=27%	SLC1A1/CLSTN2/RELN/PRKAR2B/NRXN1/BCHE/ADGRB3/PAK5/FOXP2/TNR/FOS/TH/DBH/GABRB3/TTC36	0.407017918923954
GOBP_HYDROGEN_PEROXIDE_METABOLIC_PROCESS	GOBP_HYDROGEN_PEROXIDE_METABOLIC_PROCESS	19	-0.46262779305868	-1.74995389831669	0.0291603754383989	0.19964246257017	0.133448770541672	560	tags=37%, list=15%, signal=32%	HBA1/HBA2/APOA4/HBB/HP/CYP1A1/CYP1A2	0.352487857583619
GOBP_REGULATION_OF_CELL_ADHESION_MEDIATED_BY_INTEGRIN	GOBP_REGULATION_OF_CELL_ADHESION_MEDIATED_BY_INTEGRIN	12	-0.550456829147666	-1.74887550023296	0.0179451804120323	0.149570334144708	0.0999786164934862	734	tags=58%, list=19%, signal=47%	EPHA2/SKAP1/SERPINE1/CCL21/HRG/P2RY12/RET	0.352487857583619
GOBP_PLASMINOGEN_ACTIVATION	GOBP_PLASMINOGEN_ACTIVATION	13	-0.530484782205356	-1.74512697182809	0.0180306199185598	0.149570334144708	0.0999786164934862	1450	tags=85%, list=38%, signal=53%	CLEC3B/F12/APOH/SERPINF2/F11/FGA/FGG/THBS1/KLKB1/FGB/SERPINE1	0.352487857583619
GOBP_DOUBLE_STRAND_BREAK_REPAIR_VIA_SYNTHESIS_DEPENDENT_STRAND_ANNEALING	GOBP_DOUBLE_STRAND_BREAK_REPAIR_VIA_SYNTHESIS_DEPENDENT_STRAND_ANNEALING	4	0.757798165137615	1.74408051533575	0.0136579444046287	0.127073914973468	0.0849411367842944	928	tags=100%, list=24%, signal=76%	RAD54L/RAD51/XRCC3/DMC1	0.380730400722792
GOBP_HOMOTYPIC_CELL_CELL_ADHESION	GOBP_HOMOTYPIC_CELL_CELL_ADHESION	32	-0.395159991996425	-1.74402562130795	0.0151878551510794	0.136372793869337	0.0911568683480817	1022	tags=56%, list=27%, signal=42%	CTSG/GP6/PLPP3/IL6/FGA/FGG/ANK3/FGB/MMRN1/TNFSF11/XG/C1QTNF1/P2RY12/HBB/MEGF10/PDGFRA/CTNNA3/CDHR2	0.380730400722792
GOBP_PROTEIN_LOCALIZATION_TO_NUCLEUS	GOBP_PROTEIN_LOCALIZATION_TO_NUCLEUS	48	0.284051802078387	1.74346855536929	0.00757578004569739	0.0847686401589048	0.056662649138177	336	tags=23%, list=9%, signal=21%	TERT/CDKN2A/SIX1/CDK1/PLK1/SIX2/ASF1B/SIX4/MMP12/ECT2/CDK5RAP3	0.407017918923954
GOBP_REACTIVE_NITROGEN_SPECIES_METABOLIC_PROCESS	GOBP_REACTIVE_NITROGEN_SPECIES_METABOLIC_PROCESS	26	-0.420593792197632	-1.74312301505423	0.0185235199388595	0.151528955377466	0.101287834943827	1149	tags=58%, list=30%, signal=41%	KLF4/TLR4/NOS1/GCH1/IL10/ASS1/IL1B/IGF1/CPS1/AGXT2/HBB/PTGIS/PTGS2/CYP1A1/ESR1	0.352487857583619
GOBP_REGULATION_OF_COAGULATION	GOBP_REGULATION_OF_COAGULATION	35	-0.388287992293998	-1.74269128796222	0.0155988931795254	0.138319904090504	0.0924583923915075	1465	tags=69%, list=38%, signal=43%	F2/PROS1/CPB2/SERPING1/EMILIN1/SERPINC1/THBD/F12/APOH/F3/SERPINF2/F11/FGA/FGG/THBS1/TBXA2R/KLKB1/PF4/FGB/PLG/SERPINE1/HRG/C1QTNF1/PDGFRA	0.380730400722792
GOBP_CARBOHYDRATE_BIOSYNTHETIC_PROCESS	GOBP_CARBOHYDRATE_BIOSYNTHETIC_PROCESS	63	-0.338881784043924	-1.74247932953961	0.00398483931885085	0.0544166229563504	0.0363741828119469	961	tags=44%, list=25%, signal=34%	LEPR/FOXO1/ST3GAL6/SLC39A14/ATF3/PFKFB1/PPARGC1A/PPP1R3B/ST6GALNAC1/SIK1/CHST9/CD244/IGF1/GCK/SMPD3/ENO3/HAS2/GPD1/ALDOB/FBP1/GNMT/SDS/B3GALT5/ST8SIA6/PCK1/NNMT/GYS2/PTH1R	0.407017918923954
GOBP_LEUKOCYTE_MEDIATED_IMMUNITY	GOBP_LEUKOCYTE_MEDIATED_IMMUNITY	113	-0.305260072380329	-1.74229491013703	0.00193891564033113	0.0317329440557336	0.0212115314316806	2102	tags=82%, list=55%, signal=38%	TNF/C4A/KLRK1/MYD88/SLAMF6/CLEC12B/CLEC7A/GZMM/CD8A/C4B/FGR/KLRC1/NKG7/NLRP3/C5/PTPRC/C1QA/CLU/RASGRP4/PRF1/IL18RAP/CX3CR1/CD81/C3/SH2D1A/C1QC/CD1C/KLRB1/CD274/KIR3DL1/C1QB/TLR8/FCER1A/SLC18A2/F2/TLR3/IL7R/SERPINB9/LILRB1/CD300A/CCL3/PTGDR/CALHM6/FCGR3A/CFI/TREM1/IL2RB/MASP2/NLRP6/C4BPA/C1S/SH2D1B/TLR4/GATA3/CTSG/IGLL5/C1RL/CD160/KLRD1/SCN11A/NCR1/IL6/FOXF1/CD226/PRAM1/SCIMP/DAO/IL10/IL18R1/CR1L/…	0.45505986738723
GOBP_ANTERIOR_POSTERIOR_AXIS_SPECIFICATION	GOBP_ANTERIOR_POSTERIOR_AXIS_SPECIFICATION	17	0.412257691379573	1.74081752900762	0.0236203880238032	0.175683120294173	0.117433416250021	209	tags=29%, list=5%, signal=28%	GPC3/SIX2/MESP2/HOXD8/AURKA	0.352487857583619
GOBP_CATECHOL_CONTAINING_COMPOUND_METABOLIC_PROCESS	GOBP_CATECHOL_CONTAINING_COMPOUND_METABOLIC_PROCESS	23	-0.443551191878524	-1.74076742058525	0.0229931765246022	0.173221131725035	0.115787727535258	1249	tags=65%, list=33%, signal=44%	HDC/SULT1A1/DRD1/GATA3/RNF180/GCH1/ALDH2/DAO/ABAT/NR4A2/RTL4/SLC1A1/TH/HAND2/DBH	0.352487857583619
GOBP_LYMPHOCYTE_MEDIATED_IMMUNITY	GOBP_LYMPHOCYTE_MEDIATED_IMMUNITY	82	-0.318229704129819	-1.74065474307518	0.00563394488523748	0.0696322609609078	0.0465449058063181	2102	tags=83%, list=55%, signal=38%	TNF/C4A/KLRK1/MYD88/SLAMF6/CLEC12B/GZMM/CD8A/C4B/KLRC1/NKG7/NLRP3/C5/PTPRC/C1QA/CLU/RASGRP4/PRF1/IL18RAP/CD81/C3/SH2D1A/C1QC/CD1C/KLRB1/CD274/KIR3DL1/C1QB/TLR8/FCER1A/IL7R/SERPINB9/LILRB1/CALHM6/FCGR3A/CFI/IL2RB/MASP2/C4BPA/C1S/SH2D1B/GATA3/IGLL5/C1RL/CD160/KLRD1/NCR1/IL6/CD226/IL10/IL18R1/CR1L/C1R/ARG1/C8B/IL1B/AZGP1/FCGR3B/CD1D/HPX/CR1/C8A/C6/MBL2/FCGR2B/IL13RA2/C7/C9	0.407017918923954
GOBP_NEUTROPHIL_MEDIATED_IMMUNITY	GOBP_NEUTROPHIL_MEDIATED_IMMUNITY	16	-0.482414072673764	-1.74008080169257	0.0271410038727807	0.191229264457317	0.127825062388457	1250	tags=69%, list=33%, signal=46%	TREM1/NLRP6/CTSG/IL6/PRAM1/DAO/ARG1/ANXA3/FCAR/CXCL6/DNASE1L3	0.352487857583619
GOBP_POSITIVE_REGULATION_OF_IMMUNE_EFFECTOR_PROCESS	GOBP_POSITIVE_REGULATION_OF_IMMUNE_EFFECTOR_PROCESS	73	-0.322677012862782	-1.7395114515587	0.00708065422451264	0.0816699229906332	0.0545913463149268	1172	tags=47%, list=31%, signal=33%	HTR2A/SH2D1B/TLR4/FCN1/GATA3/FFAR2/CD160/KLRD1/IL6/CD226/SCIMP/IL10/MZB1/IL18R1/MASP1/CAMK4/ARG1/CD244/IL1B/AZGP1/IL33/CD1D/COLEC11/HPX/CR1/NR4A3/CCL19/C6/MBL2/CFP/PCK1/FCN3/COLEC10/FCN2	0.407017918923954
GOBP_GLUTAMINE_METABOLIC_PROCESS	GOBP_GLUTAMINE_METABOLIC_PROCESS	10	-0.57379537769069	-1.73892919154143	0.0113374412382175	0.111164805664945	0.0743068706552175	587	tags=60%, list=15%, signal=51%	PHGDH/FABP1/LGSN/CPS1/GLYATL1/GLS2	0.380730400722792
GOBP_REGULATION_OF_INFLAMMATORY_RESPONSE	GOBP_REGULATION_OF_INFLAMMATORY_RESPONSE	129	-0.294434250104279	-1.73804646278504	0.00156143261476918	0.0273519920104394	0.018283133050294	1212	tags=47%, list=32%, signal=33%	NLRP6/FNDC4/HTR2A/KLF4/LRRK2/TLR4/GATA3/SUCNR1/CCR1/FFAR2/CD69/EDNRB/WFDC1/ACE2/AHSG/AGTR1/IL6/FOXF1/PDE2A/PGLYRP1/IL10/TEK/IL18R1/NLRP14/APCS/C2CD4B/CLEC12A/KLKB1/CD4/IL1B/IGF1/IL1RN/SELE/IL1RAP/APOA1/SOCS3/IL33/GNA14/TNFSF11/TRPV4/PLA2G2A/LILRA5/S100A8/SERPINE1/NR4A3/PRKAR2B/LRRC19/PGLYRP2/NPY5R/PTGIS/PTGS2/SAA1/S100A12/FPR2/FCGR2B/HGF/IL1RL1/TSLP/DNASE1L3/IL13RA2/ESR1	0.45505986738723
GOBP_RESPONSE_TO_RETINOIC_ACID	GOBP_RESPONSE_TO_RETINOIC_ACID	43	-0.37050272968435	-1.73795233727151	0.012241034280666	0.117329158765629	0.0784273635197144	893	tags=42%, list=23%, signal=32%	ASCL1/AQP3/DUSP1/FGFR2/WNT9A/NTRK3/WNT11/WNT7B/LTK/BRINP2/BRINP1/TAT/LRAT/RET/HAND2/WNT2/OXT/CYP26A1	0.380730400722792
GOBP_POSTSYNAPTIC_SPECIALIZATION_ASSEMBLY	GOBP_POSTSYNAPTIC_SPECIALIZATION_ASSEMBLY	14	-0.516691298672904	-1.73779658140602	0.0242845249721618	0.176857910639071	0.118218691712728	759	tags=57%, list=20%, signal=46%	SPTBN2/NTRK3/PTPRS/IL1RAP/PTPRD/RELN/NRXN1/SLITRK3	0.352487857583619
GOBP_POSITIVE_REGULATION_OF_GTPASE_ACTIVITY	GOBP_POSITIVE_REGULATION_OF_GTPASE_ACTIVITY	18	0.403373444642489	1.73769564973859	0.0208980684205941	0.164848117354997	0.110190879755359	1858	tags=89%, list=49%, signal=46%	THY1/ARHGAP11A/EZH2/ECT2/ODAM/ARHGAP11B/ITGA6/SCRIB/S100A10/SGSM3/DOCK10/RGS1/DOCK8/ARHGAP42/RGS8/ADCYAP1	0.352487857583619
GOBP_POSITIVE_REGULATION_OF_LEUKOCYTE_CELL_CELL_ADHESION	GOBP_POSITIVE_REGULATION_OF_LEUKOCYTE_CELL_CELL_ADHESION	60	-0.340898673938599	-1.73662997613426	0.00883869876931836	0.0935249382028153	0.0625156986017679	629	tags=33%, list=16%, signal=28%	CD4/IL1B/IGF1/SELE/SKAP1/CD1D/TNFSF11/EGR3/CR1/HAS2/SELP/CCL21/NR4A3/CCL19/VNN1/EFNB3/EPO/PCK1/VTCN1/CHST4	0.380730400722792
GOBP_RESPONSE_TO_CORTICOSTERONE	GOBP_RESPONSE_TO_CORTICOSTERONE	7	-0.661792524241098	-1.73660587806967	0.013637253359152	0.127073914973468	0.0849411367842944	169	tags=43%, list=4%, signal=41%	FOS/FOSB/AVPR1A	0.380730400722792
GOBP_REGULATION_OF_MUSCLE_CONTRACTION	GOBP_REGULATION_OF_MUSCLE_CONTRACTION	36	-0.38092005123862	-1.73635102807615	0.0228212207697947	0.172774666930785	0.115489293138508	1188	tags=50%, list=31%, signal=35%	SLC8A1/DMD/EDN2/ADRB2/NOS1/ACE2/ABAT/TBXA2R/EHD3/ADRA1B/TRPV4/ADRA2B/PROK2/CTNNA3/OXT/ADRA1A/CHRM2/BMP10	0.352487857583619
GOBP_AMINE_METABOLIC_PROCESS	GOBP_AMINE_METABOLIC_PROCESS	33	-0.396807845439592	-1.73600929677377	0.00733066405765583	0.0827876152894377	0.0553384552275257	1249	tags=61%, list=33%, signal=41%	HDC/SULT1A1/DRD1/GATA3/RNF180/GCH1/ALDH2/DAO/ABAT/NR4A2/AOC1/DMGDH/SULT1B1/RTL4/SLC1A1/INMT/CYP1A1/TH/HAND2/DBH	0.407017918923954
GOBP_SKELETAL_MUSCLE_FIBER_DIFFERENTIATION	GOBP_SKELETAL_MUSCLE_FIBER_DIFFERENTIATION	3	0.869234800838574	1.73557411054342	0.00478811347708087	0.0622087377584931	0.0415827347746839	502	tags=100%, list=13%, signal=87%	B4GALNT2/SIX4/RBM24	0.407017918923954
GOBP_PROTEIN_O_LINKED_GLYCOSYLATION	GOBP_PROTEIN_O_LINKED_GLYCOSYLATION	28	-0.411414573587717	-1.73513243627456	0.0158649430179001	0.139842148780285	0.0934759198237966	1484	tags=68%, list=39%, signal=42%	A4GNT/DSEL/GALNT14/SLC35D1/CHST7/FUT6/GALNT3/GALNT16/DSE/GALNT17/GALNTL6/HS3ST3B1/CHST9/IGF1/HS3ST3A1/B3GAT1/ST8SIA6/NDST3/CHST4	0.352487857583619
GOBP_DIGESTIVE_SYSTEM_PROCESS	GOBP_DIGESTIVE_SYSTEM_PROCESS	40	-0.381056342983009	-1.73493448966608	0.00925814704373852	0.0961787054850546	0.0642895796517177	661	tags=38%, list=17%, signal=31%	NEGR1/PBLD/FABP1/CLDN2/APOA1/TFF2/NR1I2/APOA4/NPC1L1/CYP8B1/OXT/MOGAT2/MUC6/SLC5A1/HAMP	0.380730400722792
GOBP_DIGESTION	GOBP_DIGESTION	51	-0.355174202036365	-1.73468561503582	0.00876455514364966	0.0935249382028153	0.0625156986017679	661	tags=35%, list=17%, signal=30%	NEGR1/PBLD/FABP1/CLDN2/APOA1/TFF2/NR1I2/APOA4/NPC1L1/LRCOL1/AKR1D1/CYP8B1/CYP39A1/OXT/MOGAT2/MUC6/SLC5A1/HAMP	0.380730400722792
GOBP_POSITIVE_REGULATION_OF_EXTRINSIC_APOPTOTIC_SIGNALING_PATHWAY	GOBP_POSITIVE_REGULATION_OF_EXTRINSIC_APOPTOTIC_SIGNALING_PATHWAY	14	-0.515760862080055	-1.73466722828081	0.0253346565771282	0.181779739282219	0.121508633004722	915	tags=57%, list=24%, signal=44%	ATF3/G0S2/THBS1/TNFSF11/BMPR1B/SRPX/RET/SFRP1	0.352487857583619
GOBP_DEFENSE_RESPONSE_TO_GRAM_POSITIVE_BACTERIUM	GOBP_DEFENSE_RESPONSE_TO_GRAM_POSITIVE_BACTERIUM	47	-0.358124201369552	-1.73454779178531	0.0113046001902646	0.111078083107436	0.0742489019318865	1047	tags=43%, list=27%, signal=31%	MMP7/CTSG/ANG/RNASE4/IL6/PGLYRP1/SSC5D/IL18R1/EPHA2/IL1B/DEFA3/PLA2G2A/GBP7/CRP/PGLYRP2/MBL2/ZG16/STAB2/HAMP/FCN2	0.380730400722792
GOBP_POSITIVE_REGULATION_OF_WNT_SIGNALING_PATHWAY	GOBP_POSITIVE_REGULATION_OF_WNT_SIGNALING_PATHWAY	35	0.314976317104764	1.73453166271318	0.00996645865880875	0.101664631641168	0.067956585615233	572	tags=34%, list=15%, signal=29%	TERT/GPC3/ASPM/DEPDC1B/DKK1/LEF1/WNT3A/SFRP4/DLX5/TMEM132A/EGF/JRK	0.380730400722792
GOBP_NOSE_DEVELOPMENT	GOBP_NOSE_DEVELOPMENT	7	0.590457894693755	1.73368924146321	0.0233115125299443	0.174150711253113	0.116409094570836	653	tags=71%, list=17%, signal=59%	SIX1/SIX4/STRA6/DLX5/MSX1	0.352487857583619
GOBP_DENDRITE_SELF_AVOIDANCE	GOBP_DENDRITE_SELF_AVOIDANCE	5	-0.742003146303094	-1.73350024473836	0.0076164295829888	0.0850081502980255	0.0568227470110766	990	tags=100%, list=26%, signal=74%	TNN/DSCAML1/IGSF9/CNTN4/DSCAM	0.407017918923954
GOBP_NEGATIVE_REGULATION_OF_MICROTUBULE_POLYMERIZATION_OR_DEPOLYMERIZATION	GOBP_NEGATIVE_REGULATION_OF_MICROTUBULE_POLYMERIZATION_OR_DEPOLYMERIZATION	8	0.561822633756811	1.73300971180643	0.0171465073749779	0.146447076828374	0.0978909100828148	991	tags=75%, list=26%, signal=56%	DIAPH3/TRIM54/STMN1/TPX2/INPP5J/CKAP2	0.352487857583619
GOBP_REGULATION_OF_FATTY_ACID_BIOSYNTHETIC_PROCESS	GOBP_REGULATION_OF_FATTY_ACID_BIOSYNTHETIC_PROCESS	14	-0.515221139875522	-1.7328519714643	0.0258597225288932	0.185168206245271	0.123773615836625	832	tags=57%, list=22%, signal=45%	APOC3/PDK4/IL1B/APOA5/APOA4/ACADL/PTGS2/AVPR1A	0.352487857583619
GOBP_COMPLEMENT_ACTIVATION_CLASSICAL_PATHWAY	GOBP_COMPLEMENT_ACTIVATION_CLASSICAL_PATHWAY	23	-0.441354703718024	-1.73214705139336	0.0237388940200435	0.175915572091359	0.117588796053221	1834	tags=87%, list=48%, signal=45%	C5/C1QA/CLU/C3/C1QC/C1QB/CFI/MASP2/C4BPA/C1S/C1RL/CR1L/C1R/C8B/CR1/C8A/C6/MBL2/C7/C9	0.352487857583619
GOBP_ETHANOL_METABOLIC_PROCESS	GOBP_ETHANOL_METABOLIC_PROCESS	8	-0.625840545092511	-1.73189695833494	0.015601831701547	0.138319904090504	0.0924583923915075	1209	tags=88%, list=32%, signal=60%	SULT1A1/ALDH1B1/ALDH2/SULT2A1/SULT1B1/SULT1E1/ADH4	0.380730400722792
GOBP_SECONDARY_METABOLIC_PROCESS	GOBP_SECONDARY_METABOLIC_PROCESS	21	-0.449467825133031	-1.73084529076802	0.0136948814606278	0.12718463952466	0.0850151493717727	161	tags=24%, list=4%, signal=23%	CYP1A1/CYP2A6/CYP2A7/CYP3A4/CYP1A2	0.380730400722792
GOBP_DNA_DAMAGE_TOLERANCE	GOBP_DNA_DAMAGE_TOLERANCE	7	0.589479859730254	1.7308175571158	0.0237555280422583	0.175915572091359	0.117588796053221	1145	tags=86%, list=30%, signal=60%	DTL/POLQ/PCLAF/POLE2/MSH2/POLD1	0.352487857583619
GOBP_CARBOHYDRATE_DERIVATIVE_CATABOLIC_PROCESS	GOBP_CARBOHYDRATE_DERIVATIVE_CATABOLIC_PROCESS	63	-0.336600690291097	-1.73075028743645	0.00451970952456163	0.0594096802708807	0.0397117361124327	1024	tags=44%, list=27%, signal=33%	MTTP/UPB1/UPP2/GDA/PFKFB1/HK3/PDE2A/PGLYRP1/DPYS/SLC4A1/PDE7B/SLC4A4/XDH/NEU4/IGF1/FABP1/GCK/CDA/OGDHL/CBFA2T3/ENO3/GPD1/ALDOB/PGLYRP2/FBP1/LYVE1/NUDT10/STAB2	0.407017918923954
GOBP_FORMATION_OF_EXTRACHROMOSOMAL_CIRCULAR_DNA	GOBP_FORMATION_OF_EXTRACHROMOSOMAL_CIRCULAR_DNA	4	0.75045871559633	1.72718869436397	0.0158836456390206	0.139842148780285	0.0934759198237966	956	tags=100%, list=25%, signal=75%	EXO1/BLM/XRCC3/DNA2	0.352487857583619
GOBP_NEGATIVE_REGULATION_OF_EXTRINSIC_APOPTOTIC_SIGNALING_PATHWAY_VIA_DEATH_DOMAIN_RECEPTORS	GOBP_NEGATIVE_REGULATION_OF_EXTRINSIC_APOPTOTIC_SIGNALING_PATHWAY_VIA_DEATH_DOMAIN_RECEPTORS	9	-0.608665962532744	-1.72615919526345	0.0169111161488985	0.145115658845278	0.0970009386276747	1087	tags=78%, list=28%, signal=56%	HMOX1/FGA/FGG/FGB/SERPINE1/HGF/BMP5	0.352487857583619
GOBP_CELLULAR_RESPONSE_TO_MOLECULE_OF_BACTERIAL_ORIGIN	GOBP_CELLULAR_RESPONSE_TO_MOLECULE_OF_BACTERIAL_ORIGIN	70	-0.321756702876833	-1.72548254657106	0.0110727679369934	0.109435138365616	0.0731506939001825	1195	tags=50%, list=31%, signal=35%	BMP6/CAMP/CXCL13/TLR4/PDCD1LG2/CTSG/EDNRB/HMGCS2/CCL2/IRF8/CD14/IL6/SCIMP/PF4V1/CSF3/IL10/IL18R1/TRIB1/TBXA2R/PLSCR4/LILRA2/ASS1/FCAR/ZFP36/MRC1/IL1B/PF4/NUGGC/SERPINE1/NR1I2/KMO/ADAMTS13/PPBP/FCGR2B/CXCL6	0.380730400722792
GOBP_LIPOPROTEIN_METABOLIC_PROCESS	GOBP_LIPOPROTEIN_METABOLIC_PROCESS	20	-0.446170044748618	-1.72542155072154	0.0286002960134463	0.19838092968405	0.132605512997744	2125	tags=100%, list=56%, signal=45%	ZDHHC15/ABCA1/NOTUM/APOB/APOL1/APOL6/DGAT2/LDLR/LIPG/GPLD1/ZDHHC19/SCP2/MTTP/APOC3/FABP1/APOA1/APOA5/APOA4/NPC1L1/LCAT	0.352487857583619
GOBP_CELLULAR_RESPONSE_TO_VASCULAR_ENDOTHELIAL_GROWTH_FACTOR_STIMULUS	GOBP_CELLULAR_RESPONSE_TO_VASCULAR_ENDOTHELIAL_GROWTH_FACTOR_STIMULUS	18	-0.482963010079777	-1.72538273343768	0.0164764329177832	0.143814912753159	0.0961314694549077	794	tags=50%, list=21%, signal=40%	GAS1/TNXB/NR4A1/EGR3/HRG/PDGFRA/DCN/CCBE1/MT1G	0.352487857583619
GOBP_NUCLEOSIDE_PHOSPHATE_CATABOLIC_PROCESS	GOBP_NUCLEOSIDE_PHOSPHATE_CATABOLIC_PROCESS	53	-0.349813617197498	-1.72507061443423	0.0100953054105752	0.102363575819805	0.0684237870317833	1833	tags=74%, list=48%, signal=39%	SUCLG2/ENPP3/NT5E/PFKFB3/NCOR1/PDE4B/ENTPD5/DPYD/DHTKD1/NT5C1B/PGM1/MLYCD/ACAT1/HTR2A/ENTPD8/MTTP/UPP2/GDA/PFKFB1/HK3/PDE2A/DPYS/SLC4A1/PDE7B/SLC4A4/XDH/IGF1/FABP1/GCK/CDA/OGDHL/CBFA2T3/ENO3/GPD1/ALDOB/VNN1/FBP1/NNMT/NUDT10	0.380730400722792
GOBP_INTRINSIC_APOPTOTIC_SIGNALING_PATHWAY_BY_P53_CLASS_MEDIATOR	GOBP_INTRINSIC_APOPTOTIC_SIGNALING_PATHWAY_BY_P53_CLASS_MEDIATOR	10	0.509971063340166	1.7247609315932	0.0217824308337765	0.167520595815225	0.111977268082899	1219	tags=80%, list=32%, signal=55%	E2F1/TP73/E2F2/MSX1/ATAD5/BRCA2/MSH2/NUPR1	0.352487857583619
GOBP_NEGATIVE_REGULATION_OF_COAGULATION	GOBP_NEGATIVE_REGULATION_OF_COAGULATION	28	-0.408910183568331	-1.72457022327898	0.0175101676921178	0.148006076332709	0.0989330058596861	1465	tags=71%, list=38%, signal=44%	F2/PROS1/CPB2/SERPING1/THBD/F12/APOH/SERPINF2/F11/FGA/FGG/THBS1/KLKB1/PF4/FGB/PLG/SERPINE1/HRG/C1QTNF1/PDGFRA	0.352487857583619
GOBP_ENDODERMAL_CELL_DIFFERENTIATION	GOBP_ENDODERMAL_CELL_DIFFERENTIATION	12	0.459186563186166	1.72396634444228	0.0312400597823016	0.211317581483478	0.141252873160177	1217	tags=75%, list=32%, signal=51%	DKK1/COL7A1/MESP1/POU5F1/MMP9/COL4A2/COL11A1/LAMA3/HMGA2	0.352487857583619
GOBP_REGULATION_OF_KETONE_METABOLIC_PROCESS	GOBP_REGULATION_OF_KETONE_METABOLIC_PROCESS	41	-0.363204978558672	-1.72303119994805	0.0179733507113204	0.149570334144708	0.0999786164934862	905	tags=41%, list=24%, signal=32%	PPARGC1A/APOC3/UGT1A9/PDK4/UGT1A3/IL1B/ABCB11/UGT1A1/APOA5/APOA4/EGR1/ACADL/PTGS2/UGT1A4/AVPR1A/BMP5/MFSD2A	0.352487857583619
GOBP_REGULATION_OF_FATTY_ACID_METABOLIC_PROCESS	GOBP_REGULATION_OF_FATTY_ACID_METABOLIC_PROCESS	33	-0.393336604645475	-1.72082283723376	0.00885541245581775	0.0935249382028153	0.0625156986017679	1785	tags=79%, list=47%, signal=42%	FMO4/NCOR1/SLC45A3/ANGPTL4/SNCA/DGAT2/ERLIN1/MLYCD/ACACB/EDN2/FMO2/PPARGC1A/APOC3/UGT1A9/PDK4/UGT1A3/IL1B/ABCB11/UGT1A1/APOA5/APOA4/ACADL/PTGS2/UGT1A4/AVPR1A/MFSD2A	0.380730400722792
GOBP_PROTEIN_LOCALIZATION_TO_NUCLEOLUS	GOBP_PROTEIN_LOCALIZATION_TO_NUCLEOLUS	3	0.861373165618449	1.7198770278433	0.00571781741535065	0.0701606581400515	0.0468981069891057	532	tags=100%, list=14%, signal=86%	TERT/CDKN2A/CACNB4	0.407017918923954
GOBP_REGULATION_OF_FILOPODIUM_ASSEMBLY	GOBP_REGULATION_OF_FILOPODIUM_ASSEMBLY	11	-0.556902804075126	-1.71929834230801	0.0326958726928963	0.218834035941914	0.146277163050201	690	tags=55%, list=18%, signal=45%	TENM2/TENM1/CCL21/MYO3A/NRXN1/GPM6A	0.321775918075361
GOBP_NOREPINEPHRINE_METABOLIC_PROCESS	GOBP_NOREPINEPHRINE_METABOLIC_PROCESS	7	-0.655060419042286	-1.71894020033563	0.0155320602130601	0.13818365303388	0.0923673168970589	1098	tags=86%, list=29%, signal=61%	GATA3/RNF180/RTL4/TH/HAND2/DBH	0.380730400722792
GOBP_FAT_SOLUBLE_VITAMIN_CATABOLIC_PROCESS	GOBP_FAT_SOLUBLE_VITAMIN_CATABOLIC_PROCESS	9	-0.605953540843646	-1.71846684522537	0.0182859744894819	0.150799919491182	0.100800519061961	386	tags=44%, list=10%, signal=40%	CYP4F2/FGF23/CYP26A1/CYP3A4	0.352487857583619
GOBP_VITAMIN_CATABOLIC_PROCESS	GOBP_VITAMIN_CATABOLIC_PROCESS	9	-0.605953540843646	-1.71846684522537	0.0182859744894819	0.150799919491182	0.100800519061961	386	tags=44%, list=10%, signal=40%	CYP4F2/FGF23/CYP26A1/CYP3A4	0.352487857583619
GOBP_OXYGEN_TRANSPORT	GOBP_OXYGEN_TRANSPORT	5	-0.735441738886167	-1.71817119738898	0.00789592388399706	0.0868209812352924	0.0580345135694717	595	tags=80%, list=16%, signal=68%	HBD/HBA1/HBA2/HBB	0.380730400722792
GOBP_POSITIVE_REGULATION_OF_BLOOD_PRESSURE	GOBP_POSITIVE_REGULATION_OF_BLOOD_PRESSURE	10	-0.566787563390836	-1.71769149369876	0.0131514134546253	0.124180632619882	0.0830071545645535	704	tags=60%, list=18%, signal=49%	TBXA2R/ADRB1/ADRA2B/OXT/AVPR1A/ADRA1A	0.380730400722792
GOBP_SENSORY_SYSTEM_DEVELOPMENT	GOBP_SENSORY_SYSTEM_DEVELOPMENT	109	-0.296680388223823	-1.71685802199472	0.00368238097286657	0.0509878312193181	0.0340822453360226	743	tags=30%, list=19%, signal=25%	WNT9A/EPHA2/SGCD/WNT7A/NTRK3/DIO3/NTRK2/SGCA/EPHB1/CHRDL1/WNT7B/SLC1A1/SLC39A5/TMEM132E/SAMD11/DSCAM/P2RY12/LHX2/BMPR1B/PDGFRA/FOXP2/TENM3/SLC17A8/FOS/CYP1A1/TH/GRHL2/WNT2/PROM1/SLITRK6/MFSD2A/GPM6A/FREM2	0.431707695803346
GOBP_HEART_PROCESS	GOBP_HEART_PROCESS	73	-0.318129289083501	-1.71499524099136	0.00949328307220343	0.0976232348315656	0.0652551591322629	1188	tags=47%, list=31%, signal=33%	SLC8A1/DMD/CYP2J2/EDN2/GJC3/ADRB2/NOS1/EDNRB/ACE2/SCN11A/GCH1/SGCZ/HCN1/KCNE1/SGCD/DES/ADRB1/ABCC9/EHD3/ADRA1B/SLC1A1/TMIGD3/FXYD1/SCN7A/GNAO1/KCND3/CTNNA3/TH/OXT/AVPR1A/KCNN2/ADRA1A/CHRM2/BMP10	0.380730400722792
GOBP_INNER_CELL_MASS_CELL_PROLIFERATION	GOBP_INNER_CELL_MASS_CELL_PROLIFERATION	5	0.656528578919769	1.71385958429894	0.0346470058929743	0.227693130577373	0.152198925745343	1315	tags=100%, list=34%, signal=66%	GINS1/CHEK1/GINS4/BRCA2/NCAPG2	0.321775918075361
GOBP_POSITIVE_REGULATION_OF_CELL_GROWTH	GOBP_POSITIVE_REGULATION_OF_CELL_GROWTH	34	-0.391060039855821	-1.71142518610177	0.0121862941363433	0.117224997474523	0.078357738070012	833	tags=44%, list=22%, signal=35%	CPNE6/RND2/NTRK3/IGF1/L1CAM/IGFBP1/S100A8/TRPC5/DSCAM/LGI1/CXCL12/NRG1/SFRP1/AVPR1A/MFSD2A	0.380730400722792
GOBP_NEGATIVE_REGULATION_OF_FATTY_ACID_METABOLIC_PROCESS	GOBP_NEGATIVE_REGULATION_OF_FATTY_ACID_METABOLIC_PROCESS	15	-0.495113865226724	-1.71025356829523	0.0222431464692141	0.169408072059382	0.113238930461566	1785	tags=93%, list=47%, signal=50%	FMO4/NCOR1/ANGPTL4/DGAT2/ERLIN1/ACACB/FMO2/APOC3/UGT1A9/UGT1A3/UGT1A1/ACADL/UGT1A4/MFSD2A	0.352487857583619
GOBP_NEGATIVE_REGULATION_OF_FIBRINOLYSIS	GOBP_NEGATIVE_REGULATION_OF_FIBRINOLYSIS	8	-0.617948045132511	-1.71005593703716	0.0172019824189164	0.146588337746695	0.0979853343632647	1465	tags=100%, list=38%, signal=62%	F2/THBD/APOH/SERPINF2/THBS1/PLG/SERPINE1/HRG	0.352487857583619
GOBP_ADENYLATE_CYCLASE_INHIBITING_G_PROTEIN_COUPLED_RECEPTOR_SIGNALING_PATHWAY	GOBP_ADENYLATE_CYCLASE_INHIBITING_G_PROTEIN_COUPLED_RECEPTOR_SIGNALING_PATHWAY	30	-0.399603080060039	-1.70991080868352	0.0139651857247772	0.128741968168031	0.086056128280326	475	tags=30%, list=12%, signal=26%	ADRA2B/P2RY12/CASR/FPR2/GRM8/NPY1R/GNAO1/CHRM2/MARCO	0.380730400722792
GOBP_CELL_MATRIX_ADHESION	GOBP_CELL_MATRIX_ADHESION	62	-0.327423935371574	-1.70958983303025	0.00911312149954299	0.0954529014797493	0.0638044240845339	1206	tags=53%, list=32%, signal=37%	TIAM1/SIGLEC1/FBLN5/ITGAD/ANGPTL3/EPHA3/TNN/PLPP3/FGA/FGG/TSPAN11/TEK/THBS1/TNXB/L1CAM/FGB/ITGA9/PKHD1/SKAP1/AJAP1/VWA2/SERPINE1/CEACAM6/CCL21/HRG/ITGB8/SVEP1/ADAMTS13/FREM1/SEMA3E/LYVE1/SFRP1/FREM2	0.380730400722792
GOBP_GLUTATHIONE_METABOLIC_PROCESS	GOBP_GLUTATHIONE_METABOLIC_PROCESS	16	-0.47381109858097	-1.70904963800085	0.0356067958156778	0.233396803540185	0.156011482125684	706	tags=56%, list=18%, signal=46%	SLC1A2/GGT5/FABP1/SLC1A1/GSTZ1/GSTM1/GSTM5/GSTA2/GGT6	0.321775918075361
GOBP_GLYCOSAMINOGLYCAN_METABOLIC_PROCESS	GOBP_GLYCOSAMINOGLYCAN_METABOLIC_PROCESS	22	-0.438326317348611	-1.70897133978244	0.00945443531171198	0.0974209561531376	0.0651199482127246	685	tags=45%, list=18%, signal=38%	HS3ST3B1/CHST9/IL1B/HS3ST3A1/SMPD3/HAS2/PGLYRP2/B3GAT1/LYVE1/STAB2	0.380730400722792
GOBP_PHOTORECEPTOR_CELL_DIFFERENTIATION	GOBP_PHOTORECEPTOR_CELL_DIFFERENTIATION	15	-0.494341769853978	-1.70758654771866	0.022751555773962	0.172504333330936	0.115308591668132	783	tags=53%, list=21%, signal=43%	HCN1/DIO3/NTRK2/SAMD11/DSCAM/TH/PROM1/MFSD2A	0.352487857583619
GOBP_PROTEIN_K11_LINKED_UBIQUITINATION	GOBP_PROTEIN_K11_LINKED_UBIQUITINATION	3	0.855083857442348	1.7073193616832	0.00618267076353963	0.0732120454050847	0.0489377726680545	556	tags=100%, list=15%, signal=86%	UBE2C/UBE2T/UBE2S	0.407017918923954
GOBP_GLYCOSAMINOGLYCAN_BIOSYNTHETIC_PROCESS	GOBP_GLYCOSAMINOGLYCAN_BIOSYNTHETIC_PROCESS	9	-0.602009749636841	-1.70728236658704	0.019935807047943	0.160040818476429	0.106977494603161	685	tags=67%, list=18%, signal=55%	HS3ST3B1/IL1B/HS3ST3A1/SMPD3/HAS2/B3GAT1	0.352487857583619
GOBP_LONG_CHAIN_FATTY_ACID_IMPORT_INTO_CELL	GOBP_LONG_CHAIN_FATTY_ACID_IMPORT_INTO_CELL	6	-0.68568428413233	-1.70636579012289	0.0166548597465343	0.144357411686679	0.0964940967976399	821	tags=83%, list=21%, signal=66%	SLC27A2/THBS1/FABP1/ACSL1/SLC27A5	0.352487857583619
GOBP_LIPID_LOCALIZATION	GOBP_LIPID_LOCALIZATION	144	-0.281915283531579	-1.70543777165526	0.00278970421459508	0.0424302317668952	0.0283620137229081	1431	tags=53%, list=37%, signal=34%	LDLR/ABCA13/ABCG8/PLA2G4A/ABCB4/TTC39B/ACACB/SLCO2B1/RBP4/LIPC/APOH/ATP11C/STARD5/ABCA9/BMP6/LIPG/SLC13A3/ABCA6/RBP5/SCP2/RBP1/ABCG2/MTTP/PLA2R1/ETNPPL/XKR4/TTPA/SYT7/SLCO1B3-SLCO1B7/PLIN2/SPART/AGTR1/IL6/APOC3/SLC27A2/SLCO1B1/SLC4A1/NKX3-1/GRAMD1C/THBS1/PLSCR4/SLC22A7/IL1B/ECRG4/PON1/FABP1/APOA1/ABCB11/ACSL1/ANO3/TNFSF11/CFHR4/APOA5/SLC27A5/PLA2G2A/TRPC5/C1QTNF1/CYP4F2/CRP/APOA4/ABCA8/NPC1L1/PTG…	0.431707695803346
GOBP_GAS_TRANSPORT	GOBP_GAS_TRANSPORT	6	-0.685289581729883	-1.7053835499106	0.0166548597465343	0.144357411686679	0.0964940967976399	848	tags=83%, list=22%, signal=65%	CA2/HBD/HBA1/HBA2/HBB	0.352487857583619
GOBP_REGULATION_OF_SYSTEMIC_ARTERIAL_BLOOD_PRESSURE_MEDIATED_BY_A_CHEMICAL_SIGNAL	GOBP_REGULATION_OF_SYSTEMIC_ARTERIAL_BLOOD_PRESSURE_MEDIATED_BY_A_CHEMICAL_SIGNAL	19	-0.450816043039455	-1.70527431290868	0.0403171463692901	0.251610692329231	0.168186352313065	1112	tags=63%, list=29%, signal=45%	EDN2/ADRB2/SUCNR1/SERPINF2/CTSG/EDNRB/ACE2/AGTR1/ADRB1/MME/AVPR1A/ADRA1A	0.321775918075361
GOBP_REGULATION_OF_AMINO_ACID_TRANSPORT	GOBP_REGULATION_OF_AMINO_ACID_TRANSPORT	13	-0.518267505269211	-1.7049359989317	0.0210996138952398	0.165666211109456	0.110737725372845	320	tags=38%, list=8%, signal=35%	KMO/NPY5R/SLC17A8/CLTRN/AVPR1A	0.352487857583619
GOBP_POSITIVE_REGULATION_OF_INTERLEUKIN_13_PRODUCTION	GOBP_POSITIVE_REGULATION_OF_INTERLEUKIN_13_PRODUCTION	8	-0.615967557246841	-1.70457530627249	0.0180020589553351	0.149570334144708	0.0999786164934862	600	tags=62%, list=16%, signal=53%	IL1RAP/IRF4/IL33/IL20RA/TSLP	0.352487857583619
GOBP_NITROGEN_CYCLE_METABOLIC_PROCESS	GOBP_NITROGEN_CYCLE_METABOLIC_PROCESS	7	-0.649402790778029	-1.70409405121827	0.0168826414675938	0.145115658845278	0.0970009386276747	717	tags=71%, list=19%, signal=58%	ARG1/ASS1/OTC/CPS1/CYP2C9	0.352487857583619
GOBP_REGULATION_OF_FIBRINOLYSIS	GOBP_REGULATION_OF_FIBRINOLYSIS	12	-0.536212731533636	-1.70362008323927	0.0240597368592602	0.176831383388579	0.118200959868918	1465	tags=92%, list=38%, signal=57%	F2/THBD/F12/APOH/SERPINF2/F11/THBS1/KLKB1/PLG/SERPINE1/HRG	0.352487857583619
GOBP_VITAMIN_D_METABOLIC_PROCESS	GOBP_VITAMIN_D_METABOLIC_PROCESS	12	-0.536073179088452	-1.7031767063213	0.0240597368592602	0.176831383388579	0.118200959868918	209	tags=33%, list=5%, signal=32%	UGT1A4/CYP1A1/FGF23/CYP3A4	0.352487857583619
GOBP_ANDROGEN_RECEPTOR_SIGNALING_PATHWAY	GOBP_ANDROGEN_RECEPTOR_SIGNALING_PATHWAY	7	-0.648844443819355	-1.70262889624156	0.017152758014347	0.146447076828374	0.0978909100828148	755	tags=71%, list=20%, signal=57%	AR/NKX3-1/IGF1/TCF21/SFRP1	0.352487857583619
GOBP_POSITIVE_REGULATION_OF_MORPHOGENESIS_OF_AN_EPITHELIUM	GOBP_POSITIVE_REGULATION_OF_MORPHOGENESIS_OF_AN_EPITHELIUM	11	0.485538807278899	1.70220434112719	0.0304103706183776	0.207640702609352	0.138795104613016	520	tags=45%, list=14%, signal=39%	SIX1/MDK/SIX4/LCN2/EGF	0.352487857583619
GOBP_MEIOTIC_CELL_CYCLE_CHECKPOINT_SIGNALING	GOBP_MEIOTIC_CELL_CYCLE_CHECKPOINT_SIGNALING	4	0.739535271392535	1.70204827165955	0.0199303851695661	0.160040818476429	0.106977494603161	247	tags=75%, list=6%, signal=70%	TTK/TRIP13/ZWINT	0.352487857583619
GOBP_INTERLEUKIN_13_PRODUCTION	GOBP_INTERLEUKIN_13_PRODUCTION	10	-0.561568695048699	-1.70187532845972	0.0151942916004025	0.136372793869337	0.0911568683480817	600	tags=60%, list=16%, signal=51%	IL1RAP/IRF4/IL33/LILRA5/IL20RA/TSLP	0.380730400722792
GOBP_ACETYL_COA_METABOLIC_PROCESS	GOBP_ACETYL_COA_METABOLIC_PROCESS	14	-0.505673365627789	-1.70073978089643	0.0281995453654788	0.196237932132373	0.13117305025979	1416	tags=79%, list=37%, signal=50%	PIPOX/MLYCD/ACACB/GCDH/ACAT1/HMGCS2/AASS/PDK4/ACOT12/TDO2/AADAT	0.352487857583619
GOBP_CHROMOSOME_ORGANIZATION_INVOLVED_IN_MEIOTIC_CELL_CYCLE	GOBP_CHROMOSOME_ORGANIZATION_INVOLVED_IN_MEIOTIC_CELL_CYCLE	25	0.343899904606604	1.70034882617238	0.0137287678198478	0.12726667978983	0.0850699882691739	1186	tags=68%, list=31%, signal=47%	TRIP13/NCAPH/CCNE1/RAD51/FANCD2/MSH5/CCNE2/PSMC3IP/PRDM9/DMC1/EHMT2/NCAPD2/TEX11/SPDYA/BRIP1/MSH4/P3H4	0.380730400722792
GOBP_RESPONSE_TO_PEPTIDE_HORMONE	GOBP_RESPONSE_TO_PEPTIDE_HORMONE	112	-0.289929174103226	-1.70005809070656	0.00556223469877036	0.0689608731540966	0.0460961241382192	1283	tags=51%, list=34%, signal=35%	TGFBR3/AREG/ALAS1/CA3/GPR82/CDO1/PRKCB/CAT/NAMPT/KLF4/GPLD1/SRD5A1/PCK2/SORL1/ERRFI1/EDNRB/HMGCS2/FOXO1/SLC39A14/AHSG/AGTR1/SLC34A1/CA2/IL10/MZB1/PDK4/NR4A2/ACVR1C/ASS1/IL1B/IGF1/IGFBP1/GCK/SOCS3/OTC/NR4A1/TRPV4/PLA2G2A/VWA2/SOCS2/NR4A3/ADCY1/CPS1/ALPL/PRKAR2B/FBP1/EGR1/GHR/TAT/CXCL12/FOS/PCK1/GLP2R/SRD5A2/OXT/GCGR/CRHBP	0.407017918923954
GOBP_NEGATIVE_REGULATION_OF_MEIOTIC_NUCLEAR_DIVISION	GOBP_NEGATIVE_REGULATION_OF_MEIOTIC_NUCLEAR_DIVISION	4	0.738130587766419	1.698815377394	0.0203350595999287	0.16189991800209	0.108220188881824	247	tags=75%, list=6%, signal=70%	FBXO43/TRIP13/ZWINT	0.352487857583619
GOBP_EMBRYONIC_ORGAN_MORPHOGENESIS	GOBP_EMBRYONIC_ORGAN_MORPHOGENESIS	84	0.243144274964092	1.69862590581337	0.00487222581902458	0.0629794075334475	0.0420978803636397	1078	tags=51%, list=28%, signal=38%	HOXD9/SIX1/OTX1/CTHRC1/SIX2/HOXD3/HOXD4/SIX4/COL2A1/MYCN/OSR2/STIL/WNT3A/HOXD10/STRA6/PRRX1/FLVCR1/HOXC9/DLX5/VAX2/FBN3/IRX5/SHOX2/MESP1/HOXA11/MSX1/NKX3-2/FOXF2/MDFI/HOXA3/SOX11/HOXB9/MTHFD1L/ATP8A2/DLX6/STRC/HOXB8/COL11A1/EPHB2/WHRN/PAX6/FOXC2/SCRIB	0.407017918923954
GOBP_GLUCOSE_METABOLIC_PROCESS	GOBP_GLUCOSE_METABOLIC_PROCESS	59	-0.332035763675254	-1.69676925904737	0.0201899890095094	0.161012785193576	0.107627194881052	1567	tags=64%, list=41%, signal=39%	GOT1/PDX1/MST1/DGAT2/PGM1/SORD/MLYCD/ACACB/RBP4/ACADM/GPLD1/DCXR/PCK2/ERRFI1/LEPR/FOXO1/SLC39A14/ATF3/PFKFB1/PPARGC1A/PPP1R3B/HK3/SIK1/PDK4/IGF1/FABP1/GCK/ENO3/IGFBP3/GPD1/ALDOB/C1QTNF1/FBP1/GNMT/SDS/NPY1R/PCK1/NNMT	0.352487857583619
GOBP_BLOOD_COAGULATION_INTRINSIC_PATHWAY	GOBP_BLOOD_COAGULATION_INTRINSIC_PATHWAY	9	-0.598227906392667	-1.69655716772129	0.0210356966625937	0.165420029482935	0.110573168018831	1280	tags=89%, list=34%, signal=59%	F12/APOH/F8/F3/F11/GP5/KLKB1/F9	0.352487857583619
GOBP_PURINE_CONTAINING_COMPOUND_BIOSYNTHETIC_PROCESS	GOBP_PURINE_CONTAINING_COMPOUND_BIOSYNTHETIC_PROCESS	57	-0.335726467292214	-1.69585324715864	0.00924126759325086	0.0961787054850546	0.0642895796517177	2028	tags=82%, list=53%, signal=39%	HACD1/MAP2K1/AK3/PRKAG2/PCCA/PID1/GUCY1A1/ADCY5/PINK1/MT-ND2/NT5E/PAPSS2/ACSL5/MT-ATP8/MT-ND1/ADK/NADK2/SNCA/MT-ND3/MT-ND4/CBR4/KYNU/MT-ATP6/MLYCD/ACACB/MTHFD2L/MT-ND4L/MMUT/ACMSD/MT-ND5/GCDH/ACAT1/MT-ND6/MTHFD1/NAMPT/HAAO/NME5/SHMT1/PANK1/SLC27A2/PDK4/ACSL1/AMPD1/ADCY1/ASPDH/KMO/IDO2	0.380730400722792
GOBP_RETINA_DEVELOPMENT_IN_CAMERA_TYPE_EYE	GOBP_RETINA_DEVELOPMENT_IN_CAMERA_TYPE_EYE	38	-0.373528030236323	-1.69481757280421	0.0105295399667677	0.105503082901736	0.070522355416469	851	tags=39%, list=22%, signal=31%	LAMA1/HCN1/DIO3/NTRK2/SLC1A1/SAMD11/DSCAM/LHX2/BMPR1B/PDGFRA/SLC17A8/FOS/PROM1/MFSD2A/GPM6A	0.380730400722792
GOBP_REGULATION_OF_TRIGLYCERIDE_CATABOLIC_PROCESS	GOBP_REGULATION_OF_TRIGLYCERIDE_CATABOLIC_PROCESS	7	-0.645068205666317	-1.69271969187109	0.0185033419898384	0.151528955377466	0.101287834943827	1361	tags=100%, list=36%, signal=64%	AADAC/GPLD1/SORL1/APOC3/PLIN1/APOA5/APOA4	0.352487857583619
GOBP_RESPONSE_TO_ETHANOL	GOBP_RESPONSE_TO_ETHANOL	50	-0.349631541370369	-1.6910030287594	0.0139528273696164	0.128741968168031	0.086056128280326	1335	tags=54%, list=35%, signal=36%	RBP4/RGS4/ALAS1/ADH7/CA3/CDO1/CAT/GATA3/NR0B2/HMGCS2/CSF3/FGFR2/ABAT/TBXA2R/NTRK3/CD4/S100A8/NPY5R/TDO2/TAT/HPGD/SLC10A1/FOS/TH/DBH/FOSB/CRHBP	0.380730400722792
GOBP_CELLULAR_RESPONSE_TO_INSULIN_STIMULUS	GOBP_CELLULAR_RESPONSE_TO_INSULIN_STIMULUS	43	-0.360490585586884	-1.69098742219486	0.016652114280785	0.144357411686679	0.0964940967976399	1268	tags=58%, list=33%, signal=39%	ALAS1/CA3/PRKCB/NAMPT/GPLD1/SRD5A1/PCK2/SORL1/ERRFI1/HMGCS2/FOXO1/SLC39A14/AHSG/MZB1/PDK4/IL1B/IGF1/IGFBP1/GCK/SOCS3/VWA2/FBP1/GHR/TAT/PCK1	0.352487857583619
GOBP_NEURAL_RETINA_DEVELOPMENT	GOBP_NEURAL_RETINA_DEVELOPMENT	22	-0.433515160247691	-1.69021332943436	0.0113571917598635	0.111164805664945	0.0743068706552175	783	tags=45%, list=21%, signal=36%	HCN1/DIO3/NTRK2/SLC1A1/SAMD11/DSCAM/SLC17A8/FOS/PROM1/GPM6A	0.380730400722792
GOBP_REGULATION_OF_LIPID_BIOSYNTHETIC_PROCESS	GOBP_REGULATION_OF_LIPID_BIOSYNTHETIC_PROCESS	49	-0.349309134918788	-1.68927342096244	0.0120044601706879	0.116157443175418	0.0776441433423777	1786	tags=71%, list=47%, signal=39%	APOB/ABCG4/SLC45A3/C3/ADM/ANGPTL4/ABHD6/GPR146/DGAT2/ERLIN1/LDLR/SEC14L2/BMP6/HTR2A/GPLD1/EDN2/SCP2/CCDC3/APOC3/SIK1/PDK4/IL1B/CCN1/APOA5/ASXL3/APOA4/EGR1/ACADL/PTGS2/PCK1/AVPR1A/BMP5/MFSD2A/THRSP/HSD17B13	0.380730400722792
GOBP_COMPLEMENT_ACTIVATION_GZMK_PATHWAY	GOBP_COMPLEMENT_ACTIVATION_GZMK_PATHWAY	10	-0.557264649332207	-1.68883160062723	0.0180032593420521	0.149570334144708	0.0999786164934862	712	tags=50%, list=19%, signal=41%	C8B/C8A/C6/C7/C9	0.352487857583619
GOBP_NEURON_FATE_COMMITMENT	GOBP_NEURON_FATE_COMMITMENT	18	0.391791426130249	1.68780138066555	0.0265317214680147	0.187979281809644	0.125652647847831	1048	tags=67%, list=27%, signal=49%	SIX1/HOXD10/PRRX1/NOTCH3/ISL2/DLX1/JAG2/PRDM12/EHMT2/MNX1/POU3F2/PAX6	0.352487857583619
GOBP_RESPONSE_TO_TEMPERATURE_STIMULUS	GOBP_RESPONSE_TO_TEMPERATURE_STIMULUS	42	-0.359556070992134	-1.68765163938494	0.0276758121325717	0.193921552597882	0.12962469227519	1395	tags=62%, list=37%, signal=40%	TRPV3/STAC/SCN9A/ACADM/HTR2A/HMOX1/ADRB2/NOS1/HMGCS2/FOXO1/SCN11A/THBS1/P2RX3/PLIN1/ANO1/IGF1/ADRB1/EPHB1/ANO3/TRPV4/TRPM8/TCIM/NGFR/PLAC8/CXCL12/SCARA5	0.352487857583619
GOBP_INTERLEUKIN_8_PRODUCTION	GOBP_INTERLEUKIN_8_PRODUCTION	29	-0.401209872819441	-1.68717752070963	0.016758260293445	0.144357411686679	0.0964940967976399	1171	tags=55%, list=31%, signal=39%	CAMP/F3/KLF4/TLR4/FCN1/FFAR2/CD14/IL6/IL10/SSC5D/LILRA2/CD244/IL1B/SERPINE1/CRP/GDF2	0.352487857583619
GOBP_NEGATIVE_REGULATION_OF_LIPID_METABOLIC_PROCESS	GOBP_NEGATIVE_REGULATION_OF_LIPID_METABOLIC_PROCESS	32	-0.382152965416207	-1.68661953751306	0.0209525002019775	0.165021241900846	0.110306602921146	1247	tags=56%, list=33%, signal=38%	HCAR2/CH25H/GPLD1/CCDC3/SORL1/FMO2/APOC3/SIK1/UGT1A9/PLIN1/UGT1A3/IL1B/UGT1A1/ASXL3/ACADL/UGT1A4/BMP5/MFSD2A	0.352487857583619
GOBP_ADAPTIVE_IMMUNE_RESPONSE_BASED_ON_SOMATIC_RECOMBINATION_OF_IMMUNE_RECEPTORS_BUILT_FROM_IMMUNOGLOBULIN_SUPERFAMILY_DOMAINS	GOBP_ADAPTIVE_IMMUNE_RESPONSE_BASED_ON_SOMATIC_RECOMBINATION_OF_IMMUNE_RECEPTORS_BUILT_FROM_IMMUNOGLOBULIN_SUPERFAMILY_DOMAINS	91	-0.300807565412009	-1.68590220042852	0.00862032882543757	0.0931729158153678	0.0622803931752407	2102	tags=80%, list=55%, signal=37%	TNF/C4A/EBI3/MYD88/SLAMF6/CLEC7A/GZMM/CD8A/C4B/KLRC1/RORA/NLRP3/C5/PTPRC/C1QA/CLU/PRF1/IL18RAP/CD81/C3/C1QC/CD1C/CD274/ASCL2/C1QB/TLR8/FCER1A/PLA2G4A/IL7R/LILRB1/FCGR3A/CFI/IL2RB/MASP2/IL27/C4BPA/CXCL13/C1S/TLR4/GATA3/JUNB/CD69/IGLL5/C1RL/KLRD1/IL6/CD226/BACH2/IL10/IL18R1/CR1L/C1R/ARG1/C8B/CD4/IL1B/AZGP1/FCGR3B/SOCS3/IRF4/IL33/CD1D/HPX/CR1/C8A/CCL19/C6/MBL2/FCGR2B/IL1RL1/IL13RA2/C7/C9	0.380730400722792
GOBP_AMINOGLYCAN_BIOSYNTHETIC_PROCESS	GOBP_AMINOGLYCAN_BIOSYNTHETIC_PROCESS	10	-0.556198248636374	-1.68559979470483	0.0185139816590912	0.151528955377466	0.101287834943827	685	tags=60%, list=18%, signal=49%	HS3ST3B1/IL1B/HS3ST3A1/SMPD3/HAS2/B3GAT1	0.352487857583619
GOBP_RESPONSE_TO_VITAMIN	GOBP_RESPONSE_TO_VITAMIN	33	-0.385263447880687	-1.685503285569	0.0107320311199748	0.106690250664328	0.0713159044255584	893	tags=42%, list=23%, signal=33%	ASCL1/AQP3/SLC34A1/CD4/OTC/ALPL/EPO/CASR/BCHE/LRAT/CYP1A1/FGF23/SFRP1/CYP26A1	0.380730400722792
GOBP_FLAVONOID_METABOLIC_PROCESS	GOBP_FLAVONOID_METABOLIC_PROCESS	9	-0.594052344184927	-1.68471539317834	0.0243353699875414	0.176857910639071	0.118218691712728	812	tags=67%, list=21%, signal=53%	UGT1A9/UGT1A3/SULT1B1/UGT1A1/UGT1A4/CYP1A1	0.352487857583619
GOBP_DENDRITIC_CELL_DIFFERENTIATION	GOBP_DENDRITIC_CELL_DIFFERENTIATION	14	-0.500814924876231	-1.68439930496678	0.0323388194809614	0.216729819212775	0.1448706229192	1369	tags=79%, list=36%, signal=51%	LILRB1/AXL/FLT3/IRF8/CAMK4/CLEC12A/IRF4/ITGB8/CCL19/IL20RA/FCGR2B	0.321775918075361
GOBP_PURINE_CONTAINING_COMPOUND_CATABOLIC_PROCESS	GOBP_PURINE_CONTAINING_COMPOUND_CATABOLIC_PROCESS	46	-0.349991303003094	-1.68437802050163	0.0222383032533248	0.169408072059382	0.113238930461566	1024	tags=46%, list=27%, signal=34%	MTTP/GDA/PFKFB1/HK3/PDE2A/SLC4A1/PDE7B/SLC4A4/XDH/IGF1/FABP1/GCK/OGDHL/CBFA2T3/ENO3/GPD1/ALDOB/VNN1/FBP1/NNMT/NUDT10	0.352487857583619
GOBP_LEUKOCYTE_TETHERING_OR_ROLLING	GOBP_LEUKOCYTE_TETHERING_OR_ROLLING	10	-0.555510333219552	-1.68351501632192	0.0187693429025635	0.152801701834972	0.102138588074092	608	tags=50%, list=16%, signal=42%	SELE/SELP/CCL21/CXCL12/CHST4	0.352487857583619
GOBP_FEEDING_BEHAVIOR	GOBP_FEEDING_BEHAVIOR	30	-0.393275434924742	-1.68283466900829	0.017955155310331	0.149570334144708	0.0999786164934862	995	tags=53%, list=26%, signal=40%	NPW/LEPR/ACE2/GPR83/NEGR1/NTRK2/FABP1/NR4A3/NPY5R/CNTFR/DACH1/NPY1R/FOS/TH/HAND2/OXT	0.352487857583619
GOBP_G_PROTEIN_COUPLED_RECEPTOR_SIGNALING_PATHWAY_COUPLED_TO_CYCLIC_NUCLEOTIDE_SECOND_MESSENGER	GOBP_G_PROTEIN_COUPLED_RECEPTOR_SIGNALING_PATHWAY_COUPLED_TO_CYCLIC_NUCLEOTIDE_SECOND_MESSENGER	17	-0.473788913216065	-1.68226028310591	0.0216692712148246	0.167520595815225	0.111977268082899	1198	tags=65%, list=31%, signal=45%	SSTR1/DRD1/HTR2A/PTGIR/CCR1/XCR1/CCL2/NPY1R/PTH1R/VIPR1/CHRM2	0.352487857583619
GOBP_REGULATION_OF_PROTEIN_LOCALIZATION_TO_MEMBRANE	GOBP_REGULATION_OF_PROTEIN_LOCALIZATION_TO_MEMBRANE	35	0.305428889156635	1.68195527784169	0.0130963581422836	0.123891060265923	0.082813593164232	511	tags=31%, list=13%, signal=27%	GPC3/KIF2C/SFN/SLC7A11/MRAP2/LYPD1/WNK4/WNT3A/GPC2/NETO2/FRRS1L	0.380730400722792
GOBP_REGULATION_OF_STRESS_ACTIVATED_PROTEIN_KINASE_SIGNALING_CASCADE	GOBP_REGULATION_OF_STRESS_ACTIVATED_PROTEIN_KINASE_SIGNALING_CASCADE	11	0.479665722729176	1.68161445239642	0.0345259869463015	0.227486399075502	0.152060738385791	245	tags=36%, list=6%, signal=34%	PBK/FOXM1/PAGE4/MAPK8IP2	0.321775918075361
GOBP_DETECTION_OF_CELL_DENSITY	GOBP_DETECTION_OF_CELL_DENSITY	4	-0.793156261219195	-1.68161081669868	0.0118511563139885	0.114972001260594	0.0768517479569212	219	tags=75%, list=6%, signal=71%	DACH1/SRPX/CDHR2	0.380730400722792
GOBP_CYTOKINE_PRODUCTION_INVOLVED_IN_IMMUNE_RESPONSE	GOBP_CYTOKINE_PRODUCTION_INVOLVED_IN_IMMUNE_RESPONSE	28	-0.39848492744907	-1.68060192169147	0.0215057220117046	0.167520595815225	0.111977268082899	1460	tags=68%, list=38%, signal=42%	PKP3/TLR3/LILRB1/CALHM6/HTR2A/TLR4/GATA3/FFAR2/CD160/IL6/CD226/SCIMP/IL10/IL18R1/CAMK4/ARG1/IL1B/APOA1/NR4A3	0.352487857583619
GOBP_DENDRITIC_CELL_CHEMOTAXIS	GOBP_DENDRITIC_CELL_CHEMOTAXIS	6	-0.675263367875912	-1.68043272528069	0.0201305765269422	0.160922243766054	0.107566673476786	412	tags=67%, list=11%, signal=60%	CCL21/CXCR1/CXCR2/CCL19	0.352487857583619
GOBP_LEUKOCYTE_CELL_CELL_ADHESION	GOBP_LEUKOCYTE_CELL_CELL_ADHESION	97	-0.30038218186909	-1.67972884085557	0.00555326787017441	0.0689608731540966	0.0460961241382192	1103	tags=42%, list=29%, signal=31%	SIRPB1/PDCD1LG2/GATA3/CTSG/CD69/CCL2/CD160/IL6/SFTPD/IL10/LRG1/FGL1/ARG1/ASS1/CD4/IL1B/IGF1/SELE/VSIG4/SKAP1/CD1D/TNFSF11/EGR3/PLA2G2A/CR1/S100A8/HAS2/SELP/CCL21/NR4A3/APOA4/DTX1/CCL19/VNN1/EFNB3/EPO/CXCL12/PCK1/VTCN1/CHST4/CLEC4M	0.407017918923954
GOBP_MYOBLAST_MIGRATION	GOBP_MYOBLAST_MIGRATION	4	0.729622836397374	1.67923469737298	0.0229300320207025	0.173082559680785	0.115695100602598	188	tags=75%, list=5%, signal=71%	THBS4/SIX1/SIX4	0.352487857583619
GOBP_REGULATION_OF_STRIATED_MUSCLE_CONTRACTION	GOBP_REGULATION_OF_STRIATED_MUSCLE_CONTRACTION	19	-0.443676848627139	-1.6782693182237	0.0458955503724337	0.267680133056215	0.178927790185054	1188	tags=58%, list=31%, signal=40%	SLC8A1/DMD/ADRB2/NOS1/ACE2/EHD3/ADRA1B/TRPV4/CTNNA3/ADRA1A/BMP10	0.321775918075361
GOBP_PROTEIN_HOMOTETRAMERIZATION	GOBP_PROTEIN_HOMOTETRAMERIZATION	16	-0.465248519980271	-1.67816418195792	0.0430766417784243	0.259106637850658	0.173196933233596	1040	tags=62%, list=27%, signal=46%	SHMT1/UPB1/ALDH1A3/HCN1/GRIA3/CTH/MAT1A/AQP4/GNMT/TDO2	0.321775918075361
GOBP_POSITIVE_REGULATION_OF_VASCULAR_ENDOTHELIAL_CELL_PROLIFERATION	GOBP_POSITIVE_REGULATION_OF_VASCULAR_ENDOTHELIAL_CELL_PROLIFERATION	3	0.840260215037556	1.67772145562043	0.00878585877324196	0.0935249382028153	0.0625156986017679	87	tags=67%, list=2%, signal=65%	APLN/MDK	0.380730400722792
GOBP_REGULATION_OF_SMOOTH_MUSCLE_CONTRACTION	GOBP_REGULATION_OF_SMOOTH_MUSCLE_CONTRACTION	16	-0.465034171005237	-1.6773910193214	0.0430766417784243	0.259106637850658	0.173196933233596	719	tags=44%, list=19%, signal=36%	ABAT/TBXA2R/ADRA2B/PROK2/OXT/ADRA1A/CHRM2	0.321775918075361
GOBP_BIOLOGICAL_PROCESS_INVOLVED_IN_SYMBIOTIC_INTERACTION	GOBP_BIOLOGICAL_PROCESS_INVOLVED_IN_SYMBIOTIC_INTERACTION	55	-0.337378694102234	-1.67692864744346	0.0150217614116024	0.135302390019398	0.0904413688700721	1757	tags=73%, list=46%, signal=40%	APOL1/CD81/TRIM15/CFHR2/PC/GPR15/CXCL8/SLC52A1/F2/LDLR/TMPRSS2/AXL/TREM1/NLRP6/SIGLEC1/CH25H/HTR2A/CAMP/CFHR5/CTSG/ACE2/AGTR1/PGLYRP1/MUC5B/DAO/EPHA2/ARG1/MRC1/CD4/PF4/PLG/CR1/HRG/PGLYRP2/MBL2/EFNB3/NCAM1/CXCL6/SLC10A1/CLEC4M	0.380730400722792
GOBP_NEGATIVE_REGULATION_OF_EXTRINSIC_APOPTOTIC_SIGNALING_PATHWAY	GOBP_NEGATIVE_REGULATION_OF_EXTRINSIC_APOPTOTIC_SIGNALING_PATHWAY	28	-0.397352319128561	-1.67582516957652	0.0217407548982621	0.167520595815225	0.111977268082899	1149	tags=61%, list=30%, signal=43%	KLF4/HMOX1/FGF10/FGA/FGG/AR/THBS1/EYA2/IL1B/PF4/IGF1/FGB/SERPINE1/PAK5/HGF/NRG1/BMP5	0.352487857583619
GOBP_REGULATION_OF_CARBOHYDRATE_BIOSYNTHETIC_PROCESS	GOBP_REGULATION_OF_CARBOHYDRATE_BIOSYNTHETIC_PROCESS	27	-0.401073416665883	-1.67578513632665	0.0245466610664981	0.178138626025443	0.119074771584339	961	tags=52%, list=25%, signal=39%	LEPR/FOXO1/PPARGC1A/PPP1R3B/SIK1/CD244/IGF1/GCK/SMPD3/HAS2/FBP1/GNMT/NNMT/PTH1R	0.352487857583619
GOBP_POSITIVE_REGULATION_OF_SISTER_CHROMATID_COHESION	GOBP_POSITIVE_REGULATION_OF_SISTER_CHROMATID_COHESION	4	0.727916120576671	1.67530667280781	0.0237275785892542	0.175915572091359	0.117588796053221	1042	tags=100%, list=27%, signal=73%	BUB1/FEN1/DDX11/NSMCE2	0.352487857583619
GOBP_RESPIRATORY_SYSTEM_DEVELOPMENT	GOBP_RESPIRATORY_SYSTEM_DEVELOPMENT	69	-0.318521162567962	-1.6744720077692	0.0139892847300695	0.128741968168031	0.086056128280326	1132	tags=51%, list=30%, signal=36%	CRISPLD2/RSPO2/EDN2/ERRFI1/HMGCS2/FGF10/BASP1/ALDH1A3/ZFPM2/ASCL1/FOXF1/LAMA1/SFTPD/FGFR2/PGR/ASS1/WNT11/IGF1/RXFP1/ID1/TCF21/HYDIN/SMPD3/WNT7B/ADAMTSL2/DPPA4/HSD11B1/PDGFRA/FOXP2/MME/GRHL2/WNT2/CCBE1/HHIP/CYP1A2	0.380730400722792
GOBP_POSITIVE_REGULATION_OF_FATTY_ACID_TRANSPORT	GOBP_POSITIVE_REGULATION_OF_FATTY_ACID_TRANSPORT	10	-0.552155149525885	-1.67334688479848	0.0195354269461416	0.158025428163056	0.105630329496006	627	tags=60%, list=16%, signal=50%	IL1B/ACSL1/TNFSF11/CYP4F2/CYP4A11/OXT	0.352487857583619
GOBP_TONGUE_MORPHOGENESIS	GOBP_TONGUE_MORPHOGENESIS	2	0.951270631385905	1.67247269772204	0.00426830475517288	0.0572110505442697	0.0382420866695469	188	tags=100%, list=5%, signal=95%	SIX1/SIX4	0.407017918923954
GOBP_SERINE_FAMILY_AMINO_ACID_BIOSYNTHETIC_PROCESS	GOBP_SERINE_FAMILY_AMINO_ACID_BIOSYNTHETIC_PROCESS	11	-0.540901943400281	-1.66989968058022	0.0431583558200821	0.259121083253123	0.173206589101261	1121	tags=73%, list=29%, signal=52%	RIDA/SHMT1/PSAT1/AGXT/CTH/HAO1/PHGDH/AGXT2	0.321775918075361
GOBP_RESPONSE_TO_ARSENIC_CONTAINING_SUBSTANCE	GOBP_RESPONSE_TO_ARSENIC_CONTAINING_SUBSTANCE	5	-0.714735186156266	-1.66979564210486	0.0134858428178981	0.126165895975916	0.084334181644131	1094	tags=100%, list=29%, signal=71%	SLC38A2/HMOX1/AQP9/UGT1A1/CYP1A1	0.380730400722792
GOBP_NEURON_CELL_CELL_ADHESION	GOBP_NEURON_CELL_CELL_ADHESION	8	-0.603356334016711	-1.66967609859984	0.0241359959301294	0.176831383388579	0.118200959868918	722	tags=62%, list=19%, signal=51%	CNTN4/NCAM2/NRXN1/TNR/RET	0.352487857583619
GOBP_PROTEIN_LOCALIZATION_TO_CELL_CORTEX	GOBP_PROTEIN_LOCALIZATION_TO_CELL_CORTEX	3	0.835953878406709	1.66912312711291	0.00998634865924068	0.101664631641168	0.067956585615233	629	tags=100%, list=16%, signal=84%	PLK1/SAPCD2/GPSM2	0.380730400722792
GOBP_PYRIDINE_CONTAINING_COMPOUND_CATABOLIC_PROCESS	GOBP_PYRIDINE_CONTAINING_COMPOUND_CATABOLIC_PROCESS	30	-0.389806601139148	-1.66799144912464	0.0205369078976565	0.163011706437649	0.108963351423088	1024	tags=50%, list=27%, signal=37%	MTTP/PFKFB1/HK3/SLC4A1/SLC4A4/IGF1/FABP1/GCK/OGDHL/CBFA2T3/ENO3/GPD1/ALDOB/FBP1/NNMT	0.352487857583619
GOBP_POSITIVE_REGULATION_OF_LIPID_TRANSPORT	GOBP_POSITIVE_REGULATION_OF_LIPID_TRANSPORT	33	-0.381259690154793	-1.66798709803879	0.0132918592207918	0.125273923639374	0.0837379527149928	737	tags=42%, list=19%, signal=35%	NKX3-1/IL1B/ECRG4/PON1/APOA1/ACSL1/TNFSF11/C1QTNF1/CYP4F2/ABCA8/CYP4A11/CETP/LRAT/OXT	0.380730400722792
GOBP_LUNG_EPITHELIUM_DEVELOPMENT	GOBP_LUNG_EPITHELIUM_DEVELOPMENT	16	-0.461925209815163	-1.66617691097239	0.0480565477774235	0.275862068965517	0.184396913705624	1037	tags=62%, list=27%, signal=46%	ERRFI1/FGF10/ASCL1/FGFR2/IGF1/WNT7B/ADAMTSL2/FOXP2/GRHL2/WNT2	0.321775918075361
GOBP_POLYOL_METABOLIC_PROCESS	GOBP_POLYOL_METABOLIC_PROCESS	33	-0.38073882755119	-1.66570835699929	0.0135230162138409	0.126281107291014	0.0844111933587453	1668	tags=73%, list=44%, signal=41%	QDPR/SNCA/CYP27A1/GOT1/DGAT2/PLA2G4A/SORD/TKFC/MOGAT1/SCP2/PCK2/ANGPTL3/ACER1/PLPP3/NAAA/GCH1/IP6K3/CD244/FABP1/PCK1/PTH1R/NUDT10/MOGAT2/CYP3A4	0.380730400722792
GOBP_REGULATION_OF_GLYCOLYTIC_PROCESS	GOBP_REGULATION_OF_GLYCOLYTIC_PROCESS	13	-0.506149527253153	-1.66507168804247	0.0241686134548646	0.176831383388579	0.118200959868918	911	tags=62%, list=24%, signal=47%	PFKFB1/SLC4A1/SLC4A4/IGF1/GCK/CBFA2T3/GPD1/FBP1	0.352487857583619
GOBP_POSITIVE_REGULATION_OF_FATTY_ACID_METABOLIC_PROCESS	GOBP_POSITIVE_REGULATION_OF_FATTY_ACID_METABOLIC_PROCESS	9	-0.587002059936397	-1.66472098945946	0.027635048161466	0.193903376602552	0.129612542734461	1363	tags=89%, list=36%, signal=57%	MLYCD/EDN2/PPARGC1A/IL1B/APOA5/APOA4/PTGS2/AVPR1A	0.352487857583619
GOBP_METANEPHRIC_GLOMERULUS_DEVELOPMENT	GOBP_METANEPHRIC_GLOMERULUS_DEVELOPMENT	5	-0.712551647646585	-1.66469436381543	0.0140448365812928	0.129019475285656	0.0862416248084032	565	tags=80%, list=15%, signal=68%	TCF21/EGR1/PDGFRA/RET	0.380730400722792
GOBP_EPITHELIAL_TUBE_BRANCHING_INVOLVED_IN_LUNG_MORPHOGENESIS	GOBP_EPITHELIAL_TUBE_BRANCHING_INVOLVED_IN_LUNG_MORPHOGENESIS	11	-0.538971466135467	-1.66393981408831	0.0436814810394182	0.259535995474907	0.17348393253395	1230	tags=73%, list=32%, signal=49%	SPRY2/RSPO2/FGF10/FOXF1/LAMA1/FGFR2/WNT2/HHIP	0.321775918075361
GOBP_POSITIVE_REGULATION_OF_TRIGLYCERIDE_METABOLIC_PROCESS	GOBP_POSITIVE_REGULATION_OF_TRIGLYCERIDE_METABOLIC_PROCESS	8	-0.601154552610863	-1.66358307930027	0.0249360761832805	0.179532837132802	0.120006716400874	1529	tags=100%, list=40%, signal=60%	DGAT2/LDLR/AADAC/APOH/GPLD1/APOA5/APOA4/MFSD2A	0.352487857583619
GOBP_CELLULAR_RESPONSE_TO_FLUID_SHEAR_STRESS	GOBP_CELLULAR_RESPONSE_TO_FLUID_SHEAR_STRESS	8	-0.601030403191738	-1.66323951894284	0.0249360761832805	0.179532837132802	0.120006716400874	651	tags=62%, list=17%, signal=52%	ASS1/HAS2/ADCY1/PRKAR2B/PTGS2	0.352487857583619
GOBP_ATP_SYNTHESIS_COUPLED_ELECTRON_TRANSPORT	GOBP_ATP_SYNTHESIS_COUPLED_ELECTRON_TRANSPORT	17	0.393788269854128	1.66282773423985	0.0375904236575117	0.241720698962227	0.161575496894329	265	tags=29%, list=7%, signal=27%	COX7B2/CDK1/CCNB1/COX4I2/NDUFA4L2	0.321775918075361
GOBP_FATTY_ACID_TRANSPORT	GOBP_FATTY_ACID_TRANSPORT	41	-0.350501335541703	-1.66276557980676	0.0259467830431468	0.185386297973538	0.123919396812415	1109	tags=49%, list=29%, signal=35%	RBP5/RBP1/PLA2R1/PLIN2/SLC27A2/SLCO1B1/THBS1/SLC22A7/IL1B/FABP1/ACSL1/TNFSF11/SLC27A5/PLA2G2A/CYP4F2/PTGS2/CYP4A11/OXT/MFSD2A/SLC22A1	0.352487857583619
GOBP_CRD_MEDIATED_MRNA_STABILIZATION	GOBP_CRD_MEDIATED_MRNA_STABILIZATION	3	0.832444082203255	1.66211522611985	0.0107192718218806	0.106690250664328	0.0713159044255584	168	tags=67%, list=4%, signal=64%	IGF2BP1/IGF2BP3	0.380730400722792
GOBP_MUSCLE_ADAPTATION	GOBP_MUSCLE_ADAPTATION	30	-0.388256680980739	-1.66135930497034	0.0217104330643734	0.167520595815225	0.111977268082899	627	tags=33%, list=16%, signal=28%	IL1B/IGF1/ADRA1B/GATA5/NR4A3/PI16/CAMK2B/HAND2/ADRA1A/BMP10	0.352487857583619
GOBP_POSITIVE_REGULATION_OF_ORGANELLE_ASSEMBLY	GOBP_POSITIVE_REGULATION_OF_ORGANELLE_ASSEMBLY	10	0.491205040693095	1.66129281540036	0.0287019119640704	0.19838092968405	0.132605512997744	1948	tags=100%, list=51%, signal=49%	STIL/PLK4/GPSM2/MNS1/ZMYND10/SPAG5/ELAPOR1/TNF/TAPT1/SDC4	0.352487857583619
GOBP_RESPONSE_TO_NUTRIENT	GOBP_RESPONSE_TO_NUTRIENT	53	-0.336817537903353	-1.66098175856637	0.0190071282518409	0.154243149391936	0.103102107566893	996	tags=42%, list=26%, signal=31%	HMGCS2/BCKDHB/ASCL1/AQP3/SLC34A1/TBXA2R/ASS1/CD4/FABP1/ACSL1/OTC/ALPL/EPO/CASR/BCHE/LRAT/CYP1A1/FGF23/SFRP1/GCGR/SLC6A19/CYP26A1	0.352487857583619
GOBP_REGULATION_OF_PROTEIN_LOCALIZATION_TO_NUCLEUS	GOBP_REGULATION_OF_PROTEIN_LOCALIZATION_TO_NUCLEUS	20	0.379118255326596	1.66079373638466	0.0266834495122043	0.188790979835652	0.126195218312187	336	tags=30%, list=9%, signal=28%	TERT/CDKN2A/CDK1/PLK1/ECT2/CDK5RAP3	0.352487857583619
GOBP_PROTEIN_POLYUBIQUITINATION	GOBP_PROTEIN_POLYUBIQUITINATION	32	0.311620914567096	1.66040865232316	0.0216104431904294	0.167520595815225	0.111977268082899	396	tags=31%, list=10%, signal=28%	TRIM71/UBE2C/CDKN2A/DTL/UBE2T/NQO1/PRAME/MKRN3/TRIM45/TRIM31	0.352487857583619
GOBP_PRESYNAPSE_ORGANIZATION	GOBP_PRESYNAPSE_ORGANIZATION	18	-0.464313823063251	-1.6587586139929	0.0230165873847242	0.173221131725035	0.115787727535258	693	tags=50%, list=18%, signal=41%	WNT7A/NTRK3/PCLO/IL1RAP/PTPRD/SLITRK2/IL1RAPL2/NRXN1/SLITRK3	0.352487857583619
GOBP_REGULATION_OF_ENDOCYTOSIS	GOBP_REGULATION_OF_ENDOCYTOSIS	73	-0.307684318169785	-1.6586877080983	0.0143683844743899	0.131279484046584	0.0877523023800811	1508	tags=59%, list=39%, signal=36%	IQSEC3/SH3GL2/TLR2/PLA2G5/ABCA13/TFR2/LILRB1/CD300A/TF/AXL/IL2RB/MASP2/LRRK2/FCN1/SIRPB1/EPHA3/CCL2/SYT7/CD14/AHSG/LRRTM1/APOC3/SFTPD/LPAR1/MASP1/SELE/APOA1/PROM2/COLEC11/APOA5/SERPINE1/CCL21/CCL19/MBL2/CFP/FPR2/FCGR2B/NRG1/NTF3/FCN3/COLEC10/HAMP/FCN2	0.380730400722792
GOBP_NEGATIVE_REGULATION_OF_KINASE_ACTIVITY	GOBP_NEGATIVE_REGULATION_OF_KINASE_ACTIVITY	11	0.473022557316051	1.65832481038321	0.0363551522405748	0.236774581259128	0.158269319851952	471	tags=45%, list=12%, signal=40%	CDKN2A/SFN/THY1/CDK5RAP3/ACP4	0.321775918075361
GOBP_POSITIVE_REGULATION_OF_NUCLEOCYTOPLASMIC_TRANSPORT	GOBP_POSITIVE_REGULATION_OF_NUCLEOCYTOPLASMIC_TRANSPORT	5	0.634907179829486	1.65741719436094	0.0432548579918599	0.259121083253123	0.173206589101261	293	tags=60%, list=8%, signal=55%	SFN/CDK1/ECT2	0.321775918075361
GOBP_POSITIVE_REGULATION_OF_NITRIC_OXIDE_BIOSYNTHETIC_PROCESS	GOBP_POSITIVE_REGULATION_OF_NITRIC_OXIDE_BIOSYNTHETIC_PROCESS	12	-0.521528124833779	-1.65696510953733	0.029079885317883	0.199629482993035	0.133440094488548	1149	tags=67%, list=30%, signal=47%	KLF4/TLR4/ASS1/IL1B/AGXT2/HBB/PTGS2/ESR1	0.352487857583619
GOBP_ICOSANOID_SECRETION	GOBP_ICOSANOID_SECRETION	14	-0.492628201623346	-1.65686476022349	0.0421216848673947	0.255324037508796	0.170668496354119	627	tags=50%, list=16%, signal=42%	IL1B/TNFSF11/PLA2G2A/CYP4F2/PTGS2/CYP4A11/OXT	0.276500599254472
GOBP_EYE_PHOTORECEPTOR_CELL_DIFFERENTIATION	GOBP_EYE_PHOTORECEPTOR_CELL_DIFFERENTIATION	12	-0.521348285500391	-1.65639373574835	0.029079885317883	0.199629482993035	0.133440094488548	783	tags=58%, list=21%, signal=47%	HCN1/DIO3/NTRK2/SAMD11/DSCAM/TH/PROM1	0.352487857583619
GOBP_CENTRIOLE_CENTRIOLE_COHESION	GOBP_CENTRIOLE_CENTRIOLE_COHESION	3	0.828154184247515	1.65354972020399	0.0121851216031802	0.117224997474523	0.078357738070012	150	tags=67%, list=4%, signal=64%	NEK2/SGO1	0.380730400722792
GOBP_ORGANELLE_INHERITANCE	GOBP_ORGANELLE_INHERITANCE	4	0.71776467810331	1.65194302027491	0.0265189961790591	0.187979281809644	0.125652647847831	79	tags=50%, list=2%, signal=49%	CDK1/PLK1	0.352487857583619
GOBP_INTRACELLULAR_IRON_ION_HOMEOSTASIS	GOBP_INTRACELLULAR_IRON_ION_HOMEOSTASIS	20	-0.426915143653475	-1.65095930992882	0.0435009999182197	0.259535995474907	0.17348393253395	1433	tags=70%, list=38%, signal=44%	FXN/TFR2/MYC/TF/BMP6/HMOX1/ALAS2/SLC39A14/CP/HPX/STEAP4/SCARA5/HAMP/GDF2	0.321775918075361
GOBP_CALCIUM_ION_REGULATED_EXOCYTOSIS	GOBP_CALCIUM_ION_REGULATED_EXOCYTOSIS	15	-0.477886338742449	-1.65074515879201	0.0323149595498172	0.216729819212775	0.1448706229192	196	tags=27%, list=5%, signal=25%	SYT10/CLTRN/TRPV6/SYT9	0.321775918075361
GOBP_REGULATION_OF_HOMOTYPIC_CELL_CELL_ADHESION	GOBP_REGULATION_OF_HOMOTYPIC_CELL_CELL_ADHESION	13	-0.501771234949052	-1.65066849261305	0.0379939209726444	0.243391070039134	0.162692037752881	1315	tags=77%, list=34%, signal=51%	EMILIN1/HTR2A/CTSG/GP6/PLPP3/IL6/ANK3/MMRN1/TNFSF11/C1QTNF1	0.287857117255149
GOBP_POSITIVE_REGULATION_OF_PROTEIN_SUMOYLATION	GOBP_POSITIVE_REGULATION_OF_PROTEIN_SUMOYLATION	2	0.938695310453236	1.65036344696725	0.00710461002219302	0.0816699229906332	0.0545913463149268	236	tags=100%, list=6%, signal=94%	CDKN2A/RASD2	0.407017918923954
GOBP_VOCALIZATION_BEHAVIOR	GOBP_VOCALIZATION_BEHAVIOR	5	-0.705838477295821	-1.6490107612539	0.0161125299569168	0.141367274924244	0.0944953733318935	295	tags=60%, list=8%, signal=55%	BRINP1/NRXN1/FOXP2	0.352487857583619
GOBP_CELLULAR_RESPONSE_TO_KETONE	GOBP_CELLULAR_RESPONSE_TO_KETONE	31	-0.385840238711042	-1.64729148528791	0.0218954104244816	0.167520595815225	0.111977268082899	1145	tags=52%, list=30%, signal=36%	LRRK2/PTGER2/SRD5A1/PCK2/ERRFI1/AR/ASS1/SOX10/CCL21/ADCY1/CCL19/FBP1/FOS/PCK1/SFRP1/CFTR	0.352487857583619
GOBP_MONOCYTE_DIFFERENTIATION	GOBP_MONOCYTE_DIFFERENTIATION	10	-0.543383427161077	-1.64676353353195	0.0233658527471631	0.174300340610262	0.116509112640597	1354	tags=80%, list=35%, signal=52%	MYC/JUN/PDE2A/APCS/CD4/IL1B/IL1RAP/MT1G	0.352487857583619
GOBP_REGULATION_OF_CELL_GROWTH	GOBP_REGULATION_OF_CELL_GROWTH	96	-0.295124571723551	-1.64625867897268	0.0103697925455973	0.104520924864354	0.0698658428645854	887	tags=35%, list=23%, signal=28%	SPART/AGTR1/EPHX2/CPNE6/SCGB3A1/OLFM1/RND2/NTRK3/IGF1/PTPRS/L1CAM/IGFBP1/PLXNA4/MAG/S100A8/IGFBP3/NRG3/SOCS2/HRG/TRPC5/DSCAM/PI16/FBP1/PAK5/LGI1/TNR/CXCL12/NRG1/CDHR2/SFRP1/AVPR1A/MFSD2A/BMP10/GDF2	0.380730400722792
GOBP_BODY_MORPHOGENESIS	GOBP_BODY_MORPHOGENESIS	16	0.397739685134657	1.64434900665293	0.0363116485516105	0.236774581259128	0.158269319851952	412	tags=44%, list=11%, signal=39%	GPC3/SCX/DKK1/LEF1/STRA6/FLVCR1/DLX5	0.321775918075361
GOBP_POSITIVE_REGULATION_OF_MEIOTIC_NUCLEAR_DIVISION	GOBP_POSITIVE_REGULATION_OF_MEIOTIC_NUCLEAR_DIVISION	6	0.587649372257667	1.64398434213794	0.0397728403819495	0.249507025343627	0.16678017965198	1072	tags=83%, list=28%, signal=60%	RAD51AP1/MSX1/STRA8/PRDM9/PLCB1	0.321775918075361
GOBP_RESOLUTION_OF_MEIOTIC_RECOMBINATION_INTERMEDIATES	GOBP_RESOLUTION_OF_MEIOTIC_RECOMBINATION_INTERMEDIATES	4	0.714023591087811	1.64333286882552	0.0281140945649581	0.196134880473015	0.131104166531015	1095	tags=100%, list=29%, signal=71%	TOP2A/EME1/TEX11/EME2	0.352487857583619
GOBP_VASCULAR_TRANSPORT	GOBP_VASCULAR_TRANSPORT	34	-0.375290624341955	-1.64241231817876	0.0207745240308453	0.16454693815284	0.109989559887216	1193	tags=53%, list=31%, signal=37%	LRP2/SLC13A3/SLC38A2/SLC16A2/ABCG2/LEPR/SLC7A8/SLC6A13/SLC6A20/SLC1A2/SLC4A4/ABCC9/SLC7A2/SLC1A1/AVPR1A/MFSD2A/SLC22A1/SLC5A1	0.352487857583619
GOBP_DEFENSE_RESPONSE_TO_GRAM_NEGATIVE_BACTERIUM	GOBP_DEFENSE_RESPONSE_TO_GRAM_NEGATIVE_BACTERIUM	33	-0.375364675772397	-1.64219678191961	0.0176838548866859	0.148731759642987	0.0994180807496293	1250	tags=52%, list=33%, signal=35%	TREM1/CAMP/TLR4/MMP7/CTSG/CD160/IL6/DAO/SSC5D/CD4/DEFA3/SERPINE1/SELP/CXCL6/TSLP/HAMP/FCN2	0.352487857583619
GOBP_RIBOSOME_BIOGENESIS	GOBP_RIBOSOME_BIOGENESIS	8	0.532364591978566	1.64214282709029	0.0288036879863563	0.19838092968405	0.132605512997744	1274	tags=88%, list=33%, signal=58%	CDKN2A/VCX/BOP1/RBIS/RPL10L/REXO5/FGF12	0.352487857583619
GOBP_ICOSANOID_TRANSPORT	GOBP_ICOSANOID_TRANSPORT	22	-0.420951061889047	-1.64122771493827	0.0172270152824364	0.146588337746695	0.0979853343632647	792	tags=45%, list=21%, signal=36%	SLCO1B1/SLC22A7/IL1B/TNFSF11/PLA2G2A/CYP4F2/PTGS2/CYP4A11/OXT/SLC22A1	0.352487857583619
GOBP_POSITIVE_REGULATION_OF_LONG_TERM_SYNAPTIC_POTENTIATION	GOBP_POSITIVE_REGULATION_OF_LONG_TERM_SYNAPTIC_POTENTIATION	4	-0.774052587197767	-1.64110814850598	0.0163934332682153	0.143336731501779	0.0958118345472269	400	tags=75%, list=10%, signal=67%	RELN/ADCY1/MME	0.352487857583619
GOBP_TIGHT_JUNCTION_ORGANIZATION	GOBP_TIGHT_JUNCTION_ORGANIZATION	14	-0.48792441628416	-1.6410444394573	0.0421216848673947	0.255324037508796	0.170668496354119	734	tags=43%, list=19%, signal=35%	EPHA2/WNT11/IL1B/SVEP1/GRHL2/GDF2	0.276500599254472
GOBP_RESPONSE_TO_GRANULOCYTE_MACROPHAGE_COLONY_STIMULATING_FACTOR	GOBP_RESPONSE_TO_GRANULOCYTE_MACROPHAGE_COLONY_STIMULATING_FACTOR	4	-0.773525557011796	-1.63999076507879	0.0166835750219594	0.144357411686679	0.0964940967976399	869	tags=100%, list=23%, signal=77%	PDE2A/FCAR/ZFP36/CD4	0.352487857583619
GOBP_PROTEIN_O_LINKED_GLYCOSYLATION_VIA_XYLOSE	GOBP_PROTEIN_O_LINKED_GLYCOSYLATION_VIA_XYLOSE	15	-0.474735830405145	-1.63986247401131	0.0363229406987652	0.236774581259128	0.158269319851952	1389	tags=73%, list=36%, signal=47%	DSEL/SLC35D1/CHST7/GALNT3/DSE/HS3ST3B1/CHST9/IGF1/HS3ST3A1/B3GAT1/NDST3	0.321775918075361
GOBP_NADPLUS_METABOLIC_PROCESS	GOBP_NADPLUS_METABOLIC_PROCESS	15	-0.474735507775079	-1.63986135956217	0.0363229406987652	0.236774581259128	0.158269319851952	1813	tags=93%, list=47%, signal=49%	GOT2/PC/NADK2/SLC25A18/GOT1/KYNU/ACMSD/NAMPT/HAAO/GPD1/ASPDH/KMO/IDO2/NNMT	0.321775918075361
GOBP_NEGATIVE_REGULATION_OF_TRIGLYCERIDE_METABOLIC_PROCESS	GOBP_NEGATIVE_REGULATION_OF_TRIGLYCERIDE_METABOLIC_PROCESS	5	-0.70162558993183	-1.6391684293003	0.0177650587665078	0.149167766171669	0.0997095244357652	1144	tags=100%, list=30%, signal=70%	GPLD1/SORL1/APOC3/SIK1/PLIN1	0.352487857583619
GOBP_REGULATION_OF_CARDIAC_MUSCLE_CONTRACTION	GOBP_REGULATION_OF_CARDIAC_MUSCLE_CONTRACTION	17	-0.461352611676798	-1.63810328498997	0.0297201871224066	0.203201279383345	0.135827621825046	1188	tags=59%, list=31%, signal=41%	SLC8A1/DMD/ADRB2/NOS1/ACE2/EHD3/ADRA1B/CTNNA3/ADRA1A/BMP10	0.352487857583619
GOBP_BEHAVIORAL_RESPONSE_TO_ETHANOL	GOBP_BEHAVIORAL_RESPONSE_TO_ETHANOL	4	-0.772610663699217	-1.63805105336525	0.0166835750219594	0.144357411686679	0.0964940967976399	115	tags=50%, list=3%, signal=49%	DBH/CRHBP	0.352487857583619
GOBP_MODIFIED_AMINO_ACID_CATABOLIC_PROCESS	GOBP_MODIFIED_AMINO_ACID_CATABOLIC_PROCESS	14	-0.48701084034344	-1.63797179404849	0.0421216848673947	0.255324037508796	0.170668496354119	1051	tags=64%, list=28%, signal=47%	ALDH1L1/SARDH/DIO3/GGT5/DMGDH/HOGA1/AGXT2/ACADL/BHMT	0.276500599254472
GOBP_TYPE_II_INTERFERON_PRODUCTION	GOBP_TYPE_II_INTERFERON_PRODUCTION	39	-0.350335365519028	-1.63777928043731	0.0339305817808269	0.224436660737762	0.150022174913843	1615	tags=67%, list=42%, signal=39%	CD274/PRNP/TLR8/INHBA/TLR3/LILRB1/AXL/NLRP6/IL27/TLR4/PDCD1LG2/GATA3/CD160/IRF8/CD14/CD226/PGLYRP1/IL10/IL18R1/CD244/IL1B/IL33/CR1/PGLYRP2/IL20RA/IL1RL1	0.321775918075361
GOBP_RESPONSE_TO_SALT_STRESS	GOBP_RESPONSE_TO_SALT_STRESS	7	-0.623910491067134	-1.63719985718937	0.0249861645379706	0.179532837132802	0.120006716400874	888	tags=71%, list=23%, signal=55%	EFHD1/TRPV4/FBP1/KMO/EPO	0.352487857583619
GOBP_L_TRYPTOPHAN_METABOLIC_PROCESS	GOBP_L_TRYPTOPHAN_METABOLIC_PROCESS	7	-0.623819517313746	-1.63696113349713	0.0249861645379706	0.179532837132802	0.120006716400874	1442	tags=100%, list=38%, signal=62%	KYNU/ACMSD/GCDH/HAAO/KMO/TDO2/IDO2	0.352487857583619
GOBP_NADPLUS_BIOSYNTHETIC_PROCESS	GOBP_NADPLUS_BIOSYNTHETIC_PROCESS	7	-0.623819517313746	-1.63696113349713	0.0249861645379706	0.179532837132802	0.120006716400874	1442	tags=100%, list=38%, signal=62%	KYNU/ACMSD/NAMPT/HAAO/ASPDH/KMO/IDO2	0.352487857583619
GOBP_TUMOR_NECROSIS_FACTOR_SUPERFAMILY_CYTOKINE_PRODUCTION	GOBP_TUMOR_NECROSIS_FACTOR_SUPERFAMILY_CYTOKINE_PRODUCTION	42	-0.348606571125073	-1.63625787109144	0.0334322688307748	0.222249166850842	0.148559969098413	2050	tags=86%, list=54%, signal=40%	MYD88/CLEC7A/IRAK3/CIDEA/PTPRC/CLU/CX3CR1/LBP/CYBB/LILRA4/CD274/AKAP12/TLR2/TLR3/LILRB1/CCL3/FCGR3A/AXL/CAMP/LRRK2/TLR4/ERRFI1/CD14/IL6/IL10/ORM2/THBS1/LILRA2/ZFP36/PF4/IGF1/ORM1/IL33/LILRA5/CCL19/FCGR2B	0.321775918075361
GOBP_POSITIVE_REGULATION_OF_KERATINOCYTE_DIFFERENTIATION	GOBP_POSITIVE_REGULATION_OF_KERATINOCYTE_DIFFERENTIATION	6	0.584509637602912	1.63520074624801	0.0421478620500354	0.255324037508796	0.170668496354119	996	tags=83%, list=26%, signal=62%	TRIM16/ETV4/CYP27B1/ZBED2/ALOX15B	0.321775918075361
GOBP_BRANCHING_INVOLVED_IN_LABYRINTHINE_LAYER_MORPHOGENESIS	GOBP_BRANCHING_INVOLVED_IN_LABYRINTHINE_LAYER_MORPHOGENESIS	8	-0.59075673105298	-1.63480904784671	0.0275952320877232	0.193891810519549	0.129604811515677	823	tags=62%, list=22%, signal=49%	IL10/FGFR2/SOCS3/GRHL2/RSPO3	0.352487857583619
GOBP_PROTEIN_HOMOOLIGOMERIZATION	GOBP_PROTEIN_HOMOOLIGOMERIZATION	46	-0.339561915481583	-1.63418525583064	0.0307098170403353	0.209096177656015	0.139768000624369	1040	tags=48%, list=27%, signal=35%	SHMT1/TSPYL5/UPB1/BASP1/ALDH1A3/KCNA3/HCN1/GRIA3/CTH/P2RX3/SLC1A2/MAT1A/EHD3/UGT1A1/AQP4/STEAP4/GNMT/TDO2/KCND3/SCARA5/ITLN1/C9	0.352487857583619
GOBP_LIPID_HOMEOSTASIS	GOBP_LIPID_HOMEOSTASIS	52	-0.335834211164888	-1.63406001248873	0.0146474994404947	0.132636893329256	0.0886596474286366	2101	tags=87%, list=55%, signal=39%	ENPP7/ABCA1/PNPLA5/CES1/MAP2K1/ACOX1/RORA/HDAC9/APOB/ABCG4/ABCG5/ANGPTL4/TSKU/GOT1/DGAT2/CYP7B1/LDLR/ABCG8/ABCB4/TTC39B/ACACB/LIPC/LIPG/GCKR/RBP1/ANGPTL3/TLCD4/ERRFI1/MTTP/TM6SF2/ETNPPL/EPHX2/APOC3/ACSM2A/NEGR1/FABP1/APOA1/ABCB11/APOA5/APOA4/ACSM3/NPC1L1/CETP/LCAT/CYP39A1	0.380730400722792
GOBP_REGULATION_OF_PROTEIN_SERINE_THREONINE_KINASE_ACTIVITY	GOBP_REGULATION_OF_PROTEIN_SERINE_THREONINE_KINASE_ACTIVITY	35	0.296701643093584	1.6338955228614	0.0163910003628601	0.143336731501779	0.0958118345472269	367	tags=26%, list=10%, signal=23%	CDC25C/CDKN3/CDKN2A/CDC6/PKMYT1/EZH2/BLM/CDK5RAP3/CEMIP	0.352487857583619
GOBP_PERICARDIUM_DEVELOPMENT	GOBP_PERICARDIUM_DEVELOPMENT	6	-0.656412948273281	-1.63352234409834	0.0285302618606205	0.198267756842616	0.132529863878044	365	tags=50%, list=10%, signal=45%	TBX20/HAND2/BMP5	0.352487857583619
GOBP_LABYRINTHINE_LAYER_DEVELOPMENT	GOBP_LABYRINTHINE_LAYER_DEVELOPMENT	23	-0.416119820283256	-1.63310986301502	0.0340484561073352	0.224631372760081	0.15015232798676	823	tags=43%, list=22%, signal=34%	IL10/FGFR2/CCN1/SOCS3/WNT7B/PLG/GRHL2/WNT2/BMP5/RSPO3	0.321775918075361
GOBP_RESPONSE_TO_FORSKOLIN	GOBP_RESPONSE_TO_FORSKOLIN	6	-0.656221500520755	-1.63304591507252	0.0288199067139427	0.19838092968405	0.132605512997744	384	tags=50%, list=10%, signal=45%	ADCY1/FOS/CFTR	0.352487857583619
GOBP_LEUKOCYTE_MIGRATION	GOBP_LEUKOCYTE_MIGRATION	118	-0.274382959401381	-1.63239719380789	0.0106153091420897	0.105944539178419	0.0708174419256861	1117	tags=42%, list=29%, signal=31%	PTN/EDN2/GATA3/HMOX1/CCR1/FFAR2/CTSG/CD69/EDNRB/CCL2/CCL4/IL6/PF4V1/SFTPD/IL10/DUSP1/THBS1/CD4/IL1B/PF4/SELE/GGT5/ITGA9/IL33/SMPD3/TNFSF11/PLG/TRPV4/XG/S100A8/SERPINE1/SELP/CCL21/CXCR1/CXCR2/CCL19/P2RY12/SAA1/S100A12/CCL23/FPR2/PPBP/CXCL6/RET/CXCL12/ECM1/LYVE1/DBH/BMP5/CHST4	0.380730400722792
GOBP_TELOMERIC_LOOP_DISASSEMBLY	GOBP_TELOMERIC_LOOP_DISASSEMBLY	3	0.817085953878407	1.63145012863261	0.014750366227711	0.13309389065146	0.0889651221758611	701	tags=100%, list=18%, signal=82%	RECQL4/BLM/XRCC3	0.380730400722792
GOBP_ACTIVIN_RECEPTOR_SIGNALING_PATHWAY	GOBP_ACTIVIN_RECEPTOR_SIGNALING_PATHWAY	16	-0.452271814120282	-1.63135684772941	0.0375375375375375	0.241720698962227	0.161575496894329	5	tags=12%, list=0%, signal=13%	BMP10/GDF2	0.287857117255149
GOBP_HORMONE_MEDIATED_SIGNALING_PATHWAY	GOBP_HORMONE_MEDIATED_SIGNALING_PATHWAY	42	-0.347501292919943	-1.63107001660823	0.0338750739075998	0.224436660737762	0.150022174913843	755	tags=36%, list=20%, signal=29%	AR/NKX3-1/PGR/IGF1/RXFP1/ACSL1/TCF21/DEFA3/ESRRG/NR4A3/GHR/ESR1/SFRP1/CYP26A1/CRHBP	0.321775918075361
GOBP_POSITIVE_REGULATION_OF_RECEPTOR_MEDIATED_ENDOCYTOSIS	GOBP_POSITIVE_REGULATION_OF_RECEPTOR_MEDIATED_ENDOCYTOSIS	16	-0.452093740471089	-1.63071453118891	0.0375375375375375	0.241720698962227	0.161575496894329	608	tags=44%, list=16%, signal=37%	SELE/APOA5/SERPINE1/CCL21/CCL19/NTF3/HAMP	0.287857117255149
GOBP_ACTIN_CROSSLINK_FORMATION	GOBP_ACTIN_CROSSLINK_FORMATION	2	0.927429918784386	1.63055724316608	0.0103942695918836	0.10456017728073	0.0698920807031635	279	tags=100%, list=7%, signal=93%	DIAPH3/BAIAP2L2	0.380730400722792
GOBP_NEGATIVE_REGULATION_OF_LOCOMOTION	GOBP_NEGATIVE_REGULATION_OF_LOCOMOTION	86	-0.298307394258484	-1.63034574069713	0.0142426745575178	0.130595011052813	0.0872947740651538	1149	tags=42%, list=30%, signal=30%	KLF4/CXCL13/GATA3/SEMA6D/HMOX1/RHOB/PTPRT/CD69/TNN/CCL2/ERBB4/DUSP1/TRIB1/THBS1/TBXA2R/ACVR1C/PODN/MCC/MMRN1/IL33/TMIGD3/IGFBP3/SERPINE1/NRG3/CCL21/HRG/SPOCK3/NGFR/TACSTD2/DACH1/CXCL12/DCN/SFRP1/BMP5/BMP10/GDF2	0.380730400722792
GOBP_PROTEIN_AUTOUBIQUITINATION	GOBP_PROTEIN_AUTOUBIQUITINATION	11	0.464930633713218	1.6299561047755	0.0409280704412034	0.253554387611358	0.169485593678696	106	tags=27%, list=3%, signal=27%	TRIM71/UBE2T/UHRF1	0.321775918075361
GOBP_RIBOSE_PHOSPHATE_METABOLIC_PROCESS	GOBP_RIBOSE_PHOSPHATE_METABOLIC_PROCESS	89	-0.291782765577231	-1.62978315750731	0.0124077300677389	0.118479828466379	0.0791965158076986	2020	tags=76%, list=53%, signal=37%	MYH6/MAP2K1/ENPP1/AK3/PRKAG2/RORA/PID1/ENPP3/GUCY1A1/ADCY5/PINK1/MT-ND2/NT5E/PFKFB3/PAPSS2/NCOR1/PDE4B/MT-ATP8/MT-ND1/ADK/MT-ND3/ENTPD5/DPYD/DHTKD1/SLC25A25/TJP2/MT-ND4/PGM1/MT-ATP6/MT-ND4L/MT-ND5/DLG2/SULT1A1/MT-ND6/MTHFD1/HTR2A/LRRK2/NME5/MTTP/UPP2/GDA/PFKFB1/HK3/PDE2A/DHODH/DPYS/SLC4A1/EPHA2/PDE7B/SLC4A4/SULT2A1/XDH/IGF1/SULT1B1/ABCC9/FABP1/GCK/CDA/OGDHL/CBFA2T3/ENO3/GPD1/SULT1E1/AMPD1/ALDOB/A…	0.380730400722792
GOBP_REGULATION_OF_RESPONSE_TO_OSMOTIC_STRESS	GOBP_REGULATION_OF_RESPONSE_TO_OSMOTIC_STRESS	4	-0.768545216251638	-1.62943169204033	0.0172638589045953	0.146656192701244	0.0980306912484845	888	tags=100%, list=23%, signal=77%	EFHD1/TRPV4/EPO/PTGS2	0.352487857583619
GOBP_NEGATIVE_REGULATION_OF_CYTOKINE_PRODUCTION	GOBP_NEGATIVE_REGULATION_OF_CYTOKINE_PRODUCTION	76	-0.30462850782004	-1.62912986199371	0.0147223270238433	0.133077262066057	0.088954006983986	1895	tags=75%, list=50%, signal=39%	SIGIRR/NLRP3/CIDEA/PTPRC/HDAC9/CX3CR1/GBP1/LBP/SRGN/LILRA4/MEFV/TSKU/CD274/PRNP/INHBA/GLTPD2/F2/NLRP12/LILRB1/CD200R1/AXL/NLRP6/SIGLEC1/KLF4/TLR4/PDCD1LG2/GATA3/HMOX1/ERRFI1/NDRG2/IL6/PGLYRP1/SFTPD/IL10/SSC5D/EPHA2/ARG1/THBS1/ZFP36/WNT11/IL1B/IGF1/PTPRS/IL1RAP/APOA1/ORM1/VSIG4/IL33/RNF125/LILRA5/CR1/GBP7/PGLYRP2/IL20RA/FCGR2B/HGF/IL1RL1	0.380730400722792
GOBP_CELLULAR_RESPONSE_TO_BIOTIC_STIMULUS	GOBP_CELLULAR_RESPONSE_TO_BIOTIC_STIMULUS	74	-0.30241030560936	-1.62883988080749	0.0188977790744829	0.153601148317397	0.102672969131209	1195	tags=49%, list=31%, signal=34%	BMP6/CAMP/CXCL13/TLR4/PDCD1LG2/CTSG/EDNRB/HMGCS2/CCL2/IRF8/CD14/IL6/SCIMP/PF4V1/CSF3/IL10/IL18R1/TRIB1/TBXA2R/PLSCR4/LILRA2/ASS1/FCAR/ZFP36/MRC1/IL1B/PF4/CDA/NUGGC/SERPINE1/NR1I2/KMO/ADAMTS13/PPBP/FCGR2B/CXCL6	0.352487857583619
GOBP_RENAL_SYSTEM_DEVELOPMENT	GOBP_RENAL_SYSTEM_DEVELOPMENT	99	-0.285837811667197	-1.6279473546143	0.0102565461143172	0.103584998530281	0.0692402333775476	1354	tags=53%, list=35%, signal=35%	MYC/RBP4/ENPEP/EPCAM/PRICKLE1/ACAT1/BMP6/LRP2/ID2/CAT/EPHA7/LRRK2/GATA3/EDNRB/HMGCS2/FGF10/ADAMTS1/BASP1/DACT2/AGTR1/SLC34A1/FOXF1/ERBB4/TEK/FGFR2/NKX3-1/GDF6/HS3ST3B1/ASS1/WNT11/TCF21/HS3ST3A1/PKHD1/WNT7B/CR1/HAS2/GFRA1/EGR1/CYP4A11/TACSTD2/PDGFRA/CYP4A22/HPGD/RET/MME/PROM1/SFRP1/SLC22A1/CYP26A1/FREM2/BMPER/BMP10	0.380730400722792
GOBP_STEM_CELL_PROLIFERATION	GOBP_STEM_CELL_PROLIFERATION	19	0.371656259451275	1.62677400636515	0.0316745219022902	0.213414507509084	0.142654539901968	170	tags=21%, list=4%, signal=20%	TERT/TRIM71/SIX2/CCNE1	0.321775918075361
GOBP_REGULATION_OF_HEAT_GENERATION	GOBP_REGULATION_OF_HEAT_GENERATION	7	-0.619267317276907	-1.62501573210236	0.0268769916545758	0.189632107785063	0.126757460879585	1172	tags=86%, list=31%, signal=60%	HTR2A/EDNRB/ABAT/IL1B/TNFSF11/PTGS2	0.352487857583619
GOBP_MONOSACCHARIDE_BIOSYNTHETIC_PROCESS	GOBP_MONOSACCHARIDE_BIOSYNTHETIC_PROCESS	34	-0.371314925635509	-1.62501317174316	0.0228635615738214	0.172837638087817	0.115531385503916	1567	tags=71%, list=41%, signal=42%	GOT1/MST1/DGAT2/PGM1/SORD/RBP4/ACADM/PCK2/LEPR/FOXO1/SLC39A14/ATF3/PFKFB1/PPARGC1A/SIK1/GCK/ENO3/GPD1/ALDOB/FBP1/GNMT/SDS/PCK1/NNMT	0.352487857583619
GOBP_ESTABLISHMENT_OF_PROTEIN_LOCALIZATION_TO_ORGANELLE	GOBP_ESTABLISHMENT_OF_PROTEIN_LOCALIZATION_TO_ORGANELLE	46	0.281467091131268	1.62361847495044	0.0155297612203743	0.13818365303388	0.0923673168970589	1012	tags=46%, list=26%, signal=34%	TERT/CDKN2A/CDK1/SIX2/ASF1B/GLP1R/MAPT/MMP12/ECT2/TOMM40L/KCNQ3/SORT1/TRAM1L1/CABP1/KPNA7/H1-5/RNF31/KPNA2/POLA2/SPDYA/BRCA2	0.380730400722792
GOBP_ADAPTIVE_THERMOGENESIS	GOBP_ADAPTIVE_THERMOGENESIS	42	-0.345844463345015	-1.6232933403847	0.0333778371161549	0.222249166850842	0.148559969098413	1135	tags=52%, list=30%, signal=37%	GATM/TLR4/ADRB2/SORL1/LEPR/PEMT/GADD45G/PPARGC1A/IL18R1/G0S2/ADRB1/ID1/ACSL1/IRF4/TRPV4/ESRRG/TRPM8/ALPL/ACADL/PLAC8/DBH/OXT	0.287857117255149
GOBP_EAR_DEVELOPMENT	GOBP_EAR_DEVELOPMENT	66	0.243196496511095	1.62288210442303	0.0111008003996004	0.109499157339748	0.0731934866672082	412	tags=27%, list=11%, signal=25%	HOXA13/SIX1/OTX1/CCNA2/DIAPH3/CTHRC1/SIX2/SIX4/COL2A1/MYCN/OSR2/MCM2/WNT3A/STRA6/PRRX1/TCF15/PLPPR4/DLX5	0.380730400722792
GOBP_AMINO_ACID_BIOSYNTHETIC_PROCESS	GOBP_AMINO_ACID_BIOSYNTHETIC_PROCESS	35	-0.361590847442044	-1.62287073551069	0.0262551350797929	0.186801241183961	0.124865199771296	1177	tags=54%, list=31%, signal=38%	MTHFD1/RIDA/SHMT1/PSAT1/UPB1/FOLH1/OAT/AGXT/CTH/ABAT/HAO1/ASS1/PHGDH/OTC/LGSN/CPS1/AGXT2/BHMT/GLS2	0.352487857583619
GOBP_POSITIVE_REGULATION_OF_GROWTH	GOBP_POSITIVE_REGULATION_OF_GROWTH	60	-0.318555398582495	-1.62280729298876	0.0214315347084682	0.167520595815225	0.111977268082899	846	tags=37%, list=22%, signal=29%	ERBB4/CPNE6/FGFR2/RND2/NTRK3/DIO3/IGF1/L1CAM/IGFBP1/S100A8/TRPC5/DSCAM/TBX20/GHR/LGI1/CXCL12/NRG1/WNT2/SFRP1/AVPR1A/MFSD2A/BMP10	0.352487857583619
GOBP_REGULATION_OF_BRANCHING_INVOLVED_IN_URETERIC_BUD_MORPHOGENESIS	GOBP_REGULATION_OF_BRANCHING_INVOLVED_IN_URETERIC_BUD_MORPHOGENESIS	6	0.579923831262959	1.62237167814232	0.0421478620500354	0.255324037508796	0.170668496354119	188	tags=50%, list=5%, signal=48%	SIX1/SIX2/SIX4	0.321775918075361
GOBP_TRIGLYCERIDE_RICH_LIPOPROTEIN_PARTICLE_REMODELING	GOBP_TRIGLYCERIDE_RICH_LIPOPROTEIN_PARTICLE_REMODELING	11	-0.52514873183764	-1.62126557364543	0.0473186119873817	0.273050060231631	0.182517257927698	1291	tags=82%, list=34%, signal=54%	LIPC/APOH/ANGPTL3/APOC3/APOA1/APOA5/APOA4/CETP/LCAT	0.261663521711573
GOBP_MAMMARY_GLAND_ALVEOLUS_DEVELOPMENT	GOBP_MAMMARY_GLAND_ALVEOLUS_DEVELOPMENT	12	-0.509965532138305	-1.62022919490512	0.0442338072669826	0.260984600367331	0.174452236267564	1275	tags=75%, list=33%, signal=50%	AREG/ID2/FOXF1/ERBB4/TGFA/AR/TNFSF11/SOCS2/ESR1	0.271288554688953
GOBP_AMINO_ACID_IMPORT_ACROSS_PLASMA_MEMBRANE	GOBP_AMINO_ACID_IMPORT_ACROSS_PLASMA_MEMBRANE	24	-0.407105914564303	-1.62020330752235	0.0428360413589365	0.258440724588358	0.172751810963527	1094	tags=58%, list=29%, signal=42%	SLC38A2/SLC16A2/ACE2/SLC7A8/SLC6A13/SLC6A20/SLC1A2/SLC38A4/KCNJ10/SLC7A2/SLC1A1/SLC17A8/CLTRN/SLC6A19	0.266350657088526
GOBP_RENAL_SYSTEM_PROCESS	GOBP_RENAL_SYSTEM_PROCESS	44	-0.345276834641141	-1.61964913165435	0.0231858740976742	0.173786023833254	0.116165323345087	1079	tags=48%, list=28%, signal=35%	SUCNR1/SERPINF2/ABCG2/EDNRB/SCN11A/AQP3/AGTR1/SLC4A1/AMN/FABP1/AQP4/HAS2/CYP4F2/ADCY1/PRKAR2B/HBB/CYP4A11/JCHAIN/OIT3/OXT/SLC5A1	0.352487857583619
GOBP_SKELETAL_SYSTEM_MORPHOGENESIS	GOBP_SKELETAL_SYSTEM_MORPHOGENESIS	75	0.228060491319761	1.61955182652794	0.0231942764092414	0.173786023833254	0.116165323345087	812	tags=41%, list=21%, signal=33%	HOXD9/SIX1/SIX2/SCX/HOXD3/TBX4/HOXD4/SIX4/HOXD8/COL2A1/MYCN/OSR2/HOXD10/PRRX1/FLVCR1/SFRP4/HOXC9/TCF15/DLX5/RFLNA/IRX5/SHOX2/HOXA11/COMP/MSX1/NKX3-2/MDFI/HOXA3/SOX11/HOXB9/MTHFD1L	0.352487857583619
GOBP_CARBOHYDRATE_DERIVATIVE_TRANSPORT	GOBP_CARBOHYDRATE_DERIVATIVE_TRANSPORT	15	-0.468782367943769	-1.61929764815328	0.0398299300989664	0.249507025343627	0.16678017965198	463	tags=33%, list=12%, signal=29%	CR1/SLC28A1/SLC28A3/MFSD2A/SLC5A1	0.321775918075361
GOBP_POSITIVE_REGULATION_OF_NEURON_PROJECTION_DEVELOPMENT	GOBP_POSITIVE_REGULATION_OF_NEURON_PROJECTION_DEVELOPMENT	43	-0.345191303125994	-1.61922162512737	0.0267333204287515	0.188880761860998	0.126255232102565	1165	tags=49%, list=31%, signal=34%	DMD/PTN/EPHA3/CUX2/FEZ1/TNN/NDNF/NTRK3/NEGR1/NTRK2/PTPRD/LTK/RELN/EPO/ALKAL1/CNTN1/ALKAL2/RET/TENM3/CAMK2B/BMP5	0.352487857583619
GOBP_MUSCLE_HYPERTROPHY	GOBP_MUSCLE_HYPERTROPHY	23	-0.412551287654352	-1.61910474826517	0.0398818316100443	0.249507025343627	0.16678017965198	622	tags=35%, list=16%, signal=29%	IGF1/ADRA1B/GATA5/NR4A3/PI16/HAND2/ADRA1A/BMP10	0.276500599254472
GOBP_REGULATION_OF_TELOMERE_MAINTENANCE	GOBP_REGULATION_OF_TELOMERE_MAINTENANCE	8	0.524475072360826	1.61780665176106	0.031071649756521	0.210739627187085	0.1408665460768	237	tags=38%, list=6%, signal=35%	NEK2/AURKB/PIF1	0.352487857583619
GOBP_PANCREATIC_JUICE_SECRETION	GOBP_PANCREATIC_JUICE_SECRETION	3	0.809748427672956	1.6167995181125	0.0167659198612481	0.144357411686679	0.0964940967976399	729	tags=100%, list=19%, signal=81%	WNK4/CEL/STK39	0.352487857583619
GOBP_CARDIAC_VENTRICLE_MORPHOGENESIS	GOBP_CARDIAC_VENTRICLE_MORPHOGENESIS	23	-0.411826530238813	-1.61626035483347	0.0398818316100443	0.249507025343627	0.16678017965198	365	tags=26%, list=10%, signal=24%	TBX20/NPY5R/GRHL2/NRG1/HAND2/BMP10	0.276500599254472
GOBP_MECHANOSENSORY_BEHAVIOR	GOBP_MECHANOSENSORY_BEHAVIOR	5	-0.691474427288989	-1.61545283858695	0.0218963928388404	0.167520595815225	0.111977268082899	279	tags=60%, list=7%, signal=56%	NRXN1/FOXP2/SLITRK6	0.352487857583619
GOBP_MAINTENANCE_OF_BLOOD_BRAIN_BARRIER	GOBP_MAINTENANCE_OF_BLOOD_BRAIN_BARRIER	10	-0.533051151745502	-1.61545081120313	0.031958790896305	0.214749547292632	0.1435469323091	1563	tags=90%, list=41%, signal=53%	TSPAN12/TJP2/SH3GL2/ZEB2/DMD/IL6/LAMA2/SLC1A1/MFSD2A	0.321775918075361
GOBP_PROSTATE_GLANDULAR_ACINUS_DEVELOPMENT	GOBP_PROSTATE_GLANDULAR_ACINUS_DEVELOPMENT	5	-0.691448612760139	-1.61539252955416	0.0218963928388404	0.167520595815225	0.111977268082899	765	tags=80%, list=20%, signal=64%	FGFR2/IGF1/ESR1/SFRP1	0.352487857583619
GOBP_NUCLEOBASE_METABOLIC_PROCESS	GOBP_NUCLEOBASE_METABOLIC_PROCESS	14	-0.480234219416542	-1.61517987030119	0.0436817472698908	0.259535995474907	0.17348393253395	1040	tags=64%, list=27%, signal=47%	SHMT1/GDA/DHODH/DPYS/ALDH6A1/XDH/CDA/TTR/CPS1	0.271288554688953
GOBP_POSITIVE_REGULATION_OF_EXTRINSIC_APOPTOTIC_SIGNALING_PATHWAY_VIA_DEATH_DOMAIN_RECEPTORS	GOBP_POSITIVE_REGULATION_OF_EXTRINSIC_APOPTOTIC_SIGNALING_PATHWAY_VIA_DEATH_DOMAIN_RECEPTORS	4	-0.761467889908257	-1.61442669351199	0.0216160001164764	0.167520595815225	0.111977268082899	915	tags=100%, list=24%, signal=76%	ATF3/THBS1/BMPR1B/SFRP1	0.352487857583619
GOBP_SOMATIC_DIVERSIFICATION_OF_IMMUNOGLOBULINS	GOBP_SOMATIC_DIVERSIFICATION_OF_IMMUNOGLOBULINS	8	0.523317071877144	1.61423465952736	0.0315252424855886	0.212963074237753	0.1423527843823	1026	tags=75%, list=27%, signal=55%	EXO1/POLQ/ATAD5/KMT5C/TNFSF4/MSH2	0.321775918075361
GOBP_REGULATION_OF_MICROTUBULE_DEPOLYMERIZATION	GOBP_REGULATION_OF_MICROTUBULE_DEPOLYMERIZATION	7	0.549593006367187	1.6137026719177	0.0450684252312644	0.264373672257301	0.176717623456099	466	tags=57%, list=12%, signal=50%	DIAPH3/AURKB/TRIM54/TPX2	0.321775918075361
GOBP_CELLULAR_OXIDANT_DETOXIFICATION	GOBP_CELLULAR_OXIDANT_DETOXIFICATION	25	-0.400386506691409	-1.61341881801311	0.0363372093023256	0.236774581259128	0.158269319851952	1170	tags=60%, list=31%, signal=42%	FBLN5/CAT/MPO/GSTA1/GCH1/CP/FABP1/HBA1/ALB/GSTZ1/HBA2/APOA4/HBB/HP/PTGS2	0.287857117255149
GOBP_CAMERA_TYPE_EYE_MORPHOGENESIS	GOBP_CAMERA_TYPE_EYE_MORPHOGENESIS	37	-0.353461405463034	-1.61285699122553	0.0395095367847411	0.249507025343627	0.16678017965198	783	tags=38%, list=21%, signal=30%	HCN1/WNT9A/EPHA2/DIO3/NTRK2/EPHB1/SLC1A1/SAMD11/DSCAM/TENM3/TH/WNT2/PROM1/MFSD2A	0.266350657088526
GOBP_NEGATIVE_REGULATION_OF_PRODUCTION_OF_MOLECULAR_MEDIATOR_OF_IMMUNE_RESPONSE	GOBP_NEGATIVE_REGULATION_OF_PRODUCTION_OF_MOLECULAR_MEDIATOR_OF_IMMUNE_RESPONSE	12	-0.507628534822502	-1.61280423960745	0.0458135860979463	0.267509215376514	0.178813542174253	823	tags=58%, list=22%, signal=46%	IL10/ARG1/APOA1/IL33/CR1/FCGR2B/IL13RA2	0.266350657088526
GOBP_INSEMINATION	GOBP_INSEMINATION	3	-0.848628069080508	-1.61243071715288	0.00747679301221008	0.0840312135000602	0.056169724538267	85	tags=67%, list=2%, signal=65%	OXT/AVPR1A	0.407017918923954
GOBP_RESPONSE_TO_PROTOZOAN	GOBP_RESPONSE_TO_PROTOZOAN	12	-0.507190229640903	-1.61141168499983	0.0458135860979463	0.267509215376514	0.178813542174253	907	tags=58%, list=24%, signal=45%	IRF8/IL10/ARG1/PF4/IRF4/GBP7/VTCN1	0.266350657088526
GOBP_REGULATION_OF_CELL_KILLING	GOBP_REGULATION_OF_CELL_KILLING	34	-0.368165392650003	-1.61122963590084	0.0249322876955475	0.179532837132802	0.120006716400874	2079	tags=85%, list=54%, signal=39%	KLRK1/SLAMF6/CLEC12B/KLRC1/PTPRC/CLU/PRF1/IL18RAP/CX3CR1/SH2D1A/CD1C/KLRB1/IL7R/SERPINB9/LILRB1/CD160/KLRD1/NCR1/CD226/IL10/CR1L/ARG1/AZGP1/CD1D/CR1/FCGR2B/CXCL6/DNASE1L3/CD5L	0.352487857583619
GOBP_PHAGOCYTOSIS_ENGULFMENT	GOBP_PHAGOCYTOSIS_ENGULFMENT	13	-0.489746792986225	-1.61111188572365	0.0455927051671733	0.266832882775622	0.178361455213873	308	tags=31%, list=8%, signal=28%	MEGF10/FCGR2B/TIMD4/MARCO	0.261663521711573
GOBP_REGULATION_OF_DENDRITIC_CELL_ANTIGEN_PROCESSING_AND_PRESENTATION	GOBP_REGULATION_OF_DENDRITIC_CELL_ANTIGEN_PROCESSING_AND_PRESENTATION	5	-0.68906389198425	-1.60982124044409	0.0227226611179506	0.172504333330936	0.115308591668132	716	tags=80%, list=19%, signal=65%	THBS1/CCL21/CCL19/FCGR2B	0.352487857583619
GOBP_AMINO_ACID_NEUROTRANSMITTER_REUPTAKE	GOBP_AMINO_ACID_NEUROTRANSMITTER_REUPTAKE	5	-0.689038711672898	-1.60976241309799	0.0227226611179506	0.172504333330936	0.115308591668132	816	tags=80%, list=21%, signal=63%	SLC6A13/SLC6A12/KCNJ10/SLC17A8	0.352487857583619
GOBP_TETRAPYRROLE_CATABOLIC_PROCESS	GOBP_TETRAPYRROLE_CATABOLIC_PROCESS	7	-0.613326337880378	-1.60942604294209	0.0311437316596581	0.210946875774751	0.141005079076566	1482	tags=100%, list=39%, signal=61%	AMBP/SLCO2B1/HMOX1/SLCO1B1/UGT1A1/UGT1A4/SLCO1B3	0.352487857583619
GOBP_REGULATION_OF_POTASSIUM_ION_EXPORT_ACROSS_PLASMA_MEMBRANE	GOBP_REGULATION_OF_POTASSIUM_ION_EXPORT_ACROSS_PLASMA_MEMBRANE	2	0.91511658370448	1.60890860180201	0.0126277026591688	0.120354089134292	0.0804493443822797	326	tags=100%, list=9%, signal=92%	WNK4/KCNE5	0.380730400722792
GOBP_ATRIAL_CARDIAC_MUSCLE_TISSUE_DEVELOPMENT	GOBP_ATRIAL_CARDIAC_MUSCLE_TISSUE_DEVELOPMENT	7	-0.612668373121279	-1.60769948148007	0.0316760902877656	0.213414507509084	0.142654539901968	111	tags=29%, list=3%, signal=28%	WNT2/BMP10	0.321775918075361
GOBP_REGULATION_OF_SIGNAL_TRANSDUCTION_BY_P53_CLASS_MEDIATOR	GOBP_REGULATION_OF_SIGNAL_TRANSDUCTION_BY_P53_CLASS_MEDIATOR	19	0.366867471200955	1.6058130349043	0.038444528806125	0.245967514275964	0.164414233078203	654	tags=42%, list=17%, signal=35%	CDKN2A/AURKB/AURKA/CDK5RAP3/CHEK1/RAD54B/MSX1/ATAD5	0.321775918075361
GOBP_SOMATIC_DIVERSIFICATION_OF_IMMUNE_RECEPTORS_VIA_SOMATIC_MUTATION	GOBP_SOMATIC_DIVERSIFICATION_OF_IMMUNE_RECEPTORS_VIA_SOMATIC_MUTATION	3	0.804218996174102	1.60575907409648	0.0180485462265169	0.149570334144708	0.0999786164934862	140	tags=67%, list=4%, signal=64%	EXO1/POLQ	0.352487857583619
GOBP_NEGATIVE_REGULATION_OF_LIPID_CATABOLIC_PROCESS	GOBP_NEGATIVE_REGULATION_OF_LIPID_CATABOLIC_PROCESS	10	-0.52984333902062	-1.60572929826459	0.0334686245356091	0.222249166850842	0.148559969098413	1362	tags=80%, list=36%, signal=52%	ACACB/HCAR2/GPLD1/SORL1/APOC3/PLIN1/IL1B/MFSD2A	0.321775918075361
GOBP_CELLULAR_RESPONSE_TO_CAMP	GOBP_CELLULAR_RESPONSE_TO_CAMP	18	-0.448605835024027	-1.60264191193855	0.0418535127055306	0.255324037508796	0.170668496354119	869	tags=56%, list=23%, signal=43%	PDE2A/HCN1/KCNE1/AQP9/ASS1/GPD1/CPS1/FBP1/CFTR/CRHBP	0.271288554688953
GOBP_LEUKOCYTE_CHEMOTAXIS	GOBP_LEUKOCYTE_CHEMOTAXIS	71	-0.302791442848156	-1.60203877580912	0.0236040691289136	0.175683120294173	0.117433416250021	1250	tags=52%, list=33%, signal=36%	TREM1/CCL16/CH25H/CXCL13/PTN/EDN2/CCR1/FFAR2/CTSG/EDNRB/CCL2/CCL4/IL6/PF4V1/SFTPD/IL10/DUSP1/THBS1/CD4/IL1B/PF4/ITGA9/TNFSF11/TRPV4/S100A8/SERPINE1/CCL21/CXCR1/CXCR2/CCL19/SAA1/S100A12/CCL23/FPR2/PPBP/CXCL6/CXCL12	0.352487857583619
GOBP_PRESYNAPTIC_MODULATION_OF_CHEMICAL_SYNAPTIC_TRANSMISSION	GOBP_PRESYNAPTIC_MODULATION_OF_CHEMICAL_SYNAPTIC_TRANSMISSION	11	-0.518896176386418	-1.60196237002747	0.0473186119873817	0.273050060231631	0.182517257927698	384	tags=36%, list=10%, signal=33%	ADCY1/NGFR/CHRNA4/CHRM2	0.261663521711573
GOBP_POSITIVE_REGULATION_OF_PEPTIDE_SECRETION	GOBP_POSITIVE_REGULATION_OF_PEPTIDE_SECRETION	29	-0.380725273718667	-1.60103518607389	0.0279468855234001	0.195282226215781	0.130534219332107	1611	tags=72%, list=42%, signal=42%	EFNA5/GLUD1/PDX1/CD38/TFR2/RBP4/MYRIP/CAMP/GPLD1/NR0B2/SLC2A2/FGA/FGG/ABAT/ECRG4/FGB/GCK/BLK/TNFSF11/S100A8/CASR	0.352487857583619
GOBP_REGULATION_OF_ENDOTHELIAL_CELL_DIFFERENTIATION	GOBP_REGULATION_OF_ENDOTHELIAL_CELL_DIFFERENTIATION	8	-0.578269893730652	-1.60025405496978	0.0339025407638336	0.224436660737762	0.150022174913843	709	tags=50%, list=19%, signal=41%	TMEM100/IL1B/ATOH8/GDF2	0.321775918075361
GOBP_POSITIVE_REGULATION_OF_DOUBLE_STRAND_BREAK_REPAIR_VIA_HOMOLOGOUS_RECOMBINATION	GOBP_POSITIVE_REGULATION_OF_DOUBLE_STRAND_BREAK_REPAIR_VIA_HOMOLOGOUS_RECOMBINATION	2	0.910138852501965	1.60015702337823	0.0145175356677892	0.131974775328507	0.0882170620586906	345	tags=100%, list=9%, signal=91%	RAD51AP1/FANCB	0.380730400722792
GOBP_POSITIVE_REGULATION_OF_LEUKOCYTE_TETHERING_OR_ROLLING	GOBP_POSITIVE_REGULATION_OF_LEUKOCYTE_TETHERING_OR_ROLLING	4	-0.754563563199397	-1.599788480283	0.0242272918973328	0.176831383388579	0.118200959868918	608	tags=75%, list=16%, signal=63%	SELE/SELP/CHST4	0.352487857583619
GOBP_MYELOID_LEUKOCYTE_DIFFERENTIATION	GOBP_MYELOID_LEUKOCYTE_DIFFERENTIATION	61	-0.313337855607017	-1.59964537755592	0.0154210086931812	0.13792028901648	0.0921912741660965	1404	tags=59%, list=37%, signal=38%	TLR3/LILRB1/MYC/CCL3/TF/KLF10/JUN/ID2/TLR4/GATA3/JUNB/CCR1/SLC9B2/PDE2A/CSF3/APCS/TRIB1/EPHA2/CAMK4/CD4/IL1B/PF4/IL1RAP/TNFRSF11B/ARID3C/IRF4/IL33/TNFSF11/CBFA2T3/ITGB8/CCL19/IL20RA/IL1RL1/FOS/SFRP1/MT1G	0.380730400722792
GOBP_AMINOGLYCAN_METABOLIC_PROCESS	GOBP_AMINOGLYCAN_METABOLIC_PROCESS	25	-0.396818205636257	-1.59903980180127	0.0392441860465116	0.249507025343627	0.16678017965198	685	tags=40%, list=18%, signal=33%	HS3ST3B1/CHST9/IL1B/HS3ST3A1/SMPD3/HAS2/PGLYRP2/B3GAT1/LYVE1/STAB2	0.276500599254472
GOBP_NEGATIVE_REGULATION_OF_SMALL_MOLECULE_METABOLIC_PROCESS	GOBP_NEGATIVE_REGULATION_OF_SMALL_MOLECULE_METABOLIC_PROCESS	37	-0.350431752088844	-1.59903257489597	0.0408719346049046	0.253554387611358	0.169485593678696	1034	tags=46%, list=27%, signal=34%	FMO2/LEPR/PFKFB1/APOC3/SIK1/UGT1A9/SLC4A1/UGT1A3/GCK/UGT1A1/CBFA2T3/ALDOB/FBP1/ACADL/UGT1A4/BMP5/MFSD2A	0.261663521711573
GOBP_PYRIDINE_CONTAINING_COMPOUND_BIOSYNTHETIC_PROCESS	GOBP_PYRIDINE_CONTAINING_COMPOUND_BIOSYNTHETIC_PROCESS	9	-0.563779527559055	-1.59886255434399	0.0441176470588235	0.2607655696986	0.174305827667527	1672	tags=100%, list=44%, signal=56%	NADK2/KYNU/ACMSD/NAMPT/HAAO/PSAT1/ASPDH/KMO/IDO2	0.276500599254472
GOBP_NEUTROPHIL_MIGRATION	GOBP_NEUTROPHIL_MIGRATION	33	-0.365109805724312	-1.59733237224303	0.0216135495489698	0.167520595815225	0.111977268082899	627	tags=39%, list=16%, signal=33%	IL1B/PF4/ITGA9/XG/S100A8/CCL21/CXCR1/CXCR2/CCL19/SAA1/S100A12/PPBP/CXCL6	0.352487857583619
GOBP_ESTABLISHMENT_OF_BLOOD_BRAIN_BARRIER	GOBP_ESTABLISHMENT_OF_BLOOD_BRAIN_BARRIER	4	-0.753342070773263	-1.59719873223872	0.0242272918973328	0.176831383388579	0.118200959868918	946	tags=100%, list=25%, signal=75%	TTPA/ADGRG6/WNT7A/MFSD2A	0.352487857583619
GOBP_EPIGENETIC_REGULATION_OF_GENE_EXPRESSION	GOBP_EPIGENETIC_REGULATION_OF_GENE_EXPRESSION	46	0.276860556091389	1.59704607756574	0.0184971946083525	0.151528955377466	0.101287834943827	1444	tags=70%, list=38%, signal=44%	CENPA/UHRF1/H3C2/MYCN/EZH2/CBX2/HELLS/H2AC13/CHEK1/SPOCD1/HDAC11/KPNA7/ATAD2/H3C6/OIP5/L3MBTL1/H2AC16/H3C10/EHMT2/H3C8/H2AX/PHF19/H3C12/HMGA2/USP21/DNMT3A/H2AC11/CBX8/BEND3/LMNB2/H3C3/MAEL	0.352487857583619
GOBP_EMBRYONIC_SKELETAL_JOINT_MORPHOGENESIS	GOBP_EMBRYONIC_SKELETAL_JOINT_MORPHOGENESIS	7	0.543918110906475	1.59704017100937	0.0468186013801184	0.270886668577451	0.181071162980091	628	tags=57%, list=16%, signal=48%	COL2A1/OSR2/SHOX2/HOXA11	0.321775918075361
GOBP_ORGANIC_HYDROXY_COMPOUND_TRANSPORT	GOBP_ORGANIC_HYDROXY_COMPOUND_TRANSPORT	100	-0.282021025502301	-1.59696253283198	0.00885233859713903	0.0935249382028153	0.0625156986017679	1431	tags=54%, list=37%, signal=35%	LDLR/ABCA13/PNOC/ABCG8/ABCB4/TTC39B/LILRB1/SLCO2B1/RBP4/LIPC/STARD5/BMP6/LIPG/DRD1/HTR2A/AQP7/SCP2/MTTP/NOS1/SYT7/SLCO1B3-SLCO1B7/AQP3/AGTR1/SLC6A2/APOC3/SLCO1B1/SLC5A12/GRAMD1C/ABAT/SLC19A3/AQP9/ECRG4/PON1/FABP1/APOA1/ABCB11/APOA5/ADRA2B/SLC27A5/C1QTNF1/APOA4/ABCA8/NPC1L1/CETP/LCAT/CHRNA4/SLC10A1/CXCL12/OXT/APOF/SLC22A1/CFTR/SLCO1B3/SLC5A1	0.380730400722792
GOBP_REGULATION_OF_EPIDERMIS_DEVELOPMENT	GOBP_REGULATION_OF_EPIDERMIS_DEVELOPMENT	23	0.332941152880827	1.59689112664443	0.04116521853702	0.253719444844643	0.169595924339655	1102	tags=57%, list=29%, signal=40%	REG3A/SFN/MYCN/EZH2/SFRP4/TRIM16/CD109/ETV4/CYP27B1/ZBED2/ALOX15B/HES5/MAFG	0.321775918075361
GOBP_MONOSACCHARIDE_METABOLIC_PROCESS	GOBP_MONOSACCHARIDE_METABOLIC_PROCESS	68	-0.302252364432484	-1.59525737577247	0.0239938878295068	0.176831383388579	0.118200959868918	1579	tags=62%, list=41%, signal=37%	GLB1L2/GOT1/PDX1/MST1/DGAT2/PGM1/KHK/SORD/MLYCD/ACACB/RBP4/TKFC/ACADM/FUT6/GPLD1/DCXR/PCK2/ERRFI1/LEPR/FOXO1/SLC39A14/ATF3/PFKFB1/PPARGC1A/PPP1R3B/HK3/SIK1/PDK4/IGF1/FABP1/GCK/ENO3/IGFBP3/GPD1/ALDOB/C1QTNF1/FBP1/GNMT/SDS/NPY1R/PCK1/NNMT	0.352487857583619
GOBP_LEUKOCYTE_AGGREGATION	GOBP_LEUKOCYTE_AGGREGATION	6	-0.640927426358556	-1.59498570931033	0.0385326745019329	0.246221366628703	0.164583917843338	627	tags=67%, list=16%, signal=56%	IL1B/S100A8/HAS2/NR4A3	0.321775918075361
GOBP_AMIDE_TRANSPORT	GOBP_AMIDE_TRANSPORT	91	-0.284241286853726	-1.59305504934019	0.0200052160105146	0.160294159831884	0.107146837797878	1430	tags=54%, list=37%, signal=35%	ABCA13/SLC14A1/TFR2/ABCB4/RBP4/FOLR3/SLC16A10/MYRIP/LRP2/CAMP/SLC13A3/GPLD1/AQP7/NR0B2/FFAR2/SLC16A2/SLC9B2/ABCG2/MMP7/MTTP/FOXO1/SYT7/SLC2A2/AQP3/IL6/FGA/CA2/FGG/ABAT/PCLO/ACVR1C/AQP9/IL1B/IL1RN/ECRG4/FGB/GCK/SMPD3/BLK/TNFSF11/TRPV4/S100A8/CASR/GNAO1/CLTRN/CWH43/SLC25A47/CRHBP/CLEC4M	0.352487857583619
GOBP_POSITIVE_REGULATION_OF_TRANSMEMBRANE_RECEPTOR_PROTEIN_SERINE_THREONINE_KINASE_SIGNALING_PATHWAY	GOBP_POSITIVE_REGULATION_OF_TRANSMEMBRANE_RECEPTOR_PROTEIN_SERINE_THREONINE_KINASE_SIGNALING_PATHWAY	28	-0.37759017703558	-1.59247874493051	0.0418994413407821	0.255324037508796	0.170668496354119	790	tags=36%, list=21%, signal=29%	LRG1/THBS1/GDF6/CCN1/ATOH8/TBX20/BMP5/BMPER/BMP10/GDF2	0.261663521711573
GOBP_REGULATION_OF_ICOSANOID_SECRETION	GOBP_REGULATION_OF_ICOSANOID_SECRETION	8	-0.575410829379429	-1.59234212773465	0.0396196513470681	0.249507025343627	0.16678017965198	627	tags=62%, list=16%, signal=52%	IL1B/TNFSF11/CYP4F2/CYP4A11/OXT	0.287857117255149
GOBP_ANDROGEN_METABOLIC_PROCESS	GOBP_ANDROGEN_METABOLIC_PROCESS	15	-0.460779440694663	-1.59165343164902	0.0377643504531722	0.242225884219842	0.161913182327861	310	tags=33%, list=8%, signal=31%	UGT2B7/AKR1D1/SRD5A2/ESR1/CYP3A4	0.287857117255149
GOBP_HYDROGEN_PEROXIDE_BIOSYNTHETIC_PROCESS	GOBP_HYDROGEN_PEROXIDE_BIOSYNTHETIC_PROCESS	8	-0.574777569458873	-1.5905896990388	0.0412044374009509	0.253719444844643	0.169595924339655	161	tags=25%, list=4%, signal=24%	CYP1A1/CYP1A2	0.282013350011725
GOBP_RESPONSE_TO_BMP	GOBP_RESPONSE_TO_BMP	54	-0.320397770046863	-1.59034269456377	0.0393906692172856	0.249507025343627	0.16678017965198	709	tags=33%, list=19%, signal=28%	TMEM100/GDF6/CCN1/ID1/CHRDL1/SMPD3/SLC39A5/GATA5/TBX20/EGR1/BMPR1B/GREM2/SFRP1/AMHR2/BMP5/BMPER/BMP10/GDF2	0.321775918075361
GOBP_FLAVONE_METABOLIC_PROCESS	GOBP_FLAVONE_METABOLIC_PROCESS	5	-0.680524167431156	-1.58987036196528	0.0409165302782324	0.253554387611358	0.169485593678696	812	tags=80%, list=21%, signal=63%	UGT1A9/UGT1A3/UGT1A1/UGT1A4	0.287857117255149
GOBP_SODIUM_ION_TRANSPORT	GOBP_SODIUM_ION_TRANSPORT	78	-0.29534410887584	-1.5884716655291	0.0191652424746041	0.155278200591689	0.103793975961405	1188	tags=46%, list=31%, signal=32%	SLC8A1/DMD/WNK2/SLC13A3/SLC38A2/ADRB2/SLC9B2/NOS1/EDNRB/SCN11A/SLC17A2/SLC34A1/SLC6A2/NALCN/SLC6A13/SIK1/HCN1/SLC6A20/SLC6A12/SLC5A12/ANK3/SLC38A4/SLC4A4/KCNK3/CNGA1/SLC13A5/FXYD1/SLC28A3/SCN7A/CNTN1/SLC10A1/PRSS8/SLC17A8/SLC34A2/SLC6A19/SLC5A1	0.352487857583619
GOBP_PLASMA_MEMBRANE_PHOSPHOLIPID_SCRAMBLING	GOBP_PLASMA_MEMBRANE_PHOSPHOLIPID_SCRAMBLING	6	-0.637623135162031	-1.58676278574502	0.0396743627963269	0.249507025343627	0.16678017965198	947	tags=83%, list=25%, signal=63%	XKR4/SLC4A1/PLSCR4/ANO3/TRPC5	0.321775918075361
GOBP_GLYCEROLIPID_BIOSYNTHETIC_PROCESS	GOBP_GLYCEROLIPID_BIOSYNTHETIC_PROCESS	43	-0.337935935562937	-1.58518818352568	0.0328188327054394	0.219367987031095	0.146634076682017	1748	tags=70%, list=46%, signal=38%	C3/LPIN2/GPAT3/AGMO/DGAT2/ETNK2/BMX/PTPRQ/LDLR/PLA2G4A/MOGAT1/HTR2A/GPLD1/SCP2/PCK2/PEMT/CPNE6/SIK1/IP6K3/FABP1/APOA1/ACSL1/PIK3C2G/LCAT/PCK1/PITPNM3/CWH43/MOGAT2/MFSD2A/THRSP	0.321775918075361
GOBP_HEART_TRABECULA_FORMATION	GOBP_HEART_TRABECULA_FORMATION	10	-0.522438176623704	-1.58328740772179	0.0424886191198786	0.256954982296409	0.171758683150687	1621	tags=90%, list=42%, signal=52%	FHL2/HEY2/OVOL2/RBP4/TGFBR3/ADAMTS1/ADGRG6/TEK/BMP10	0.271288554688953
GOBP_SYNAPTIC_MEMBRANE_ADHESION	GOBP_SYNAPTIC_MEMBRANE_ADHESION	15	-0.458283599704664	-1.58303214014653	0.0377643504531722	0.242225884219842	0.161913182327861	804	tags=53%, list=21%, signal=42%	LRRC4/ELFN1/PTPRS/IL1RAP/PTPRD/SLITRK2/LRRC4C/SLITRK3	0.287857117255149
GOBP_CENTRAL_NERVOUS_SYSTEM_NEURON_DEVELOPMENT	GOBP_CENTRAL_NERVOUS_SYSTEM_NEURON_DEVELOPMENT	25	-0.391855564855407	-1.57904207987745	0.0479651162790698	0.275862068965517	0.184396913705624	893	tags=48%, list=23%, signal=37%	ASCL1/NDNF/FGFR2/NR4A2/NTRK2/EPHB1/PLXNA4/ATF5/AGBL4/BRINP1/SEMA3E/TTC36	0.248911114434702
GOBP_GLYCINE_METABOLIC_PROCESS	GOBP_GLYCINE_METABOLIC_PROCESS	10	-0.520556753623004	-1.57758561662211	0.0455235204855842	0.266735275740217	0.178296210883066	1121	tags=70%, list=29%, signal=50%	RIDA/SHMT1/AGXT/HAO1/PHGDH/AGXT2/GLYAT	0.261663521711573
GOBP_PROTEIN_CONTAINING_COMPLEX_REMODELING	GOBP_PROTEIN_CONTAINING_COMPLEX_REMODELING	22	-0.404533744381842	-1.57721895254947	0.0403899721448468	0.251755899994873	0.168283414752607	1291	tags=68%, list=34%, signal=45%	LIPC/APOH/LIPG/ANGPTL3/MPO/MTTP/AGTR1/APOC3/PON1/APOA1/APOA5/PLA2G2A/APOA4/CETP/LCAT	0.266350657088526
GOBP_STEROL_TRANSPORT	GOBP_STEROL_TRANSPORT	42	-0.335836695990652	-1.57631979065275	0.0440587449933244	0.2607655696986	0.174305827667527	1431	tags=57%, list=37%, signal=36%	LDLR/ABCA13/ABCG8/ABCB4/TTC39B/LIPC/STARD5/LIPG/SCP2/MTTP/SYT7/APOC3/GRAMD1C/PON1/FABP1/APOA1/APOA5/APOA4/ABCA8/NPC1L1/CETP/LCAT/APOF/CFTR	0.248911114434702
GOBP_POSITIVE_REGULATION_OF_CENTRIOLE_REPLICATION	GOBP_POSITIVE_REGULATION_OF_CENTRIOLE_REPLICATION	2	0.896515588158239	1.57620533506054	0.0181153825513399	0.149879712314017	0.100185416869495	397	tags=100%, list=10%, signal=90%	STIL/PLK4	0.352487857583619
GOBP_BICELLULAR_TIGHT_JUNCTION_ASSEMBLY	GOBP_BICELLULAR_TIGHT_JUNCTION_ASSEMBLY	8	-0.569297759031447	-1.57542534593651	0.0443740095087163	0.261508083879674	0.174802152964752	734	tags=50%, list=19%, signal=40%	EPHA2/WNT11/GRHL2/GDF2	0.271288554688953
GOBP_POSTSYNAPTIC_DENSITY_ORGANIZATION	GOBP_POSTSYNAPTIC_DENSITY_ORGANIZATION	17	-0.443521475729511	-1.574791098972	0.0421686746987952	0.255324037508796	0.170668496354119	804	tags=47%, list=21%, signal=37%	LRRC4/NTRK3/PTPRS/IL1RAP/PTPRD/RELN/NRXN1/SLITRK3	0.271288554688953
GOBP_FATTY_ACID_BETA_OXIDATION_USING_ACYL_COA_DEHYDROGENASE	GOBP_FATTY_ACID_BETA_OXIDATION_USING_ACYL_COA_DEHYDROGENASE	7	-0.599947534102833	-1.57431880248442	0.0401284109149278	0.250740870169536	0.167604929421829	1533	tags=100%, list=40%, signal=60%	IVD/ACAD11/ACADM/GCDH/ETFDH/ACADS/ACADL	0.287857117255149
GOBP_REGULATION_OF_GLUTAMATE_SECRETION	GOBP_REGULATION_OF_GLUTAMATE_SECRETION	6	-0.632175025976731	-1.57320484464912	0.0430994309023241	0.259106637850658	0.173196933233596	320	tags=50%, list=8%, signal=46%	KMO/NPY5R/AVPR1A	0.321775918075361
GOBP_MESENCHYMAL_STEM_CELL_PROLIFERATION	GOBP_MESENCHYMAL_STEM_CELL_PROLIFERATION	3	0.787658195544731	1.57269263819852	0.0232928131037259	0.174150711253113	0.116409094570836	170	tags=67%, list=4%, signal=64%	SIX2/CCNE1	0.352487857583619
GOBP_NEGATIVE_REGULATION_OF_DNA_TEMPLATED_DNA_REPLICATION	GOBP_NEGATIVE_REGULATION_OF_DNA_TEMPLATED_DNA_REPLICATION	2	0.893633743777836	1.57113863176257	0.0201469580777973	0.160922243766054	0.107566673476786	408	tags=100%, list=11%, signal=89%	CDT1/GMNN	0.352487857583619
GOBP_TROPHOBLAST_GIANT_CELL_DIFFERENTIATION	GOBP_TROPHOBLAST_GIANT_CELL_DIFFERENTIATION	6	0.561365897965875	1.57045474739561	0.0484501745537705	0.276236685446862	0.184647321901439	709	tags=67%, list=19%, signal=54%	E2F8/E2F7/PLK4/MDFI	0.321775918075361
GOBP_NEGATIVE_REGULATION_OF_CELLULAR_SENESCENCE	GOBP_NEGATIVE_REGULATION_OF_CELLULAR_SENESCENCE	4	0.682044560943644	1.56973279173422	0.0436198279768245	0.259535995474907	0.17348393253395	1217	tags=100%, list=32%, signal=68%	TERT/ZKSCAN3/RBL1/HMGA2	0.321775918075361
GOBP_REGULATION_OF_CELLULAR_SENESCENCE	GOBP_REGULATION_OF_CELLULAR_SENESCENCE	4	0.682044560943644	1.56973279173422	0.0436198279768245	0.259535995474907	0.17348393253395	1217	tags=100%, list=32%, signal=68%	TERT/ZKSCAN3/RBL1/HMGA2	0.321775918075361
GOBP_REGULATION_OF_SYSTEMIC_ARTERIAL_BLOOD_PRESSURE	GOBP_REGULATION_OF_SYSTEMIC_ARTERIAL_BLOOD_PRESSURE	32	-0.355388111431368	-1.56849373519108	0.0395256916996047	0.249507025343627	0.16678017965198	1112	tags=50%, list=29%, signal=36%	EDN2/ADRB2/SUCNR1/SERPINF2/CTSG/EDNRB/ACE2/AGTR1/AR/KCNK3/ADRB1/CYP4F2/CYP4A11/MME/AVPR1A/ADRA1A	0.261663521711573
GOBP_DNA_CONFORMATION_CHANGE	GOBP_DNA_CONFORMATION_CHANGE	4	0.681258191349934	1.56792295377295	0.0436198279768245	0.259535995474907	0.17348393253395	1220	tags=100%, list=32%, signal=68%	TOP2A/BLM/DNA2/HMGB2	0.321775918075361
GOBP_NEGATIVE_REGULATION_OF_COMPLEMENT_ACTIVATION	GOBP_NEGATIVE_REGULATION_OF_COMPLEMENT_ACTIVATION	8	-0.566469274750467	-1.56759804334108	0.0491283676703645	0.279789358481448	0.187022066444752	1353	tags=88%, list=35%, signal=57%	SERPING1/C4BPA/A2M/MASP1/CR1L/VSIG4/CR1	0.257206466468838
GOBP_VASCULAR_ENDOTHELIAL_CELL_PROLIFERATION	GOBP_VASCULAR_ENDOTHELIAL_CELL_PROLIFERATION	4	0.681115376914363	1.5675942648346	0.0436198279768245	0.259535995474907	0.17348393253395	87	tags=50%, list=2%, signal=49%	APLN/MDK	0.321775918075361
GOBP_RESPONSE_TO_ISOQUINOLINE_ALKALOID	GOBP_RESPONSE_TO_ISOQUINOLINE_ALKALOID	5	-0.670904743952845	-1.56739704357441	0.0425531914893617	0.257039491992815	0.17181517271177	501	tags=60%, list=13%, signal=52%	SLC1A1/GABRB3/FOSB	0.282013350011725
GOBP_NUCLEAR_MEMBRANE_ORGANIZATION	GOBP_NUCLEAR_MEMBRANE_ORGANIZATION	3	0.78464991287981	1.56668609370053	0.0261817895136076	0.186785112427784	0.124854418684675	79	tags=67%, list=2%, signal=65%	CDK1/PLK1	0.352487857583619
GOBP_POLYAMINE_TRANSPORT	GOBP_POLYAMINE_TRANSPORT	6	-0.62859966159804	-1.56430733947917	0.045953657420506	0.267711673963499	0.178948873351654	101	tags=33%, list=3%, signal=33%	ATP13A4/SLC22A1	0.321775918075361
GOBP_POSITIVE_REGULATION_OF_PROTEIN_POLYUBIQUITINATION	GOBP_POSITIVE_REGULATION_OF_PROTEIN_POLYUBIQUITINATION	2	-0.957034320146712	-1.56282761379721	0.00302537856221928	0.044163572115155	0.0295206456864076	167	tags=100%, list=4%, signal=96%	SPSB4/HAMP	0.431707695803346
GOBP_REGULATION_OF_COMPLEMENT_DEPENDENT_CYTOTOXICITY	GOBP_REGULATION_OF_COMPLEMENT_DEPENDENT_CYTOTOXICITY	6	-0.62759958361603	-1.56181858642554	0.0465245030122116	0.270479792816738	0.180799191429894	823	tags=67%, list=22%, signal=52%	IL10/CR1L/CR1/CD5L	0.321775918075361
GOBP_MORPHOGENESIS_OF_A_BRANCHING_STRUCTURE	GOBP_MORPHOGENESIS_OF_A_BRANCHING_STRUCTURE	73	-0.289553080602003	-1.56094447222205	0.0319410319410319	0.214749547292632	0.1435469323091	871	tags=37%, list=23%, signal=29%	FOXF1/LAMA1/IL10/FGFR2/AR/NKX3-1/EPHA2/HS3ST3B1/PGR/IGF1/SOX10/SOCS3/TCF21/HS3ST3A1/PKHD1/TBX20/CASR/TACSTD2/SEMA3E/HGF/GRHL2/WNT2/ESR1/SFRP1/RSPO3/HHIP/GDF2	0.282013350011725
GOBP_POSITIVE_REGULATION_OF_INTERLEUKIN_5_PRODUCTION	GOBP_POSITIVE_REGULATION_OF_INTERLEUKIN_5_PRODUCTION	7	-0.594457390871324	-1.55991214985833	0.0417335473515249	0.255324037508796	0.170668496354119	600	tags=57%, list=16%, signal=48%	IL1RAP/IL33/IL1RL1/TSLP	0.282013350011725
GOBP_PHENOL_CONTAINING_COMPOUND_METABOLIC_PROCESS	GOBP_PHENOL_CONTAINING_COMPOUND_METABOLIC_PROCESS	43	-0.332461827227845	-1.55951026373395	0.0393184796854522	0.249507025343627	0.16678017965198	1298	tags=56%, list=34%, signal=37%	DIO1/SLC16A10/HDC/SULT1A1/DRD1/GATA3/RNF180/SLC16A2/GCH1/ALDH2/DAO/ABAT/NR4A2/DIO3/SULT2A1/SULT1B1/RTL4/SLC1A1/IYD/CYP1A1/TH/HAND2/DBH/CYP2E1	0.261663521711573
GOBP_POSITIVE_REGULATION_OF_CELL_PROJECTION_ORGANIZATION	GOBP_POSITIVE_REGULATION_OF_CELL_PROJECTION_ORGANIZATION	84	-0.286676396498692	-1.55825388113417	0.0329268292682927	0.219800647415147	0.146923283675211	811	tags=35%, list=21%, signal=28%	PLEK2/NDNF/RND2/TENM2/NTRK3/NEGR1/NTRK2/L1CAM/PTPRD/PROM2/LTK/TENM1/CCL21/TRPC5/RELN/DSCAM/MYO3A/CCL19/P2RY12/EPO/ALKAL1/CNTN1/ALKAL2/RET/TENM3/CXCL12/CAMK2B/BMP5/GPM6A	0.276500599254472
GOBP_ACTIVATION_OF_INNATE_IMMUNE_RESPONSE	GOBP_ACTIVATION_OF_INNATE_IMMUNE_RESPONSE	61	-0.305125298432342	-1.55771881526127	0.03690036900369	0.239404692897504	0.160027388551417	2102	tags=80%, list=55%, signal=37%	TNF/KCNK6/KLRK1/MYD88/HCK/CLEC7A/IRAK3/KLRC1/FYN/AIM2/NLRP3/ENPP3/FOSL1/TRIM15/LBP/LILRA4/MEFV/FCRL3/CD274/KCNJ8/CLEC4E/TLR8/S100A9/TLR2/TLR3/CD300A/TKFC/MASP2/NLRP6/TLR4/FCN1/FFAR2/KLRD1/CD14/SCIMP/MASP1/LILRA2/PTPRS/IRF4/RNF125/COLEC11/S100A8/LRRC19/MBL2/CASR/ESR1/FCN3/COLEC10/FCN2	0.261663521711573
GOBP_PEPTIDE_TRANSPORT	GOBP_PEPTIDE_TRANSPORT	75	-0.292406043276967	-1.55767767053858	0.0277781153261541	0.194370283549398	0.129924641459411	1208	tags=47%, list=32%, signal=33%	MYRIP/CAMP/SLC13A3/GPLD1/NR0B2/FFAR2/SLC16A2/SLC9B2/MMP7/FOXO1/SYT7/SLC2A2/IL6/FGA/CA2/FGG/ABAT/PCLO/ACVR1C/IL1B/IL1RN/ECRG4/FGB/GCK/SMPD3/BLK/TNFSF11/TRPV4/S100A8/CASR/GNAO1/CLTRN/CWH43/CRHBP/CLEC4M	0.352487857583619
GOBP_REGULATION_OF_CELL_PROJECTION_SIZE	GOBP_REGULATION_OF_CELL_PROJECTION_SIZE	3	-0.819444444444444	-1.55698054467386	0.0160100655805409	0.140711303026207	0.0940568962555444	693	tags=100%, list=18%, signal=82%	WNT7A/WNT7B/CDHR2	0.352487857583619
GOBP_MYELOID_DENDRITIC_CELL_ACTIVATION	GOBP_MYELOID_DENDRITIC_CELL_ACTIVATION	6	-0.625480039328934	-1.55654397543351	0.0493787322279356	0.280900290837529	0.187764656749266	981	tags=83%, list=26%, signal=62%	CLEC4D/IL10/CAMK4/IRF4/ITGB8	0.321775918075361
GOBP_NEUTROPHIL_CHEMOTAXIS	GOBP_NEUTROPHIL_CHEMOTAXIS	30	-0.363702298698197	-1.55629053608308	0.0418410041841004	0.255324037508796	0.170668496354119	627	tags=40%, list=16%, signal=34%	IL1B/PF4/ITGA9/S100A8/CCL21/CXCR1/CXCR2/CCL19/SAA1/S100A12/PPBP/CXCL6	0.261663521711573
GOBP_NEGATIVE_REGULATION_OF_TYPE_I_INTERFERON_MEDIATED_SIGNALING_PATHWAY	GOBP_NEGATIVE_REGULATION_OF_TYPE_I_INTERFERON_MEDIATED_SIGNALING_PATHWAY	2	0.884988210636626	1.55593852186865	0.0238715249626003	0.176260678502921	0.117819478573042	441	tags=100%, list=12%, signal=88%	MMP12/DCST1	0.352487857583619
GOBP_REGULATION_OF_TYPE_I_INTERFERON_MEDIATED_SIGNALING_PATHWAY	GOBP_REGULATION_OF_TYPE_I_INTERFERON_MEDIATED_SIGNALING_PATHWAY	2	0.884988210636626	1.55593852186865	0.0238715249626003	0.176260678502921	0.117819478573042	441	tags=100%, list=12%, signal=88%	MMP12/DCST1	0.352487857583619
GOBP_REGULATION_OF_LEUKOCYTE_MEDIATED_IMMUNITY	GOBP_REGULATION_OF_LEUKOCYTE_MEDIATED_IMMUNITY	63	-0.302266964151774	-1.5542114148245	0.037037037037037	0.239681252928007	0.160212252009704	2102	tags=79%, list=55%, signal=36%	TNF/KLRK1/SLAMF6/CLEC12B/CLEC7A/FGR/KLRC1/NLRP3/PTPRC/RASGRP4/IL18RAP/CX3CR1/CD81/C3/SH2D1A/CD1C/KLRB1/CD274/TLR3/IL7R/SERPINB9/LILRB1/CD300A/CALHM6/C4BPA/SH2D1B/TLR4/GATA3/CD160/KLRD1/NCR1/IL6/FOXF1/CD226/PRAM1/SCIMP/IL10/IL18R1/CR1L/CAMK4/ARG1/IL1B/AZGP1/CD1D/HPX/CR1/FCGR2B/CXCL6/DNASE1L3/IL13RA2	0.261663521711573
GOBP_POSITIVE_REGULATION_OF_CELL_ADHESION_MEDIATED_BY_INTEGRIN	GOBP_POSITIVE_REGULATION_OF_CELL_ADHESION_MEDIATED_BY_INTEGRIN	7	-0.592123592859176	-1.55378804419429	0.0481540930979133	0.275862068965517	0.184396913705624	523	tags=57%, list=14%, signal=49%	SKAP1/CCL21/P2RY12/RET	0.261663521711573
GOBP_AMINO_ACID_TRANSMEMBRANE_TRANSPORT	GOBP_AMINO_ACID_TRANSMEMBRANE_TRANSPORT	32	-0.352039857775953	-1.55371632786252	0.0474308300395257	0.273184372563255	0.18260703750311	1094	tags=50%, list=29%, signal=36%	SLC38A2/SLC16A2/ACE2/SLC7A8/SLC6A13/SLC6A20/SLC6A12/SLC1A2/SLC38A4/KCNJ10/SLC7A2/SLC1A1/SLC7A4/SLC17A8/CLTRN/SLC6A19	0.237793834423688
GOBP_S_ADENOSYLMETHIONINE_METABOLIC_PROCESS	GOBP_S_ADENOSYLMETHIONINE_METABOLIC_PROCESS	4	-0.732396977170468	-1.55279197699847	0.034024490084962	0.224631372760081	0.15015232798676	593	tags=75%, list=16%, signal=63%	MAT1A/GNMT/BHMT	0.321775918075361
GOBP_MYELOID_LEUKOCYTE_MIGRATION	GOBP_MYELOID_LEUKOCYTE_MIGRATION	69	-0.295233209980303	-1.5520467836117	0.0307881773399015	0.209096177656015	0.139768000624369	1365	tags=55%, list=36%, signal=36%	CD200R1/CD300A/CCL3/EMILIN1/TREM1/CCL16/CXCL13/EDN2/CCR1/CTSG/EDNRB/CCL2/CCL4/IL6/PF4V1/SFTPD/DUSP1/THBS1/IL1B/PF4/ITGA9/TNFSF11/TRPV4/XG/S100A8/SERPINE1/CCL21/CXCR1/CXCR2/CCL19/P2RY12/SAA1/S100A12/CCL23/FPR2/PPBP/CXCL6/CXCL12	0.287857117255149
GOBP_RESPONSE_TO_INTERLEUKIN_1	GOBP_RESPONSE_TO_INTERLEUKIN_1	36	-0.340135701130717	-1.55044338680337	0.0419397116644823	0.255324037508796	0.170668496354119	737	tags=36%, list=19%, signal=29%	NKX3-1/IL1B/IL1RN/SELE/FGB/IL1RAP/HAS2/KMO/EPO/EGR1/GHR/PTGIS/SFRP1	0.252961123069611
GOBP_POSITIVE_REGULATION_OF_DIGESTIVE_SYSTEM_PROCESS	GOBP_POSITIVE_REGULATION_OF_DIGESTIVE_SYSTEM_PROCESS	4	-0.731072372986366	-1.5499836164865	0.034596316906554	0.227654520576806	0.152173117322425	661	tags=75%, list=17%, signal=62%	NEGR1/CYP8B1/OXT	0.321775918075361
GOBP_RESPONSE_TO_ESTRADIOL	GOBP_RESPONSE_TO_ESTRADIOL	35	-0.345221238918812	-1.5494016230814	0.0446549391069012	0.262858737732396	0.175704982421737	1275	tags=54%, list=33%, signal=36%	AREG/SSTR1/CAT/SRD5A1/ERRFI1/FGF10/SLC34A1/IL10/DUSP1/WNT7A/ASS1/CD4/SOCS2/GHR/HPGD/ESR1/SFRP1/OXT/CRHBP	0.248911114434702
GOBP_ALPHA_BETA_T_CELL_ACTIVATION	GOBP_ALPHA_BETA_T_CELL_ACTIVATION	36	-0.339475734763787	-1.54743505664068	0.0419397116644823	0.255324037508796	0.170668496354119	2283	tags=94%, list=60%, signal=38%	PNP/RSAD2/IL6ST/ITK/RUNX3/EBI3/SLAMF6/NKG7/RORA/NLRP3/PTPRC/IL18RAP/CD81/GPR183/CD274/ASCL2/GPR65/LILRB1/CD300A/MYC/PTCRA/EOMES/IL27/GATA3/JUNB/CD69/CD160/IL6/IL10/IL18R1/KLRF1/SOCS3/IRF4/CCL19	0.252961123069611
GOBP_CELLULAR_RESPONSE_TO_ATP	GOBP_CELLULAR_RESPONSE_TO_ATP	3	-0.813941299790356	-1.54652432739272	0.0174252036495301	0.147779690383327	0.0987816807045863	714	tags=100%, list=19%, signal=81%	P2RX3/ABCC9/P2RY12	0.352487857583619
GOBP_LOCOMOTORY_BEHAVIOR	GOBP_LOCOMOTORY_BEHAVIOR	65	-0.295222340558485	-1.54651968389281	0.0375469336670839	0.241720698962227	0.161575496894329	719	tags=32%, list=19%, signal=27%	ABAT/NR4A2/NEGR1/KCNJ10/SLC1A1/CHL1/RCAN1/RELN/DSCAM/EFNB3/EGR1/PAK5/CNTN1/TNR/NPY1R/CXCL12/GNAO1/TH/CWH43/DBH/SLITRK6	0.261663521711573
GOBP_PROLINE_TRANSMEMBRANE_TRANSPORT	GOBP_PROLINE_TRANSMEMBRANE_TRANSPORT	6	-0.619619688406225	-1.5419601464556	0.044750430292599	0.26311595588704	0.175876917019498	1094	tags=83%, list=29%, signal=60%	SLC38A2/ACE2/SLC7A8/SLC6A20/CLTRN	0.282013350011725
GOBP_RESPONSE_TO_TRANSFORMING_GROWTH_FACTOR_BETA	GOBP_RESPONSE_TO_TRANSFORMING_GROWTH_FACTOR_BETA	52	-0.316608176847512	-1.5405123844261	0.036848792884371	0.239375790092845	0.160008068795002	1921	tags=77%, list=50%, signal=39%	FYN/ZFP36L1/FERMT2/CIDEA/LTBP1/CITED2/SMAD6/SOX5/TGFBR3L/GOT1/FMOD/LTBP4/ZEB2/OVOL2/EMILIN1/TGFBR3/ASPN/SPRY2/JUN/FNDC4/VEPH1/ATF3/PDE2A/SOX6/LRG1/FGFR2/MXRA5/THBS1/WNT7A/PBLD/APOA1/ID1/CILP/ADAMTSL2/ITGB8/HPGD/FOS/WNT2/SFRP1/AMHR2	0.266350657088526
GOBP_POSITIVE_REGULATION_OF_SECRETION	GOBP_POSITIVE_REGULATION_OF_SECRETION	81	-0.277437956087848	-1.53983351175326	0.0410132689987937	0.253719444844643	0.169595924339655	1554	tags=57%, list=41%, signal=34%	GLUD1/PDX1/INHBA/CD38/TLR2/PLA2G4A/TFR2/MICU3/RBP4/HCAR2/MYRIP/BMP6/CAMP/GPLD1/TLR4/NR0B2/PLA2R1/ANG/CD160/SYT7/SLC2A2/FGA/FGG/NKX3-1/ABAT/NEGR1/IL1B/IGF1/ECRG4/FGB/ABCB11/GCK/SMPD3/BLK/TNFSF11/S100A8/C1QTNF1/CYP4F2/EXPH5/KMO/CASR/CYP4A11/SYT10/CXCL12/OXT/AVPR1A	0.245041785430996
GOBP_REGULATION_OF_CELLULAR_EXTRAVASATION	GOBP_REGULATION_OF_CELLULAR_EXTRAVASATION	15	-0.445422081936229	-1.53860507356239	0.0483383685800604	0.275908890322143	0.184428210917632	608	tags=47%, list=16%, signal=39%	SELE/XG/SELP/CCL21/CXCL12/LYVE1/CHST4	0.252961123069611
GOBP_NEGATIVE_REGULATION_OF_INSULIN_LIKE_GROWTH_FACTOR_RECEPTOR_SIGNALING_PATHWAY	GOBP_NEGATIVE_REGULATION_OF_INSULIN_LIKE_GROWTH_FACTOR_RECEPTOR_SIGNALING_PATHWAY	3	-0.807914046121593	-1.53507227989432	0.0196229209595353	0.158312985656998	0.105822544085691	737	tags=100%, list=19%, signal=81%	NKX3-1/CILP/BMP5	0.352487857583619
GOBP_REGULATION_OF_VASCULATURE_DEVELOPMENT	GOBP_REGULATION_OF_VASCULATURE_DEVELOPMENT	87	-0.276133087480157	-1.53493398254335	0.039568345323741	0.249507025343627	0.16678017965198	1175	tags=44%, list=31%, signal=31%	PRKCB/CAMP/FBLN5/F3/KLF4/CXCL13/HMOX1/RHOB/ANGPTL3/TNN/ADAMTS1/CD160/ADGRG6/IL6/IL10/TEK/LRG1/EPHA2/THBS1/TBXA2R/ANXA3/IL1B/PF4/ID1/SERPINE1/HRG/ITGB8/C6/PTGIS/ADGRB3/SEMA3E/CXCL12/ECM1/DCN/SFRP1/CCBE1/BMPER/GDF2	0.248911114434702
GOBP_REGULATION_OF_BLOOD_PRESSURE	GOBP_REGULATION_OF_BLOOD_PRESSURE	63	-0.298092856244786	-1.53274877773494	0.0419753086419753	0.255324037508796	0.170668496354119	1112	tags=44%, list=29%, signal=32%	EDN2/ADRB2/SUCNR1/SERPINF2/CTSG/NOS1/EDNRB/ACE2/AGTR1/GCH1/AR/ABAT/TBXA2R/KCNK3/ADRB1/ABCC9/ADRA2B/CYP4F2/ACSM3/HBB/PTGS2/CYP4A11/NPY1R/MME/OXT/GCGR/AVPR1A/ADRA1A	0.245041785430996
GOBP_POSITIVE_REGULATION_OF_VASCULATURE_DEVELOPMENT	GOBP_POSITIVE_REGULATION_OF_VASCULATURE_DEVELOPMENT	52	-0.314904140806745	-1.53222109943641	0.0393900889453621	0.249507025343627	0.16678017965198	1175	tags=46%, list=31%, signal=32%	PRKCB/CAMP/F3/KLF4/HMOX1/RHOB/ANGPTL3/TNN/IL10/TEK/LRG1/THBS1/TBXA2R/ANXA3/IL1B/SERPINE1/ITGB8/C6/PTGIS/CXCL12/ECM1/CCBE1/BMPER/GDF2	0.257206466468838
GOBP_POLYSACCHARIDE_METABOLIC_PROCESS	GOBP_POLYSACCHARIDE_METABOLIC_PROCESS	29	-0.363879101688842	-1.53019325349882	0.0473537604456825	0.273050060231631	0.182517257927698	2223	tags=93%, list=58%, signal=39%	IL6ST/GYG2/COMT/ENPP1/PRKAG2/EPM2A/CHIA/FUT3/HAS1/UGP2/PGM1/KHK/GABARAPL1/CHST7/ACADM/GALNT3/AGL/LEPR/PPP1R3B/IGF1/GCK/SMPD3/PPP1R1A/HAS2/GNMT/GYS2/GCGR	0.245041785430996
GOBP_N_GLYCAN_PROCESSING	GOBP_N_GLYCAN_PROCESSING	4	-0.721027969042872	-1.52868796625397	0.0448275862068966	0.263264899342236	0.175976476605772	543	tags=75%, list=14%, signal=64%	MAN1C1/ST8SIA3/ST8SIA6	0.282013350011725
GOBP_POSITIVE_REGULATION_OF_RESPONSE_TO_BIOTIC_STIMULUS	GOBP_POSITIVE_REGULATION_OF_RESPONSE_TO_BIOTIC_STIMULUS	87	-0.274550072831217	-1.52613451920595	0.0407673860911271	0.253554387611358	0.169485593678696	2102	tags=78%, list=55%, signal=36%	TNF/KCNK6/KLRK1/MYD88/HCK/SLAMF6/CLEC7A/IRAK3/KLRC1/FYN/AIM2/NLRP3/ENPP3/FOSL1/RASGRP4/IL18RAP/TRIM15/SH2D1A/LBP/LILRA4/CD180/MEFV/FCRL3/CD274/KCNJ8/CLEC4E/TLR8/S100A9/TLR2/PLA2G5/EREG/TLR3/CD300A/TKFC/EMILIN1/MASP2/NLRP6/BMP6/CAMP/SH2D1B/TLR4/FCN1/FFAR2/CD160/KLRD1/CD14/CD226/SCIMP/MASP1/ARG1/LILRA2/PTPRS/IRF4/RNF125/CD1D/COLEC11/HPX/S100A8/HRG/LRRC19/MBL2/CFP/CASR/FPR2/ESR1/FCN3/COLEC10/FCN2	0.245041785430996
GOBP_CARBOHYDRATE_CATABOLIC_PROCESS	GOBP_CARBOHYDRATE_CATABOLIC_PROCESS	41	-0.32166640374043	-1.52597371274831	0.0408163265306122	0.253554387611358	0.169485593678696	1597	tags=63%, list=42%, signal=37%	DHTKD1/GLB1L2/PGM1/GABARAPL1/SORD/TKFC/FUT6/HTR2A/AGL/MTTP/PFKFB1/PPP1R3B/HK3/SLC4A1/SLC4A4/TREH/NEU4/IGF1/FABP1/GCK/OGDHL/CBFA2T3/ENO3/GPD1/ALDOB/FBP1	0.261663521711573
GOBP_POSITIVE_REGULATION_OF_CATALYTIC_ACTIVITY	GOBP_POSITIVE_REGULATION_OF_CATALYTIC_ACTIVITY	69	0.222351608021532	1.52578531165499	0.0375254161416201	0.241720698962227	0.161575496894329	476	tags=25%, list=12%, signal=22%	CDC20/UBE2C/MAGEC2/CENPE/KIF14/EEF1A2/THY1/GLP1R/ARHGAP11A/EZH2/ECT2/ODAM/CEMIP/CAP2/DSCC1/TPX2/ARHGAP11B	0.321775918075361
GOBP_REGULATION_OF_SYNAPSE_STRUCTURE_OR_ACTIVITY	GOBP_REGULATION_OF_SYNAPSE_STRUCTURE_OR_ACTIVITY	99	-0.267745473438914	-1.52490509443981	0.0307692307692308	0.209096177656015	0.139768000624369	919	tags=36%, list=24%, signal=28%	CCDC141/IGSF9/LRRTM1/CTTNBP2/CRTAC1/IL10/FLRT2/WNT7A/NTRK3/NEGR1/NTRK2/PTPRS/IL1RAP/PTPRD/SLITRK2/PTPN13/EPHB1/LRRTM4/CBLN2/CLSTN2/MUSK/CPEB3/IGLON5/RELN/IL1RAPL2/NRXN1/ADGRB3/LRRN1/FCGR2B/LRRN3/CAMK2B/SLC17A8/OXT/SLITRK6/GPM6A/SLITRK3	0.282013350011725
GOBP_GLYCOPROTEIN_BIOSYNTHETIC_PROCESS	GOBP_GLYCOPROTEIN_BIOSYNTHETIC_PROCESS	56	-0.298260073457372	-1.52299287739512	0.046814044213264	0.270886668577451	0.181071162980091	685	tags=30%, list=18%, signal=25%	HS3ST3B1/CHST9/IGF1/IL33/HS3ST3A1/MAN1C1/ST8SIA3/PHLDA1/CCL21/CCL19/B3GAT1/B3GALT5/BMPR1B/ST8SIA6/CWH43/NDST3/CHST4	0.237793834423688
GOBP_CEREBROSPINAL_FLUID_CIRCULATION	GOBP_CEREBROSPINAL_FLUID_CIRCULATION	3	-0.80083857442348	-1.52162857196141	0.0230764868895323	0.173415019820746	0.115917329863651	764	tags=100%, list=20%, signal=80%	GMNC/AQP4/CWH43	0.352487857583619
GOBP_ESTABLISHMENT_OF_ORGANELLE_LOCALIZATION	GOBP_ESTABLISHMENT_OF_ORGANELLE_LOCALIZATION	61	0.234093793502872	1.52057183918786	0.0291401851717134	0.19964246257017	0.133448770541672	708	tags=31%, list=19%, signal=26%	CPLX2/SKA1/CENPA/SKA3/NDC80/CENPE/MAPT/SAPCD2/BICDL1/UNC13A/CHGA/ESPL1/KIFC2/SPDL1/TACC3/GPSM2/ANKFN1/DYNC1I1/GPSM1	0.352487857583619
GOBP_NEGATIVE_REGULATION_OF_SMOOTH_MUSCLE_CELL_MIGRATION	GOBP_NEGATIVE_REGULATION_OF_SMOOTH_MUSCLE_CELL_MIGRATION	4	-0.715858453473132	-1.51772781410715	0.0482758620689655	0.275862068965517	0.184396913705624	1089	tags=100%, list=29%, signal=72%	SEMA6D/TRIB1/IGFBP3/SERPINE1	0.271288554688953
GOBP_ALDEHYDE_BIOSYNTHETIC_PROCESS	GOBP_ALDEHYDE_BIOSYNTHETIC_PROCESS	4	-0.715572313295488	-1.51712115380407	0.0482758620689655	0.275862068965517	0.184396913705624	147	tags=50%, list=4%, signal=48%	PCK1/BMP5	0.271288554688953
GOBP_PEPTIDYL_TYROSINE_AUTOPHOSPHORYLATION	GOBP_PEPTIDYL_TYROSINE_AUTOPHOSPHORYLATION	4	-0.715068273534812	-1.51605251354358	0.0482758620689655	0.275862068965517	0.184396913705624	518	tags=75%, list=14%, signal=65%	LTK/PDGFRA/NRG1	0.271288554688953
GOBP_REGULATION_OF_PROTEIN_LOCALIZATION_TO_NUCLEOLUS	GOBP_REGULATION_OF_PROTEIN_LOCALIZATION_TO_NUCLEOLUS	2	0.861147498035106	1.51402306731268	0.0350353952663045	0.229948072290474	0.15370621630559	532	tags=100%, list=14%, signal=86%	TERT/CACNB4	0.321775918075361
GOBP_AMINO_ACID_TRANSPORT	GOBP_AMINO_ACID_TRANSPORT	50	-0.31270886578712	-1.51242544392121	0.0367088607594937	0.23877210327558	0.159604541095939	956	tags=40%, list=25%, signal=30%	ACE2/SLC7A8/SLC6A2/SLC6A13/SLC6A20/SLC6A12/ABAT/SLC1A2/SLC38A4/NTRK2/KCNJ10/SLC7A2/SLC1A1/KMO/NPY5R/SLC7A4/SLC17A8/CLTRN/AVPR1A/SLC6A19	0.266350657088526
GOBP_POSITIVE_REGULATION_OF_ENDOTHELIAL_CELL_DIFFERENTIATION	GOBP_POSITIVE_REGULATION_OF_ENDOTHELIAL_CELL_DIFFERENTIATION	4	-0.712281108272006	-1.51014330311049	0.0482758620689655	0.275862068965517	0.184396913705624	709	tags=75%, list=19%, signal=61%	TMEM100/ATOH8/GDF2	0.271288554688953
GOBP_ENDOTHELIAL_CELL_ACTIVATION	GOBP_ENDOTHELIAL_CELL_ACTIVATION	3	-0.79428565136381	-1.50917772946218	0.0262160994411437	0.186785112427784	0.124854418684675	375	tags=67%, list=10%, signal=60%	TCIM/BMPER	0.352487857583619
GOBP_NEURAL_PRECURSOR_CELL_PROLIFERATION	GOBP_NEURAL_PRECURSOR_CELL_PROLIFERATION	49	0.254162806505953	1.50780025575499	0.0167626346062629	0.144357411686679	0.0964940967976399	332	tags=22%, list=9%, signal=21%	IGF2BP1/TRIM71/MELK/ASPM/MDK/SHCBP1/KIF14/LEF1/RACGAP1/WDR62/WNT3A	0.352487857583619
GOBP_ASTRAL_MICROTUBULE_ORGANIZATION	GOBP_ASTRAL_MICROTUBULE_ORGANIZATION	2	0.856169766832591	1.50527148888891	0.0370373589662373	0.239681252928007	0.160212252009704	551	tags=100%, list=14%, signal=86%	PLK1/TACC3	0.321775918075361
GOBP_INTRINSIC_APOPTOTIC_SIGNALING_PATHWAY_IN_RESPONSE_TO_OSMOTIC_STRESS	GOBP_INTRINSIC_APOPTOTIC_SIGNALING_PATHWAY_IN_RESPONSE_TO_OSMOTIC_STRESS	2	-0.921404244170815	-1.50464405084172	0.010567769176185	0.10567769176185	0.0706390707555207	303	tags=100%, list=8%, signal=92%	EPO/PTGS2	0.380730400722792
GOBP_REGULATION_OF_PROTEIN_LOCALIZATION_TO_CELL_PERIPHERY	GOBP_REGULATION_OF_PROTEIN_LOCALIZATION_TO_CELL_PERIPHERY	29	0.29670681395426	1.50398522129511	0.0441453523505504	0.2607655696986	0.174305827667527	332	tags=28%, list=9%, signal=25%	KIF2C/SFN/PLK1/MRAP2/LYPD1/WNK4/SAPCD2/WNT3A	0.321775918075361
GOBP_PROTEIN_K27_LINKED_UBIQUITINATION	GOBP_PROTEIN_K27_LINKED_UBIQUITINATION	2	0.854859837568771	1.50296844193528	0.0390393256015432	0.248832840722509	0.166329528484648	556	tags=100%, list=15%, signal=85%	UBE2T/UBE2S	0.321775918075361
GOBP_PROTEIN_K29_LINKED_UBIQUITINATION	GOBP_PROTEIN_K29_LINKED_UBIQUITINATION	2	0.854859837568771	1.50296844193528	0.0390393256015432	0.248832840722509	0.166329528484648	556	tags=100%, list=15%, signal=85%	UBE2T/UBE2S	0.321775918075361
GOBP_CELL_SUBSTRATE_ADHESION	GOBP_CELL_SUBSTRATE_ADHESION	91	-0.267866703850425	-1.50128227268627	0.033452807646356	0.222249166850842	0.148559969098413	871	tags=37%, list=23%, signal=30%	FOXF1/FGA/FGG/TSPAN11/TEK/NDNF/THBS1/TNXB/CCN1/L1CAM/FGB/ITGA9/APOA1/EPHB1/PKHD1/SKAP1/PLG/AJAP1/VWA2/HAS2/SERPINE1/CEACAM6/CCL21/HRG/ITGB8/SVEP1/SPOCK3/ADAMTS13/FREM1/TACSTD2/SEMA3E/LYVE1/SFRP1/FREM2	0.271288554688953
GOBP_POSITIVE_REGULATION_OF_GLUTAMATE_SECRETION	GOBP_POSITIVE_REGULATION_OF_GLUTAMATE_SECRETION	2	-0.916950484673828	-1.49737110547228	0.0115822543238841	0.112916679336304	0.0754778910111951	320	tags=100%, list=8%, signal=92%	KMO/AVPR1A	0.380730400722792
GOBP_POSITIVE_REGULATION_OF_MUSCLE_ORGAN_DEVELOPMENT	GOBP_POSITIVE_REGULATION_OF_MUSCLE_ORGAN_DEVELOPMENT	2	0.850406078071784	1.49513808229296	0.0397066483888893	0.249507025343627	0.16678017965198	573	tags=100%, list=15%, signal=85%	WNT3A/SHOX2	0.321775918075361
GOBP_RESPONSE_TO_HEPATOCYTE_GROWTH_FACTOR	GOBP_RESPONSE_TO_HEPATOCYTE_GROWTH_FACTOR	3	-0.785377358490566	-1.49225158055247	0.0306115643580497	0.20873388850858	0.139525832496991	823	tags=100%, list=22%, signal=79%	IL10/CASR/HGF	0.352487857583619
GOBP_POSITIVE_REGULATION_OF_SYNAPTIC_TRANSMISSION_GABAERGIC	GOBP_POSITIVE_REGULATION_OF_SYNAPTIC_TRANSMISSION_GABAERGIC	3	-0.781708595387841	-1.4852807690317	0.0466417910447761	0.270479792816738	0.180799191429894	837	tags=100%, list=22%, signal=78%	NALCN/NRXN1/ADRA1A	0.287857117255149
GOBP_TRANSPORT_OF_VIRUS	GOBP_TRANSPORT_OF_VIRUS	3	-0.781190197939659	-1.48429579104241	0.0466417910447761	0.270479792816738	0.180799191429894	3	tags=33%, list=0%, signal=33%	CLEC4M	0.287857117255149
GOBP_POSITIVE_REGULATION_OF_EXTRINSIC_APOPTOTIC_SIGNALING_PATHWAY_IN_ABSENCE_OF_LIGAND	GOBP_POSITIVE_REGULATION_OF_EXTRINSIC_APOPTOTIC_SIGNALING_PATHWAY_IN_ABSENCE_OF_LIGAND	3	-0.780040119215892	-1.48211059080109	0.0466417910447761	0.270479792816738	0.180799191429894	207	tags=67%, list=5%, signal=63%	SRPX/RET	0.287857117255149
GOBP_VENOUS_BLOOD_VESSEL_MORPHOGENESIS	GOBP_VENOUS_BLOOD_VESSEL_MORPHOGENESIS	2	-0.90516112129945	-1.47811919125907	0.0154711260501815	0.138125343295117	0.092328340404542	365	tags=100%, list=10%, signal=90%	TBX20/CCBE1	0.380730400722792
GOBP_WOUND_HEALING	GOBP_WOUND_HEALING	132	-0.241444122563209	-1.46506252466224	0.0288018433179724	0.19838092968405	0.132605512997744	1316	tags=47%, list=34%, signal=32%	SERPINA10/EMILIN1/HPS5/SERPINC1/THBD/F12/AXL/MPIG6B/APOH/NLRP6/HTR2A/F8/F3/TLR4/HMOX1/SERPINF2/CTSG/F11/FGF10/GP6/WFDC1/SYT7/IL6/GP5/FGA/FGG/EPB41L4B/LRG1/FGL1/NDNF/SLC4A1/APCS/THBS1/TBXA2R/WNT7A/KLKB1/PF4/IGF1/FGB/MMRN1/PLG/AJAP1/ADRA2B/SERPINE1/SELP/PROZ/HRG/C1QTNF1/CYP4F2/SVEP1/ANGPTL1/P2RY12/HBB/TFPI2/ADAMTS13/SAA1/ANXA8/PDGFRA/F9/ANGPTL6/NRG1/HGFAC	0.287857117255149
GOBP_PHOSPHOLIPASE_C_PROTEIN_KINASE_C_SIGNAL_TRANSDUCTION	GOBP_PHOSPHOLIPASE_C_PROTEIN_KINASE_C_SIGNAL_TRANSDUCTION	2	-0.892847786219544	-1.45801163641415	0.0208274963055662	0.16454693815284	0.109989559887216	412	tags=100%, list=11%, signal=89%	CCL21/CCL19	0.352487857583619
GOBP_PSEUDOPODIUM_ORGANIZATION	GOBP_PSEUDOPODIUM_ORGANIZATION	2	-0.892847786219544	-1.45801163641415	0.0208274963055662	0.16454693815284	0.109989559887216	412	tags=100%, list=11%, signal=89%	CCL21/RAB25	0.352487857583619
GOBP_MYELOID_CELL_DIFFERENTIATION	GOBP_MYELOID_CELL_DIFFERENTIATION	101	-0.253657013548335	-1.4547412209889	0.0413223140495868	0.254137234106417	0.169875190897538	1369	tags=50%, list=36%, signal=33%	LILRB1/MYC/CCL3/TF/FAXDC2/TGFBR3/KLF10/MPIG6B/JUN/ID2/TLR4/GATA3/JUNB/CCR1/SLC9B2/TRIM58/ALAS2/IRF8/PDE2A/GP5/CSF3/SLC4A1/APCS/TRIB1/EPHA2/CAMK4/ZFP36/CD4/IL1B/PF4/IL1RAP/HBD/TNFRSF11B/ARID3C/IRF4/HBA1/IL33/TNFSF11/CBFA2T3/ITGB8/HBA2/CCL19/HBB/EPO/IL20RA/IL1RL1/FOS/SFRP1/MT1G/CLEC1B	0.241339976815091
GOBP_POSITIVE_REGULATION_OF_PEPTIDASE_ACTIVITY	GOBP_POSITIVE_REGULATION_OF_PEPTIDASE_ACTIVITY	2	-0.879486507728583	-1.43619280030584	0.0264924673753099	0.187979281809644	0.125652647847831	463	tags=100%, list=12%, signal=88%	CR1/PRSS22	0.352487857583619
GOBP_EPITHELIAL_CELL_FATE_COMMITMENT	GOBP_EPITHELIAL_CELL_FATE_COMMITMENT	1	1	1.32980156503685	0.000706289163232904	0.0143517957968926	0.00959329733516627	1	tags=100%, list=0%, signal=100%	HOXA13	0.477270815362862
GOBP_NEGATIVE_REGULATION_OF_NUCLEAR_TRANSCRIBED_MRNA_CATABOLIC_PROCESS_DEADENYLATION_DEPENDENT_DECAY	GOBP_NEGATIVE_REGULATION_OF_NUCLEAR_TRANSCRIBED_MRNA_CATABOLIC_PROCESS_DEADENYLATION_DEPENDENT_DECAY	1	0.999476165531692	1.32910496914107	0.0021550378193633	0.0344263903219042	0.0230119354545182	3	tags=100%, list=0%, signal=100%	IGF2BP1	0.431707695803346
GOBP_CELL_MIGRATION_INVOLVED_IN_GASTRULATION	GOBP_CELL_MIGRATION_INVOLVED_IN_GASTRULATION	1	0.99869041382923	1.32806007529741	0.00368356969635625	0.0509878312193181	0.0340822453360226	6	tags=100%, list=0%, signal=100%	GPC3	0.431707695803346
GOBP_BASE_EXCISION_REPAIR_AP_SITE_FORMATION	GOBP_BASE_EXCISION_REPAIR_AP_SITE_FORMATION	1	0.991356731272918	1.31830773275654	0.0218189526690532	0.167520595815225	0.111977268082899	34	tags=100%, list=1%, signal=99%	NEIL3	0.352487857583619
GOBP_SINGLE_STRAND_BREAK_REPAIR	GOBP_SINGLE_STRAND_BREAK_REPAIR	1	0.991356731272918	1.31830773275654	0.0218189526690532	0.167520595815225	0.111977268082899	34	tags=100%, list=1%, signal=99%	NEIL3	0.352487857583619
GOBP_MACROPHAGE_APOPTOTIC_PROCESS	GOBP_MACROPHAGE_APOPTOTIC_PROCESS	1	0.987689889994762	1.31343156148611	0.0288142226984694	0.19838092968405	0.132605512997744	48	tags=100%, list=1%, signal=99%	CDKN2A	0.352487857583619
GOBP_REGULATION_OF_MACROPHAGE_APOPTOTIC_PROCESS	GOBP_REGULATION_OF_MACROPHAGE_APOPTOTIC_PROCESS	1	0.987689889994762	1.31343156148611	0.0288142226984694	0.19838092968405	0.132605512997744	48	tags=100%, list=1%, signal=99%	CDKN2A	0.352487857583619
GOBP_NUCLEOTIDE_TRANSMEMBRANE_TRANSPORT	GOBP_NUCLEOTIDE_TRANSMEMBRANE_TRANSPORT	1	-0.991618648507072	-1.31003460207612	0.0220166531177845	0.168187365170444	0.112422962598701	34	tags=100%, list=1%, signal=99%	SLC25A47	0.352487857583619
GOBP_REGULATION_OF_VESICLE_SIZE	GOBP_REGULATION_OF_VESICLE_SIZE	1	0.98428496595076	1.30890368816356	0.0396068417225969	0.249507025343627	0.16678017965198	61	tags=100%, list=2%, signal=98%	RAB3B	0.321775918075361
GOBP_HEPARIN_PROTEOGLYCAN_BIOSYNTHETIC_PROCESS	GOBP_HEPARIN_PROTEOGLYCAN_BIOSYNTHETIC_PROCESS	1	-0.990309062336302	-1.3083044982699	0.0248347280123932	0.179532837132802	0.120006716400874	39	tags=100%, list=1%, signal=99%	NDST3	0.352487857583619
GOBP_REGULATION_OF_NEURON_PROJECTION_ARBORIZATION	GOBP_REGULATION_OF_NEURON_PROJECTION_ARBORIZATION	1	-0.984546883184914	-1.30069204152249	0.041203005761399	0.253719444844643	0.169595924339655	61	tags=100%, list=2%, signal=98%	MFSD2A	0.321775918075361
GOBP_RETINAL_PIGMENT_EPITHELIUM_DEVELOPMENT	GOBP_RETINAL_PIGMENT_EPITHELIUM_DEVELOPMENT	1	-0.984546883184914	-1.30069204152249	0.041203005761399	0.253719444844643	0.169595924339655	61	tags=100%, list=2%, signal=98%	MFSD2A	0.321775918075361
GOBP_REGULATION_OF_GLUCOCORTICOID_METABOLIC_PROCESS	GOBP_REGULATION_OF_GLUCOCORTICOID_METABOLIC_PROCESS	1	-0.984023048716606	-1.3	0.0432460846009549	0.259121083253123	0.173206589101261	63	tags=100%, list=2%, signal=98%	BMP5	0.321775918075361
GOBP_POSITIVE_REGULATION_OF_SYSTEMIC_ARTERIAL_BLOOD_PRESSURE	GOBP_POSITIVE_REGULATION_OF_SYSTEMIC_ARTERIAL_BLOOD_PRESSURE	1	-0.983237297014144	-1.29896193771626	0.0439271113387659	0.260384743991751	0.174051268984391	66	tags=100%, list=2%, signal=98%	AVPR1A	0.321775918075361
GOBP_RESPONSE_TO_WATER	GOBP_RESPONSE_TO_WATER	1	-0.983237297014144	-1.29896193771626	0.0439271113387659	0.260384743991751	0.174051268984391	66	tags=100%, list=2%, signal=98%	AVPR1A	0.321775918075361
NA	NA	NA	NA	NA	NA	NA	NA	NA	NA	NA	NA
NA	NA	NA	NA	NA	NA	NA	NA	NA	NA	NA	NA
NA	NA	NA	NA	NA	NA	NA	NA	NA	NA	NA	NA
NA	NA	NA	NA	NA	NA	NA	NA	NA	NA	NA	NA
NA	NA	NA	NA	NA	NA	NA	NA	NA	NA	NA	NA
NA	NA	NA	NA	NA	NA	NA	NA	NA	NA	NA	NA
NA	NA	NA	NA	NA	NA	NA	NA	NA	NA	NA	NA
NA	NA	NA	NA	NA	NA	NA	NA	NA	NA	NA	NA
NA	NA	NA	NA	NA	NA	NA	NA	NA	NA	NA	NA
NA	NA	NA	NA	NA	NA	NA	NA	NA	NA	NA	NA
NA	NA	NA	NA	NA	NA	NA	NA	NA	NA	NA	NA
NA	NA	NA	NA	NA	NA	NA	NA	NA	NA	NA	NA
NA	NA	NA	NA	NA	NA	NA	NA	NA	NA	NA	NA
NA	NA	NA	NA	NA	NA	NA	NA	NA	NA	NA	NA
NA	NA	NA	NA	NA	NA	NA	NA	NA	NA	NA	NA
NA	NA	NA	NA	NA	NA	NA	NA	NA	NA	NA	NA
NA	NA	NA	NA	NA	NA	NA	NA	NA	NA	NA	NA
NA	NA	NA	NA	NA	NA	NA	NA	NA	NA	NA	NA
NA	NA	NA	NA	NA	NA	NA	NA	NA	NA	NA	NA
NA	NA	NA	NA	NA	NA	NA	NA	NA	NA	NA	NA
NA	NA	NA	NA	NA	NA	NA	NA	NA	NA	NA	NA
NA	NA	NA	NA	NA	NA	NA	NA	NA	NA	NA	NA
NA	NA	NA	NA	NA	NA	NA	NA	NA	NA	NA	NA
NA	NA	NA	NA	NA	NA	NA	NA	NA	NA	NA	NA
NA	NA	NA	NA	NA	NA	NA	NA	NA	NA	NA	NA
NA	NA	NA	NA	NA	NA	NA	NA	NA	NA	NA	NA
NA	NA	NA	NA	NA	NA	NA	NA	NA	NA	NA	NA
NA	NA	NA	NA	NA	NA	NA	NA	NA	NA	NA	NA
NA	NA	NA	NA	NA	NA	NA	NA	NA	NA	NA	NA
NA	NA	NA	NA	NA	NA	NA	NA	NA	NA	NA	NA
NA	NA	NA	NA	NA	NA	NA	NA	NA	NA	NA	NA
NA	NA	NA	NA	NA	NA	NA	NA	NA	NA	NA	NA
NA	NA	NA	NA	NA	NA	NA	NA	NA	NA	NA	NA
NA	NA	NA	NA	NA	NA	NA	NA	NA	NA	NA	NA
NA	NA	NA	NA	NA	NA	NA	NA	NA	NA	NA	NA
NA	NA	NA	NA	NA	NA	NA	NA	NA	NA	NA	NA
NA	NA	NA	NA	NA	NA	NA	NA	NA	NA	NA	NA
NA	NA	NA	NA	NA	NA	NA	NA	NA	NA	NA	NA
NA	NA	NA	NA	NA	NA	NA	NA	NA	NA	NA	NA
NA	NA	NA	NA	NA	NA	NA	NA	NA	NA	NA	NA
NA	NA	NA	NA	NA	NA	NA	NA	NA	NA	NA	NA
NA	NA	NA	NA	NA	NA	NA	NA	NA	NA	NA	NA
NA	NA	NA	NA	NA	NA	NA	NA	NA	NA	NA	NA
NA	NA	NA	NA	NA	NA	NA	NA	NA	NA	NA	NA
NA	NA	NA	NA	NA	NA	NA	NA	NA	NA	NA	NA
NA	NA	NA	NA	NA	NA	NA	NA	NA	NA	NA	NA
NA	NA	NA	NA	NA	NA	NA	NA	NA	NA	NA	NA
NA	NA	NA	NA	NA	NA	NA	NA	NA	NA	NA	NA
NA	NA	NA	NA	NA	NA	NA	NA	NA	NA	NA	NA
NA	NA	NA	NA	NA	NA	NA	NA	NA	NA	NA	NA
NA	NA	NA	NA	NA	NA	NA	NA	NA	NA	NA	NA
NA	NA	NA	NA	NA	NA	NA	NA	NA	NA	NA	NA
NA	NA	NA	NA	NA	NA	NA	NA	NA	NA	NA	NA
NA	NA	NA	NA	NA	NA	NA	NA	NA	NA	NA	NA
NA	NA	NA	NA	NA	NA	NA	NA	NA	NA	NA	NA
NA	NA	NA	NA	NA	NA	NA	NA	NA	NA	NA	NA
NA	NA	NA	NA	NA	NA	NA	NA	NA	NA	NA	NA
NA	NA	NA	NA	NA	NA	NA	NA	NA	NA	NA	NA
NA	NA	NA	NA	NA	NA	NA	NA	NA	NA	NA	NA
NA	NA	NA	NA	NA	NA	NA	NA	NA	NA	NA	NA
NA	NA	NA	NA	NA	NA	NA	NA	NA	NA	NA	NA
NA	NA	NA	NA	NA	NA	NA	NA	NA	NA	NA	NA
NA	NA	NA	NA	NA	NA	NA	NA	NA	NA	NA	NA
NA	NA	NA	NA	NA	NA	NA	NA	NA	NA	NA	NA
NA	NA	NA	NA	NA	NA	NA	NA	NA	NA	NA	NA
NA	NA	NA	NA	NA	NA	NA	NA	NA	NA	NA	NA
NA	NA	NA	NA	NA	NA	NA	NA	NA	NA	NA	NA
NA	NA	NA	NA	NA	NA	NA	NA	NA	NA	NA	NA
NA	NA	NA	NA	NA	NA	NA	NA	NA	NA	NA	NA
NA	NA	NA	NA	NA	NA	NA	NA	NA	NA	NA	NA
NA	NA	NA	NA	NA	NA	NA	NA	NA	NA	NA	NA
NA	NA	NA	NA	NA	NA	NA	NA	NA	NA	NA	NA
NA	NA	NA	NA	NA	NA	NA	NA	NA	NA	NA	NA
NA	NA	NA	NA	NA	NA	NA	NA	NA	NA	NA	NA
NA	NA	NA	NA	NA	NA	NA	NA	NA	NA	NA	NA
NA	NA	NA	NA	NA	NA	NA	NA	NA	NA	NA	NA
NA	NA	NA	NA	NA	NA	NA	NA	NA	NA	NA	NA
NA	NA	NA	NA	NA	NA	NA	NA	NA	NA	NA	NA
NA	NA	NA	NA	NA	NA	NA	NA	NA	NA	NA	NA
NA	NA	NA	NA	NA	NA	NA	NA	NA	NA	NA	NA
NA	NA	NA	NA	NA	NA	NA	NA	NA	NA	NA	NA
NA	NA	NA	NA	NA	NA	NA	NA	NA	NA	NA	NA
NA	NA	NA	NA	NA	NA	NA	NA	NA	NA	NA	NA
NA	NA	NA	NA	NA	NA	NA	NA	NA	NA	NA	NA
NA	NA	NA	NA	NA	NA	NA	NA	NA	NA	NA	NA
NA	NA	NA	NA	NA	NA	NA	NA	NA	NA	NA	NA
NA	NA	NA	NA	NA	NA	NA	NA	NA	NA	NA	NA
NA	NA	NA	NA	NA	NA	NA	NA	NA	NA	NA	NA
NA	NA	NA	NA	NA	NA	NA	NA	NA	NA	NA	NA
NA	NA	NA	NA	NA	NA	NA	NA	NA	NA	NA	NA
NA	NA	NA	NA	NA	NA	NA	NA	NA	NA	NA	NA
NA	NA	NA	NA	NA	NA	NA	NA	NA	NA	NA	NA
NA	NA	NA	NA	NA	NA	NA	NA	NA	NA	NA	NA
NA	NA	NA	NA	NA	NA	NA	NA	NA	NA	NA	NA
NA	NA	NA	NA	NA	NA	NA	NA	NA	NA	NA	NA
NA	NA	NA	NA	NA	NA	NA	NA	NA	NA	NA	NA
NA	NA	NA	NA	NA	NA	NA	NA	NA	NA	NA	NA
NA	NA	NA	NA	NA	NA	NA	NA	NA	NA	NA	NA
NA	NA	NA	NA	NA	NA	NA	NA	NA	NA	NA	NA
NA	NA	NA	NA	NA	NA	NA	NA	NA	NA	NA	NA
NA	NA	NA	NA	NA	NA	NA	NA	NA	NA	NA	NA
NA	NA	NA	NA	NA	NA	NA	NA	NA	NA	NA	NA
NA	NA	NA	NA	NA	NA	NA	NA	NA	NA	NA	NA
NA	NA	NA	NA	NA	NA	NA	NA	NA	NA	NA	NA
NA	NA	NA	NA	NA	NA	NA	NA	NA	NA	NA	NA
NA	NA	NA	NA	NA	NA	NA	NA	NA	NA	NA	NA
NA	NA	NA	NA	NA	NA	NA	NA	NA	NA	NA	NA
NA	NA	NA	NA	NA	NA	NA	NA	NA	NA	NA	NA
NA	NA	NA	NA	NA	NA	NA	NA	NA	NA	NA	NA
NA	NA	NA	NA	NA	NA	NA	NA	NA	NA	NA	NA
NA	NA	NA	NA	NA	NA	NA	NA	NA	NA	NA	NA
NA	NA	NA	NA	NA	NA	NA	NA	NA	NA	NA	NA
NA	NA	NA	NA	NA	NA	NA	NA	NA	NA	NA	NA
NA	NA	NA	NA	NA	NA	NA	NA	NA	NA	NA	NA
NA	NA	NA	NA	NA	NA	NA	NA	NA	NA	NA	NA
NA	NA	NA	NA	NA	NA	NA	NA	NA	NA	NA	NA
NA	NA	NA	NA	NA	NA	NA	NA	NA	NA	NA	NA
NA	NA	NA	NA	NA	NA	NA	NA	NA	NA	NA	NA
NA	NA	NA	NA	NA	NA	NA	NA	NA	NA	NA	NA
NA	NA	NA	NA	NA	NA	NA	NA	NA	NA	NA	NA
NA	NA	NA	NA	NA	NA	NA	NA	NA	NA	NA	NA
NA	NA	NA	NA	NA	NA	NA	NA	NA	NA	NA	NA
NA	NA	NA	NA	NA	NA	NA	NA	NA	NA	NA	NA
NA	NA	NA	NA	NA	NA	NA	NA	NA	NA	NA	NA
NA	NA	NA	NA	NA	NA	NA	NA	NA	NA	NA	NA
NA	NA	NA	NA	NA	NA	NA	NA	NA	NA	NA	NA
NA	NA	NA	NA	NA	NA	NA	NA	NA	NA	NA	NA
NA	NA	NA	NA	NA	NA	NA	NA	NA	NA	NA	NA
NA	NA	NA	NA	NA	NA	NA	NA	NA	NA	NA	NA
NA	NA	NA	NA	NA	NA	NA	NA	NA	NA	NA	NA
NA	NA	NA	NA	NA	NA	NA	NA	NA	NA	NA	NA
NA	NA	NA	NA	NA	NA	NA	NA	NA	NA	NA	NA
NA	NA	NA	NA	NA	NA	NA	NA	NA	NA	NA	NA
NA	NA	NA	NA	NA	NA	NA	NA	NA	NA	NA	NA
NA	NA	NA	NA	NA	NA	NA	NA	NA	NA	NA	NA
NA	NA	NA	NA	NA	NA	NA	NA	NA	NA	NA	NA
NA	NA	NA	NA	NA	NA	NA	NA	NA	NA	NA	NA
NA	NA	NA	NA	NA	NA	NA	NA	NA	NA	NA	NA
NA	NA	NA	NA	NA	NA	NA	NA	NA	NA	NA	NA
NA	NA	NA	NA	NA	NA	NA	NA	NA	NA	NA	NA
NA	NA	NA	NA	NA	NA	NA	NA	NA	NA	NA	NA
NA	NA	NA	NA	NA	NA	NA	NA	NA	NA	NA	NA
NA	NA	NA	NA	NA	NA	NA	NA	NA	NA	NA	NA
NA	NA	NA	NA	NA	NA	NA	NA	NA	NA	NA	NA
NA	NA	NA	NA	NA	NA	NA	NA	NA	NA	NA	NA
NA	NA	NA	NA	NA	NA	NA	NA	NA	NA	NA	NA
NA	NA	NA	NA	NA	NA	NA	NA	NA	NA	NA	NA
NA	NA	NA	NA	NA	NA	NA	NA	NA	NA	NA	NA
NA	NA	NA	NA	NA	NA	NA	NA	NA	NA	NA	NA
NA	NA	NA	NA	NA	NA	NA	NA	NA	NA	NA	NA
NA	NA	NA	NA	NA	NA	NA	NA	NA	NA	NA	NA
NA	NA	NA	NA	NA	NA	NA	NA	NA	NA	NA	NA
NA	NA	NA	NA	NA	NA	NA	NA	NA	NA	NA	NA
NA	NA	NA	NA	NA	NA	NA	NA	NA	NA	NA	NA
NA	NA	NA	NA	NA	NA	NA	NA	NA	NA	NA	NA
NA	NA	NA	NA	NA	NA	NA	NA	NA	NA	NA	NA
NA	NA	NA	NA	NA	NA	NA	NA	NA	NA	NA	NA
NA	NA	NA	NA	NA	NA	NA	NA	NA	NA	NA	NA
NA	NA	NA	NA	NA	NA	NA	NA	NA	NA	NA	NA
NA	NA	NA	NA	NA	NA	NA	NA	NA	NA	NA	NA
NA	NA	NA	NA	NA	NA	NA	NA	NA	NA	NA	NA
NA	NA	NA	NA	NA	NA	NA	NA	NA	NA	NA	NA
NA	NA	NA	NA	NA	NA	NA	NA	NA	NA	NA	NA
NA	NA	NA	NA	NA	NA	NA	NA	NA	NA	NA	NA
NA	NA	NA	NA	NA	NA	NA	NA	NA	NA	NA	NA
NA	NA	NA	NA	NA	NA	NA	NA	NA	NA	NA	NA
NA	NA	NA	NA	NA	NA	NA	NA	NA	NA	NA	NA
NA	NA	NA	NA	NA	NA	NA	NA	NA	NA	NA	NA
NA	NA	NA	NA	NA	NA	NA	NA	NA	NA	NA	NA
NA	NA	NA	NA	NA	NA	NA	NA	NA	NA	NA	NA
NA	NA	NA	NA	NA	NA	NA	NA	NA	NA	NA	NA
NA	NA	NA	NA	NA	NA	NA	NA	NA	NA	NA	NA
NA	NA	NA	NA	NA	NA	NA	NA	NA	NA	NA	NA
NA	NA	NA	NA	NA	NA	NA	NA	NA	NA	NA	NA
NA	NA	NA	NA	NA	NA	NA	NA	NA	NA	NA	NA
NA	NA	NA	NA	NA	NA	NA	NA	NA	NA	NA	NA
NA	NA	NA	NA	NA	NA	NA	NA	NA	NA	NA	NA
NA	NA	NA	NA	NA	NA	NA	NA	NA	NA	NA	NA
NA	NA	NA	NA	NA	NA	NA	NA	NA	NA	NA	NA
NA	NA	NA	NA	NA	NA	NA	NA	NA	NA	NA	NA
NA	NA	NA	NA	NA	NA	NA	NA	NA	NA	NA	NA
NA	NA	NA	NA	NA	NA	NA	NA	NA	NA	NA	NA
NA	NA	NA	NA	NA	NA	NA	NA	NA	NA	NA	NA
NA	NA	NA	NA	NA	NA	NA	NA	NA	NA	NA	NA
NA	NA	NA	NA	NA	NA	NA	NA	NA	NA	NA	NA
NA	NA	NA	NA	NA	NA	NA	NA	NA	NA	NA	NA
NA	NA	NA	NA	NA	NA	NA	NA	NA	NA	NA	NA
NA	NA	NA	NA	NA	NA	NA	NA	NA	NA	NA	NA
