# Supplementary material for: A Three-Gene Prognostic Signature Driven by an ER Stress-Associated ceRNA Network: Integrating Single-Cell Transcriptomics and Cross-Platform Validation in Hepatocellular Carcinoma
Source: Curr Issues Mol Biol. 2026 Jul 21;48(7):743. doi: 10.3390/cimb48070743 (PMC13409650; doi:10.3390/cimb48070743)
Supplement: Supplementary file 1 [file cimb-48-00743-s001.zip › GSEA_KEGG_MEDICUS_results.csv]

ID	Description	setSize	enrichmentScore	NES	pvalue	p.adjust	qvalue	rank	leading_edge	core_enrichment	log2err
KEGG_MEDICUS_REFERENCE_PRE_IC_FORMATION	KEGG_MEDICUS_REFERENCE_PRE_IC_FORMATION	19	0.736578947368421	3.1817615119734	9.4254566571632e-10	1.64474218667498e-07	1.64474218667498e-07	1020	tags=100%, list=27%, signal=74%	TICRR/CDT1/CDC45/CDC6/ORC1/ORC6/GINS1/RECQL4/MCM2/MTBP/GINS2/MCM6/MCM4/GINS4/POLE2/MCM3/GINS3/MCM5/MCM7	0.788186810800237
KEGG_MEDICUS_REFERENCE_DNA_REPLICATION_LICENSING	KEGG_MEDICUS_REFERENCE_DNA_REPLICATION_LICENSING	17	0.736191478169385	3.11947680428665	1.24901217468548e-08	1.08976312241308e-06	1.08976312241308e-06	1020	tags=100%, list=27%, signal=74%	TICRR/CDT1/CDC45/CCNA2/CDC6/ORC1/CCNE1/ORC6/MCM2/CDC7/MTBP/CCNE2/MCM6/MCM4/MCM3/MCM5/MCM7	0.747739663149885
KEGG_MEDICUS_REFERENCE_DEPHOSPHORYLATION_OF_KINETOCHORE	KEGG_MEDICUS_REFERENCE_DEPHOSPHORYLATION_OF_KINETOCHORE	8	0.973497769614274	3.08847815615019	1e-10	3.49e-08	3.49e-08	109	tags=100%, list=3%, signal=97%	SKA1/NUF2/TTK/SKA3/SPC24/NDC80/AURKB/SPC25	NA
KEGG_MEDICUS_REFERENCE_ORIGIN_UNWINDING_AND_ELONGATION	KEGG_MEDICUS_REFERENCE_ORIGIN_UNWINDING_AND_ELONGATION	17	0.697068701974447	2.95370119226398	1.70972382207482e-07	9.94489356506851e-06	9.94489356506851e-06	1020	tags=94%, list=27%, signal=69%	CDC45/MCM10/GINS1/MCM2/WDHD1/GINS2/MCM6/RFC4/MCM4/GINS4/POLE2/MCM3/GINS3/POLA2/MCM5/MCM7	0.690132458796796
KEGG_MEDICUS_REFERENCE_ORGANIZATION_OF_THE_OUTER_KINETOCHORE	KEGG_MEDICUS_REFERENCE_ORGANIZATION_OF_THE_OUTER_KINETOCHORE	11	0.853173835132682	2.95144598928322	4.83063783465656e-09	5.61964201431713e-07	5.61964201431713e-07	274	tags=82%, list=7%, signal=76%	NUF2/BIRC5/SPC24/NDC80/AURKB/SPC25/CDCA8/ZWINT/CENPW	0.761460801445585
KEGG_MEDICUS_REFERENCE_CENPE_INTERACTION_WITH_NDC80_COMPLEX	KEGG_MEDICUS_REFERENCE_CENPE_INTERACTION_WITH_NDC80_COMPLEX	8	0.898710140801913	2.85121006458716	1.63259106858385e-08	1.13954856587153e-06	1.13954856587153e-06	209	tags=88%, list=5%, signal=83%	NUF2/SPC24/NDC80/AURKB/SPC25/CENPE/AURKA	0.73376198835648
KEGG_MEDICUS_REFERENCE_DNA_REPLICATION_TERMINATION	KEGG_MEDICUS_REFERENCE_DNA_REPLICATION_TERMINATION	12	0.735224586288416	2.7152251143957	4.13222660096456e-06	0.000144214708373663	0.000144214708373663	1020	tags=100%, list=27%, signal=74%	CDC45/GINS1/PIF1/MCM2/GINS2/MCM6/MCM4/GINS4/MCM3/GINS3/MCM5/MCM7	0.610526878385931
KEGG_MEDICUS_REFERENCE_TRAIP_DEPENDENT_REPLISOME_DISASSEMBLY	KEGG_MEDICUS_REFERENCE_TRAIP_DEPENDENT_REPLISOME_DISASSEMBLY	12	0.735224586288416	2.7152251143957	4.13222660096456e-06	0.000144214708373663	0.000144214708373663	1020	tags=100%, list=27%, signal=74%	CDC45/TRAIP/GINS1/MCM2/GINS2/MCM6/MCM4/GINS4/MCM3/GINS3/MCM5/MCM7	0.610526878385931
KEGG_MEDICUS_REFERENCE_ORGANIZATION_OF_THE_INNER_KINETOCHORE	KEGG_MEDICUS_REFERENCE_ORGANIZATION_OF_THE_INNER_KINETOCHORE	9	0.809448818897638	2.64505162714399	7.02678589001695e-06	0.00022294075232872	0.00022294075232872	735	tags=100%, list=19%, signal=81%	CENPA/CENPM/CENPI/CENPK/CENPW/CENPL/CENPU/CENPH/CENPO	0.610526878385931
KEGG_MEDICUS_REFERENCE_RECRUITMENT_AND_FORMATION_OF_THE_MCC	KEGG_MEDICUS_REFERENCE_RECRUITMENT_AND_FORMATION_OF_THE_MCC	7	0.906348373557188	2.62684953778396	2.75352827269656e-07	1.37283052453014e-05	1.37283052453014e-05	364	tags=100%, list=10%, signal=91%	CDC20/TTK/BUB1B/BUB1/NDC80/AURKB/MAD2L1	0.674962860011025
KEGG_MEDICUS_REFERENCE_COHESIN_DISSOCIATION_IN_PROPHASE	KEGG_MEDICUS_REFERENCE_COHESIN_DISSOCIATION_IN_PROPHASE	5	0.961982170949135	2.47843595560433	3.70878890579216e-07	1.61795916015183e-05	1.61795916015183e-05	150	tags=100%, list=4%, signal=96%	CDK1/PLK1/CDCA5/AURKB/SGO1	0.674962860011025
KEGG_MEDICUS_PATHOGEN_HIV_VPR_TO_CDC25_CELL_CYCLE_G2M	KEGG_MEDICUS_PATHOGEN_HIV_VPR_TO_CDC25_CELL_CYCLE_G2M	5	0.903513371788149	2.32779784764583	4.97417248307784e-05	0.00133537399738013	0.00133537399738013	373	tags=100%, list=10%, signal=90%	CDC25C/CCNB2/CDK1/CCNB1/CHEK1	0.557332238758646
KEGG_MEDICUS_REFERENCE_CDC25_CELL_CYCLE_G2_M	KEGG_MEDICUS_REFERENCE_CDC25_CELL_CYCLE_G2_M	5	0.903513371788149	2.32779784764583	4.97417248307784e-05	0.00133537399738013	0.00133537399738013	373	tags=100%, list=10%, signal=90%	CDC25C/CCNB2/CDK1/CCNB1/CHEK1	0.557332238758646
KEGG_MEDICUS_REFERENCE_HOMOLOGOUS_RECOMBINATION	KEGG_MEDICUS_REFERENCE_HOMOLOGOUS_RECOMBINATION	10	0.666054082436335	2.28494351745147	0.000637718727697451	0.0105982779031624	0.0105982779031624	1282	tags=100%, list=34%, signal=67%	RAD54L/XRCC2/RAD51/RAD54B/RFC4/XRCC3/POLE2/BRCA2/POLD1/BARD1	0.477270815362862
KEGG_MEDICUS_REFERENCE_SPINDLE_ASSEMBLY_CHECKPOINT_SIGNALING	KEGG_MEDICUS_REFERENCE_SPINDLE_ASSEMBLY_CHECKPOINT_SIGNALING	5	0.868117461982171	2.23660437421803	0.000257020160431807	0.00598000239938005	0.00598000239938005	508	tags=100%, list=13%, signal=87%	CDC20/BUB1B/PTTG1/MAD2L1/ESPL1	0.49849310876659
KEGG_MEDICUS_REFERENCE_LECTIN_PATHWAY_OF_COAGULATION_CASCADE_FIBRINOGEN_TO_FIBRIN	KEGG_MEDICUS_REFERENCE_LECTIN_PATHWAY_OF_COAGULATION_CASCADE_FIBRINOGEN_TO_FIBRIN	10	-0.729130236846851	-2.19923536715999	0.000318809000866501	0.00695402133140055	0.00695402133140055	856	tags=90%, list=22%, signal=70%	FGA/FGG/MASP1/FGB/COLEC11/MBL2/FCN3/COLEC10/FCN2	0.49849310876659
KEGG_MEDICUS_PATHOGEN_EBV_EBNA3C_TO_P27_CELL_CYCLE_G1_S_N00264	KEGG_MEDICUS_PATHOGEN_EBV_EBNA3C_TO_P27_CELL_CYCLE_G1_S_N00264	5	0.850812794965915	2.19202089832	0.000534495453886255	0.00981783754770016	0.00981783754770016	574	tags=100%, list=15%, signal=85%	E2F1/CCNA2/E2F2/CCNE1/CCNE2	0.477270815362862
KEGG_MEDICUS_REFERENCE_MDM2_P21_CELL_CYCLE_G1_S_N00536	KEGG_MEDICUS_REFERENCE_MDM2_P21_CELL_CYCLE_G1_S_N00536	5	0.850812794965915	2.19202089832	0.000534495453886255	0.00981783754770016	0.00981783754770016	574	tags=100%, list=15%, signal=85%	CDKN2A/E2F1/E2F2/CCNE1/CCNE2	0.477270815362862
KEGG_MEDICUS_REFERENCE_P27_CELL_CYCLE_G1_S	KEGG_MEDICUS_REFERENCE_P27_CELL_CYCLE_G1_S	5	0.850812794965915	2.19202089832	0.000534495453886255	0.00981783754770016	0.00981783754770016	574	tags=100%, list=15%, signal=85%	E2F1/CCNA2/E2F2/CCNE1/CCNE2	0.477270815362862
KEGG_MEDICUS_REFERENCE_FANCONI_ANEMIA_PATHWAY	KEGG_MEDICUS_REFERENCE_FANCONI_ANEMIA_PATHWAY	9	0.669276971157955	2.18700935777784	0.00157119989292166	0.0209072950132705	0.0209072950132705	748	tags=78%, list=20%, signal=63%	UBE2T/FANCB/FANCD2/FANCI/FANCG/FANCE/FAAP24	0.45505986738723
KEGG_MEDICUS_REFERENCE_MICROTUBULE_DEPOLYMERIZATION	KEGG_MEDICUS_REFERENCE_MICROTUBULE_DEPOLYMERIZATION	6	0.781212279417757	2.18584280189142	0.000619296332417273	0.0105982779031624	0.0105982779031624	209	tags=67%, list=5%, signal=63%	KIF18B/KIF2C/AURKB/AURKA	0.477270815362862
KEGG_MEDICUS_REFERENCE_CONDENSIN_LOADING	KEGG_MEDICUS_REFERENCE_CONDENSIN_LOADING	7	0.745102171415764	2.15951321995926	0.000772412146417907	0.0122532654136295	0.0122532654136295	159	tags=57%, list=4%, signal=55%	NCAPG/TOP2A/KIF4A/NCAPH	0.477270815362862
KEGG_MEDICUS_REFERENCE_DISASSEMBLY_OF_MCC	KEGG_MEDICUS_REFERENCE_DISASSEMBLY_OF_MCC	4	0.905635648754915	2.08170706206852	0.00025032058279022	0.00598000239938005	0.00598000239938005	364	tags=100%, list=10%, signal=91%	CDC20/BUB1B/TRIP13/MAD2L1	0.49849310876659
KEGG_MEDICUS_REFERENCE_DYNEIN_RECRUITMENT_TO_THE_KINETOCHORE	KEGG_MEDICUS_REFERENCE_DYNEIN_RECRUITMENT_TO_THE_KINETOCHORE	6	0.739744428377126	2.06981517906063	0.00208298155221424	0.0259628772043847	0.0259628772043847	695	tags=83%, list=18%, signal=68%	CENPF/BUB1/KNTC1/SPDL1/DYNC1I1	0.431707695803346
KEGG_MEDICUS_ENV_FACTOR_NNK_NNN_TO_CHRNA7_E2F_SIGNALING_PATHWAY	KEGG_MEDICUS_ENV_FACTOR_NNK_NNN_TO_CHRNA7_E2F_SIGNALING_PATHWAY	4	0.875491480996068	2.01241724668852	0.000865021039899392	0.0131257540402125	0.0131257540402125	479	tags=100%, list=13%, signal=88%	BIRC5/E2F1/CDC6/CDC25A	0.477270815362862
KEGG_MEDICUS_REFERENCE_MDM2_P21_CELL_CYCLE_G1_S_N00066	KEGG_MEDICUS_REFERENCE_MDM2_P21_CELL_CYCLE_G1_S_N00066	4	0.870067573530588	1.99994977537109	0.000999130323139306	0.0139478593110247	0.0139478593110247	151	tags=75%, list=4%, signal=72%	CDKN2A/E2F1/E2F2	0.45505986738723
KEGG_MEDICUS_REFERENCE_P16_CELL_CYCLE_G1_S	KEGG_MEDICUS_REFERENCE_P16_CELL_CYCLE_G1_S	4	0.870067573530588	1.99994977537109	0.000999130323139306	0.0139478593110247	0.0139478593110247	151	tags=75%, list=4%, signal=72%	CDKN2A/E2F1/E2F2	0.45505986738723
KEGG_MEDICUS_REFERENCE_REGULATION_OF_GF_RTK_RAS_ERK_SIGNALING_UBIQUITINATION_OF_RTK_BY_CBL	KEGG_MEDICUS_REFERENCE_REGULATION_OF_GF_RTK_RAS_ERK_SIGNALING_UBIQUITINATION_OF_RTK_BY_CBL	9	-0.678926049740107	-1.98635799141213	0.00240438887776193	0.0289355764944453	0.0289355764944453	1000	tags=89%, list=26%, signal=66%	FLT3/ERBB4/TEK/FGFR2/EPHA2/NTRK2/NGFR/PDGFRA	0.431707695803346
KEGG_MEDICUS_REFERENCE_KINETOCHORE_MICROTUBULE_ATTACHMENT	KEGG_MEDICUS_REFERENCE_KINETOCHORE_MICROTUBULE_ATTACHMENT	5	0.766082450113425	1.97372295106597	0.00943451919336508	0.0940756342424118	0.0940756342424118	122	tags=60%, list=3%, signal=58%	CENPF/BUB1B/CENPE	0.380730400722792
KEGG_MEDICUS_REFERENCE_HOMOLOGOUS_RECOMBINATION_IN_ICLR	KEGG_MEDICUS_REFERENCE_HOMOLOGOUS_RECOMBINATION_IN_ICLR	7	0.665529905561385	1.92889067362023	0.00591303346164181	0.0606955493562644	0.0606955493562644	1282	tags=100%, list=34%, signal=67%	FANCD2/FANCI/HROB/MCM8/BRCA2/BRIP1/BARD1	0.407017918923954
KEGG_MEDICUS_REFERENCE_LECTIN_PATHWAY_OF_COMPLEMENT_CASCADE_C4_C2_TO_C3_CONVERTASE_FORMATION	KEGG_MEDICUS_REFERENCE_LECTIN_PATHWAY_OF_COMPLEMENT_CASCADE_C4_C2_TO_C3_CONVERTASE_FORMATION	10	-0.636211429618121	-1.91896948761635	0.00509087677448166	0.0573134191707774	0.0573134191707774	499	tags=50%, list=13%, signal=44%	COLEC11/MBL2/FCN3/COLEC10/FCN2	0.407017918923954
KEGG_MEDICUS_VARIANT_AMPLIFIED_MYC_TO_P27_CELL_CYCLE_G1_S	KEGG_MEDICUS_VARIANT_AMPLIFIED_MYC_TO_P27_CELL_CYCLE_G1_S	6	0.658309686992162	1.84195964226226	0.0149170656024521	0.131026363558479	0.131026363558479	574	tags=67%, list=15%, signal=57%	E2F1/E2F2/CCNE1/CCNE2	0.380730400722792
KEGG_MEDICUS_REFERENCE_LESION_BYPASS_BY_TLS_AND_DSB_FORMATION	KEGG_MEDICUS_REFERENCE_LESION_BYPASS_BY_TLS_AND_DSB_FORMATION	3	0.908542976939203	1.8372495625355	0.00161746981478024	0.0209072950132705	0.0209072950132705	352	tags=100%, list=9%, signal=91%	EME1/FANCD2/FANCI	0.45505986738723
KEGG_MEDICUS_REFERENCE_MISMATCH_REPAIR	KEGG_MEDICUS_REFERENCE_MISMATCH_REPAIR	6	0.649095200629426	1.81617738151217	0.0190320599980681	0.154469510216878	0.154469510216878	1344	tags=100%, list=35%, signal=65%	EXO1/RFC4/POLE2/MSH2/POLD1/LIG1	0.352487857583619
KEGG_MEDICUS_VARIANT_IGH_MMSET_FUSION_TO_TRANSCRIPTIONAL_ACTIVATION	KEGG_MEDICUS_VARIANT_IGH_MMSET_FUSION_TO_TRANSCRIPTIONAL_ACTIVATION	6	0.632310516653554	1.76921360275792	0.0229113043266624	0.171842921557909	0.171842921557909	1408	tags=100%, list=37%, signal=63%	H3C2/H3C6/H3C10/H3C8/H3C12/H3C3	0.352487857583619
KEGG_MEDICUS_PATHOGEN_HTLV_1_TAX_TO_SPINDLE_ASSEMBLY_CHECKPOINT_SIGNALING	KEGG_MEDICUS_PATHOGEN_HTLV_1_TAX_TO_SPINDLE_ASSEMBLY_CHECKPOINT_SIGNALING	3	0.867662473794549	1.75458128109462	0.0055790196009699	0.0590023588102574	0.0590023588102574	508	tags=100%, list=13%, signal=87%	CDC20/PTTG1/ESPL1	0.407017918923954
KEGG_MEDICUS_REFERENCE_COHESIN_DISSOCIATION_IN_ANAPHASE	KEGG_MEDICUS_REFERENCE_COHESIN_DISSOCIATION_IN_ANAPHASE	3	0.867662473794549	1.75458128109462	0.0055790196009699	0.0590023588102574	0.0590023588102574	508	tags=100%, list=13%, signal=87%	CDC20/PTTG1/ESPL1	0.407017918923954
KEGG_MEDICUS_REFERENCE_GENE_SILENCING_BY_METHYLATION_OF_H3K27_AND_UBIQUITINATION_OF_H2AK119	KEGG_MEDICUS_REFERENCE_GENE_SILENCING_BY_METHYLATION_OF_H3K27_AND_UBIQUITINATION_OF_H2AK119	6	0.620508785733019	1.73619219582133	0.0261553033887621	0.186289813932204	0.186289813932204	1453	tags=100%, list=38%, signal=62%	H3C2/EZH2/CBX2/PHF19/CBX8/SCML2	0.352487857583619
KEGG_MEDICUS_REFERENCE_GPCR_PLCB_ITPR_SIGNALING_PATHWAY	KEGG_MEDICUS_REFERENCE_GPCR_PLCB_ITPR_SIGNALING_PATHWAY	13	-0.515469162463694	-1.69515170598077	0.0157453377759146	0.134027387409614	0.134027387409614	1172	tags=69%, list=31%, signal=48%	HTR2A/EDNRB/AGTR1/TBXA2R/GNA14/ADRA1B/AVPR1A/ADRA1A/CHRM2	0.352487857583619
KEGG_MEDICUS_ENV_FACTOR_TCDD_TO_AHR_SIGNALING_PATHWAY	KEGG_MEDICUS_ENV_FACTOR_TCDD_TO_AHR_SIGNALING_PATHWAY	7	-0.638378926399538	-1.66890995415953	0.0301763400101966	0.198708352142616	0.198708352142616	363	tags=57%, list=10%, signal=52%	GSTM1/GSTM5/GSTA2/CYP1A1	0.352487857583619
KEGG_MEDICUS_REFERENCE_P300_P21_CELL_CYCLE_G1_S	KEGG_MEDICUS_REFERENCE_P300_P21_CELL_CYCLE_G1_S	3	0.825293048734499	1.66890211166369	0.0147595225895982	0.131026363558479	0.131026363558479	151	tags=67%, list=4%, signal=64%	E2F1/E2F2	0.380730400722792
KEGG_MEDICUS_VARIANT_AMPLIFIED_MDM2_TO_P21_CELL_CYCLE_G1_S	KEGG_MEDICUS_VARIANT_AMPLIFIED_MDM2_TO_P21_CELL_CYCLE_G1_S	3	0.825293048734499	1.66890211166369	0.0147595225895982	0.131026363558479	0.131026363558479	151	tags=67%, list=4%, signal=64%	E2F1/E2F2	0.380730400722792
KEGG_MEDICUS_REFERENCE_BILE_ACID_BIOSYNTHESIS	KEGG_MEDICUS_REFERENCE_BILE_ACID_BIOSYNTHESIS	9	-0.566666666666667	-1.65791673810585	0.0280936400701467	0.195873710246383	0.195873710246383	1661	tags=100%, list=43%, signal=57%	CYP27A1/AKR1C4/CYP7B1/ACOX2/SCP2/SLC27A5/AKR1D1/CYP8B1/CYP39A1	0.352487857583619
KEGG_MEDICUS_REFERENCE_WNT_SIGNALING_MODULATION_WNT_INHIBITOR	KEGG_MEDICUS_REFERENCE_WNT_SIGNALING_MODULATION_WNT_INHIBITOR	12	-0.511694008760482	-1.65524259271268	0.0434782608695652	0.270962732919255	0.270962732919255	743	tags=50%, list=19%, signal=40%	WNT9A/WNT7A/WNT7B/WNT2/SFRP1/SFRP5	0.271288554688953
KEGG_MEDICUS_REFERENCE_GF_RTK_PI3K_SIGNALING_PATHWAY	KEGG_MEDICUS_REFERENCE_GF_RTK_PI3K_SIGNALING_PATHWAY	28	-0.397450877045495	-1.6513180369676	0.0231421699519247	0.171842921557909	0.171842921557909	1000	tags=50%, list=26%, signal=37%	FLT3/FGF10/ERBB4/TGFA/TEK/FGFR2/EPHA2/NTRK2/IGF1/NGFR/PDGFRA/HGF/FGF23/NTF3	0.352487857583619
KEGG_MEDICUS_REFERENCE_GF_RTK_RAS_PI3K_SIGNALING_PATHWAY	KEGG_MEDICUS_REFERENCE_GF_RTK_RAS_PI3K_SIGNALING_PATHWAY	28	-0.397450877045495	-1.6513180369676	0.0231421699519247	0.171842921557909	0.171842921557909	1000	tags=50%, list=26%, signal=37%	FLT3/FGF10/ERBB4/TGFA/TEK/FGFR2/EPHA2/NTRK2/IGF1/NGFR/PDGFRA/HGF/FGF23/NTF3	0.352487857583619
KEGG_MEDICUS_VARIANT_MUTATION_ACTIVATED_SMO_TO_HEDGEHOG_SIGNALING_PATHWAY	KEGG_MEDICUS_VARIANT_MUTATION_ACTIVATED_SMO_TO_HEDGEHOG_SIGNALING_PATHWAY	9	-0.563511994357749	-1.64868700159257	0.0291846215839883	0.195873710246383	0.195873710246383	743	tags=56%, list=19%, signal=45%	WNT9A/WNT7A/WNT7B/WNT2/HHIP	0.352487857583619
KEGG_MEDICUS_VARIANT_MUTATION_INACTIVATED_PTCH1_TO_HEDGEHOG_SIGNALING_PATHWAY	KEGG_MEDICUS_VARIANT_MUTATION_INACTIVATED_PTCH1_TO_HEDGEHOG_SIGNALING_PATHWAY	9	-0.563511994357749	-1.64868700159257	0.0291846215839883	0.195873710246383	0.195873710246383	743	tags=56%, list=19%, signal=45%	WNT9A/WNT7A/WNT7B/WNT2/HHIP	0.352487857583619
KEGG_MEDICUS_REFERENCE_GF_RTK_RAS_ERK_SIGNALING_PATHWAY	KEGG_MEDICUS_REFERENCE_GF_RTK_RAS_ERK_SIGNALING_PATHWAY	32	-0.379557300412798	-1.64042999659749	0.0150173482588515	0.131026363558479	0.131026363558479	1000	tags=47%, list=26%, signal=35%	FLT3/FGF10/ERBB4/TGFA/TEK/FGFR2/EPHA2/NTRK2/IGF1/NGFR/PDGFRA/HGF/RET/FGF23/NTF3	0.380730400722792
KEGG_MEDICUS_REFERENCE_NUCLEAR_INITIATED_ESTROGEN_SIGNALING_PATHWAY	KEGG_MEDICUS_REFERENCE_NUCLEAR_INITIATED_ESTROGEN_SIGNALING_PATHWAY	3	-0.821802935010482	-1.60784197232509	0.0175359687647378	0.145715549973654	0.145715549973654	684	tags=100%, list=18%, signal=82%	PGR/KRT19/ESR1	0.352487857583619
KEGG_MEDICUS_REFERENCE_NAD_BIOSYNTHESIS	KEGG_MEDICUS_REFERENCE_NAD_BIOSYNTHESIS	5	-0.673723396971179	-1.59929189929612	0.0378806833936092	0.240370154624902	0.240370154624902	320	tags=60%, list=8%, signal=55%	KMO/TDO2/IDO2	0.321775918075361
KEGG_MEDICUS_VARIANT_AMPLIFIED_PDGFR_TO_PLCG_CAMK_SIGNALING_PATHWAY	KEGG_MEDICUS_VARIANT_AMPLIFIED_PDGFR_TO_PLCG_CAMK_SIGNALING_PATHWAY	3	-0.811058700209644	-1.58682107919202	0.0201884099118552	0.160130796800851	0.160130796800851	725	tags=100%, list=19%, signal=81%	CAMK4/PDGFRA/CAMK2B	0.352487857583619
KEGG_MEDICUS_REFERENCE_RAD51_DSDNA_DESTABILIZATION	KEGG_MEDICUS_REFERENCE_RAD51_DSDNA_DESTABILIZATION	2	0.913282682735132	1.53970260794621	0.0247904990530523	0.180247586864901	0.180247586864901	333	tags=100%, list=9%, signal=91%	XRCC2/RAD51	0.352487857583619
KEGG_MEDICUS_ENV_FACTOR_NNK_NNN_TO_PI3K_SIGNALING_PATHWAY_N01350	KEGG_MEDICUS_ENV_FACTOR_NNK_NNN_TO_PI3K_SIGNALING_PATHWAY_N01350	3	-0.782372415575542	-1.53069690331014	0.0310757441734937	0.200841383639802	0.200841383639802	169	tags=67%, list=4%, signal=64%	FOS/ESR1	0.352487857583619
KEGG_MEDICUS_REFERENCE_TELOMERE_ELONGATION	KEGG_MEDICUS_REFERENCE_TELOMERE_ELONGATION	1	0.998952331063384	1.34069982587464	0.00278761096768485	0.0324292075907338	0.0324292075907338	5	tags=100%, list=0%, signal=100%	TERT	0.431707695803346
KEGG_MEDICUS_ENV_FACTOR_NNK_NNN_TO_PI3K_SIGNALING_PATHWAY_N01339	KEGG_MEDICUS_ENV_FACTOR_NNK_NNN_TO_PI3K_SIGNALING_PATHWAY_N01339	1	0.991880565741226	1.33120876785193	0.0128799995619654	0.124864440197943	0.124864440197943	32	tags=100%, list=1%, signal=99%	BIRC5	0.380730400722792
NA	NA	NA	NA	NA	NA	NA	NA	NA	NA	NA	NA
NA	NA	NA	NA	NA	NA	NA	NA	NA	NA	NA	NA
NA	NA	NA	NA	NA	NA	NA	NA	NA	NA	NA	NA
NA	NA	NA	NA	NA	NA	NA	NA	NA	NA	NA	NA
NA	NA	NA	NA	NA	NA	NA	NA	NA	NA	NA	NA
NA	NA	NA	NA	NA	NA	NA	NA	NA	NA	NA	NA
NA	NA	NA	NA	NA	NA	NA	NA	NA	NA	NA	NA
NA	NA	NA	NA	NA	NA	NA	NA	NA	NA	NA	NA
NA	NA	NA	NA	NA	NA	NA	NA	NA	NA	NA	NA
NA	NA	NA	NA	NA	NA	NA	NA	NA	NA	NA	NA
NA	NA	NA	NA	NA	NA	NA	NA	NA	NA	NA	NA
NA	NA	NA	NA	NA	NA	NA	NA	NA	NA	NA	NA
NA	NA	NA	NA	NA	NA	NA	NA	NA	NA	NA	NA
NA	NA	NA	NA	NA	NA	NA	NA	NA	NA	NA	NA
NA	NA	NA	NA	NA	NA	NA	NA	NA	NA	NA	NA
NA	NA	NA	NA	NA	NA	NA	NA	NA	NA	NA	NA
NA	NA	NA	NA	NA	NA	NA	NA	NA	NA	NA	NA
NA	NA	NA	NA	NA	NA	NA	NA	NA	NA	NA	NA
NA	NA	NA	NA	NA	NA	NA	NA	NA	NA	NA	NA
NA	NA	NA	NA	NA	NA	NA	NA	NA	NA	NA	NA
NA	NA	NA	NA	NA	NA	NA	NA	NA	NA	NA	NA
NA	NA	NA	NA	NA	NA	NA	NA	NA	NA	NA	NA
NA	NA	NA	NA	NA	NA	NA	NA	NA	NA	NA	NA
NA	NA	NA	NA	NA	NA	NA	NA	NA	NA	NA	NA
NA	NA	NA	NA	NA	NA	NA	NA	NA	NA	NA	NA
NA	NA	NA	NA	NA	NA	NA	NA	NA	NA	NA	NA
NA	NA	NA	NA	NA	NA	NA	NA	NA	NA	NA	NA
NA	NA	NA	NA	NA	NA	NA	NA	NA	NA	NA	NA
NA	NA	NA	NA	NA	NA	NA	NA	NA	NA	NA	NA
NA	NA	NA	NA	NA	NA	NA	NA	NA	NA	NA	NA
NA	NA	NA	NA	NA	NA	NA	NA	NA	NA	NA	NA
NA	NA	NA	NA	NA	NA	NA	NA	NA	NA	NA	NA
NA	NA	NA	NA	NA	NA	NA	NA	NA	NA	NA	NA
NA	NA	NA	NA	NA	NA	NA	NA	NA	NA	NA	NA
NA	NA	NA	NA	NA	NA	NA	NA	NA	NA	NA	NA
NA	NA	NA	NA	NA	NA	NA	NA	NA	NA	NA	NA
NA	NA	NA	NA	NA	NA	NA	NA	NA	NA	NA	NA
NA	NA	NA	NA	NA	NA	NA	NA	NA	NA	NA	NA
NA	NA	NA	NA	NA	NA	NA	NA	NA	NA	NA	NA
NA	NA	NA	NA	NA	NA	NA	NA	NA	NA	NA	NA
NA	NA	NA	NA	NA	NA	NA	NA	NA	NA	NA	NA
NA	NA	NA	NA	NA	NA	NA	NA	NA	NA	NA	NA
NA	NA	NA	NA	NA	NA	NA	NA	NA	NA	NA	NA
NA	NA	NA	NA	NA	NA	NA	NA	NA	NA	NA	NA
NA	NA	NA	NA	NA	NA	NA	NA	NA	NA	NA	NA
NA	NA	NA	NA	NA	NA	NA	NA	NA	NA	NA	NA
NA	NA	NA	NA	NA	NA	NA	NA	NA	NA	NA	NA
NA	NA	NA	NA	NA	NA	NA	NA	NA	NA	NA	NA
NA	NA	NA	NA	NA	NA	NA	NA	NA	NA	NA	NA
NA	NA	NA	NA	NA	NA	NA	NA	NA	NA	NA	NA
NA	NA	NA	NA	NA	NA	NA	NA	NA	NA	NA	NA
NA	NA	NA	NA	NA	NA	NA	NA	NA	NA	NA	NA
NA	NA	NA	NA	NA	NA	NA	NA	NA	NA	NA	NA
NA	NA	NA	NA	NA	NA	NA	NA	NA	NA	NA	NA
