# Supplementary material for: A Three-Gene Prognostic Signature Driven by an ER Stress-Associated ceRNA Network: Integrating Single-Cell Transcriptomics and Cross-Platform Validation in Hepatocellular Carcinoma
Source: Curr Issues Mol Biol. 2026 Jul 21;48(7):743. doi: 10.3390/cimb48070743 (PMC13409650; doi:10.3390/cimb48070743)
Supplement: Supplementary file 1 [file cimb-48-00743-s001.zip › GSEA_KEGG_significant_report.csv]

ID	Description	setSize	enrichmentScore	NES	pvalue	p.adjust	qvalue	rank	leading_edge	core_enrichment	log2err
KEGG_MEDICUS_REFERENCE_PRE_IC_FORMATION	KEGG_MEDICUS_REFERENCE_PRE_IC_FORMATION	19	0.736578947368421	3.1817615119734	9.4254566571632e-10	1.64474218667498e-07	1.64474218667498e-07	1020	tags=100%, list=27%, signal=74%	TICRR/CDT1/CDC45/CDC6/ORC1/ORC6/GINS1/RECQL4/MCM2/MTBP/GINS2/MCM6/MCM4/GINS4/POLE2/MCM3/GINS3/MCM5/MCM7	0.788186810800237
KEGG_MEDICUS_REFERENCE_DNA_REPLICATION_LICENSING	KEGG_MEDICUS_REFERENCE_DNA_REPLICATION_LICENSING	17	0.736191478169385	3.11947680428665	1.24901217468548e-08	1.08976312241308e-06	1.08976312241308e-06	1020	tags=100%, list=27%, signal=74%	TICRR/CDT1/CDC45/CCNA2/CDC6/ORC1/CCNE1/ORC6/MCM2/CDC7/MTBP/CCNE2/MCM6/MCM4/MCM3/MCM5/MCM7	0.747739663149885
KEGG_MEDICUS_REFERENCE_DEPHOSPHORYLATION_OF_KINETOCHORE	KEGG_MEDICUS_REFERENCE_DEPHOSPHORYLATION_OF_KINETOCHORE	8	0.973497769614274	3.08847815615019	1e-10	3.49e-08	3.49e-08	109	tags=100%, list=3%, signal=97%	SKA1/NUF2/TTK/SKA3/SPC24/NDC80/AURKB/SPC25	NA
KEGG_MEDICUS_REFERENCE_ORIGIN_UNWINDING_AND_ELONGATION	KEGG_MEDICUS_REFERENCE_ORIGIN_UNWINDING_AND_ELONGATION	17	0.697068701974447	2.95370119226398	1.70972382207482e-07	9.94489356506851e-06	9.94489356506851e-06	1020	tags=94%, list=27%, signal=69%	CDC45/MCM10/GINS1/MCM2/WDHD1/GINS2/MCM6/RFC4/MCM4/GINS4/POLE2/MCM3/GINS3/POLA2/MCM5/MCM7	0.690132458796796
KEGG_MEDICUS_REFERENCE_ORGANIZATION_OF_THE_OUTER_KINETOCHORE	KEGG_MEDICUS_REFERENCE_ORGANIZATION_OF_THE_OUTER_KINETOCHORE	11	0.853173835132682	2.95144598928322	4.83063783465656e-09	5.61964201431713e-07	5.61964201431713e-07	274	tags=82%, list=7%, signal=76%	NUF2/BIRC5/SPC24/NDC80/AURKB/SPC25/CDCA8/ZWINT/CENPW	0.761460801445585
KEGG_MEDICUS_REFERENCE_CENPE_INTERACTION_WITH_NDC80_COMPLEX	KEGG_MEDICUS_REFERENCE_CENPE_INTERACTION_WITH_NDC80_COMPLEX	8	0.898710140801913	2.85121006458716	1.63259106858385e-08	1.13954856587153e-06	1.13954856587153e-06	209	tags=88%, list=5%, signal=83%	NUF2/SPC24/NDC80/AURKB/SPC25/CENPE/AURKA	0.73376198835648
KEGG_MEDICUS_REFERENCE_DNA_REPLICATION_TERMINATION	KEGG_MEDICUS_REFERENCE_DNA_REPLICATION_TERMINATION	12	0.735224586288416	2.7152251143957	4.13222660096456e-06	0.000144214708373663	0.000144214708373663	1020	tags=100%, list=27%, signal=74%	CDC45/GINS1/PIF1/MCM2/GINS2/MCM6/MCM4/GINS4/MCM3/GINS3/MCM5/MCM7	0.610526878385931
KEGG_MEDICUS_REFERENCE_TRAIP_DEPENDENT_REPLISOME_DISASSEMBLY	KEGG_MEDICUS_REFERENCE_TRAIP_DEPENDENT_REPLISOME_DISASSEMBLY	12	0.735224586288416	2.7152251143957	4.13222660096456e-06	0.000144214708373663	0.000144214708373663	1020	tags=100%, list=27%, signal=74%	CDC45/TRAIP/GINS1/MCM2/GINS2/MCM6/MCM4/GINS4/MCM3/GINS3/MCM5/MCM7	0.610526878385931
KEGG_MEDICUS_REFERENCE_ORGANIZATION_OF_THE_INNER_KINETOCHORE	KEGG_MEDICUS_REFERENCE_ORGANIZATION_OF_THE_INNER_KINETOCHORE	9	0.809448818897638	2.64505162714399	7.02678589001695e-06	0.00022294075232872	0.00022294075232872	735	tags=100%, list=19%, signal=81%	CENPA/CENPM/CENPI/CENPK/CENPW/CENPL/CENPU/CENPH/CENPO	0.610526878385931
KEGG_MEDICUS_REFERENCE_RECRUITMENT_AND_FORMATION_OF_THE_MCC	KEGG_MEDICUS_REFERENCE_RECRUITMENT_AND_FORMATION_OF_THE_MCC	7	0.906348373557188	2.62684953778396	2.75352827269656e-07	1.37283052453014e-05	1.37283052453014e-05	364	tags=100%, list=10%, signal=91%	CDC20/TTK/BUB1B/BUB1/NDC80/AURKB/MAD2L1	0.674962860011025
KEGG_MEDICUS_REFERENCE_COHESIN_DISSOCIATION_IN_PROPHASE	KEGG_MEDICUS_REFERENCE_COHESIN_DISSOCIATION_IN_PROPHASE	5	0.961982170949135	2.47843595560433	3.70878890579216e-07	1.61795916015183e-05	1.61795916015183e-05	150	tags=100%, list=4%, signal=96%	CDK1/PLK1/CDCA5/AURKB/SGO1	0.674962860011025
KEGG_MEDICUS_PATHOGEN_HIV_VPR_TO_CDC25_CELL_CYCLE_G2M	KEGG_MEDICUS_PATHOGEN_HIV_VPR_TO_CDC25_CELL_CYCLE_G2M	5	0.903513371788149	2.32779784764583	4.97417248307784e-05	0.00133537399738013	0.00133537399738013	373	tags=100%, list=10%, signal=90%	CDC25C/CCNB2/CDK1/CCNB1/CHEK1	0.557332238758646
KEGG_MEDICUS_REFERENCE_CDC25_CELL_CYCLE_G2_M	KEGG_MEDICUS_REFERENCE_CDC25_CELL_CYCLE_G2_M	5	0.903513371788149	2.32779784764583	4.97417248307784e-05	0.00133537399738013	0.00133537399738013	373	tags=100%, list=10%, signal=90%	CDC25C/CCNB2/CDK1/CCNB1/CHEK1	0.557332238758646
KEGG_MEDICUS_REFERENCE_HOMOLOGOUS_RECOMBINATION	KEGG_MEDICUS_REFERENCE_HOMOLOGOUS_RECOMBINATION	10	0.666054082436335	2.28494351745147	0.000637718727697451	0.0105982779031624	0.0105982779031624	1282	tags=100%, list=34%, signal=67%	RAD54L/XRCC2/RAD51/RAD54B/RFC4/XRCC3/POLE2/BRCA2/POLD1/BARD1	0.477270815362862
KEGG_MEDICUS_REFERENCE_SPINDLE_ASSEMBLY_CHECKPOINT_SIGNALING	KEGG_MEDICUS_REFERENCE_SPINDLE_ASSEMBLY_CHECKPOINT_SIGNALING	5	0.868117461982171	2.23660437421803	0.000257020160431807	0.00598000239938005	0.00598000239938005	508	tags=100%, list=13%, signal=87%	CDC20/BUB1B/PTTG1/MAD2L1/ESPL1	0.49849310876659
KEGG_MEDICUS_PATHOGEN_EBV_EBNA3C_TO_P27_CELL_CYCLE_G1_S_N00264	KEGG_MEDICUS_PATHOGEN_EBV_EBNA3C_TO_P27_CELL_CYCLE_G1_S_N00264	5	0.850812794965915	2.19202089832	0.000534495453886255	0.00981783754770016	0.00981783754770016	574	tags=100%, list=15%, signal=85%	E2F1/CCNA2/E2F2/CCNE1/CCNE2	0.477270815362862
KEGG_MEDICUS_REFERENCE_MDM2_P21_CELL_CYCLE_G1_S_N00536	KEGG_MEDICUS_REFERENCE_MDM2_P21_CELL_CYCLE_G1_S_N00536	5	0.850812794965915	2.19202089832	0.000534495453886255	0.00981783754770016	0.00981783754770016	574	tags=100%, list=15%, signal=85%	CDKN2A/E2F1/E2F2/CCNE1/CCNE2	0.477270815362862
KEGG_MEDICUS_REFERENCE_P27_CELL_CYCLE_G1_S	KEGG_MEDICUS_REFERENCE_P27_CELL_CYCLE_G1_S	5	0.850812794965915	2.19202089832	0.000534495453886255	0.00981783754770016	0.00981783754770016	574	tags=100%, list=15%, signal=85%	E2F1/CCNA2/E2F2/CCNE1/CCNE2	0.477270815362862
KEGG_MEDICUS_REFERENCE_FANCONI_ANEMIA_PATHWAY	KEGG_MEDICUS_REFERENCE_FANCONI_ANEMIA_PATHWAY	9	0.669276971157955	2.18700935777784	0.00157119989292166	0.0209072950132705	0.0209072950132705	748	tags=78%, list=20%, signal=63%	UBE2T/FANCB/FANCD2/FANCI/FANCG/FANCE/FAAP24	0.45505986738723
KEGG_MEDICUS_REFERENCE_MICROTUBULE_DEPOLYMERIZATION	KEGG_MEDICUS_REFERENCE_MICROTUBULE_DEPOLYMERIZATION	6	0.781212279417757	2.18584280189142	0.000619296332417273	0.0105982779031624	0.0105982779031624	209	tags=67%, list=5%, signal=63%	KIF18B/KIF2C/AURKB/AURKA	0.477270815362862
KEGG_MEDICUS_REFERENCE_CONDENSIN_LOADING	KEGG_MEDICUS_REFERENCE_CONDENSIN_LOADING	7	0.745102171415764	2.15951321995926	0.000772412146417907	0.0122532654136295	0.0122532654136295	159	tags=57%, list=4%, signal=55%	NCAPG/TOP2A/KIF4A/NCAPH	0.477270815362862
KEGG_MEDICUS_REFERENCE_DISASSEMBLY_OF_MCC	KEGG_MEDICUS_REFERENCE_DISASSEMBLY_OF_MCC	4	0.905635648754915	2.08170706206852	0.00025032058279022	0.00598000239938005	0.00598000239938005	364	tags=100%, list=10%, signal=91%	CDC20/BUB1B/TRIP13/MAD2L1	0.49849310876659
KEGG_MEDICUS_REFERENCE_DYNEIN_RECRUITMENT_TO_THE_KINETOCHORE	KEGG_MEDICUS_REFERENCE_DYNEIN_RECRUITMENT_TO_THE_KINETOCHORE	6	0.739744428377126	2.06981517906063	0.00208298155221424	0.0259628772043847	0.0259628772043847	695	tags=83%, list=18%, signal=68%	CENPF/BUB1/KNTC1/SPDL1/DYNC1I1	0.431707695803346
KEGG_MEDICUS_ENV_FACTOR_NNK_NNN_TO_CHRNA7_E2F_SIGNALING_PATHWAY	KEGG_MEDICUS_ENV_FACTOR_NNK_NNN_TO_CHRNA7_E2F_SIGNALING_PATHWAY	4	0.875491480996068	2.01241724668852	0.000865021039899392	0.0131257540402125	0.0131257540402125	479	tags=100%, list=13%, signal=88%	BIRC5/E2F1/CDC6/CDC25A	0.477270815362862
KEGG_MEDICUS_REFERENCE_MDM2_P21_CELL_CYCLE_G1_S_N00066	KEGG_MEDICUS_REFERENCE_MDM2_P21_CELL_CYCLE_G1_S_N00066	4	0.870067573530588	1.99994977537109	0.000999130323139306	0.0139478593110247	0.0139478593110247	151	tags=75%, list=4%, signal=72%	CDKN2A/E2F1/E2F2	0.45505986738723
KEGG_MEDICUS_REFERENCE_P16_CELL_CYCLE_G1_S	KEGG_MEDICUS_REFERENCE_P16_CELL_CYCLE_G1_S	4	0.870067573530588	1.99994977537109	0.000999130323139306	0.0139478593110247	0.0139478593110247	151	tags=75%, list=4%, signal=72%	CDKN2A/E2F1/E2F2	0.45505986738723
KEGG_MEDICUS_REFERENCE_LESION_BYPASS_BY_TLS_AND_DSB_FORMATION	KEGG_MEDICUS_REFERENCE_LESION_BYPASS_BY_TLS_AND_DSB_FORMATION	3	0.908542976939203	1.8372495625355	0.00161746981478024	0.0209072950132705	0.0209072950132705	352	tags=100%, list=9%, signal=91%	EME1/FANCD2/FANCI	0.45505986738723
KEGG_MEDICUS_REFERENCE_REGULATION_OF_GF_RTK_RAS_ERK_SIGNALING_UBIQUITINATION_OF_RTK_BY_CBL	KEGG_MEDICUS_REFERENCE_REGULATION_OF_GF_RTK_RAS_ERK_SIGNALING_UBIQUITINATION_OF_RTK_BY_CBL	9	-0.678926049740107	-1.98635799141213	0.00240438887776193	0.0289355764944453	0.0289355764944453	1000	tags=89%, list=26%, signal=66%	FLT3/ERBB4/TEK/FGFR2/EPHA2/NTRK2/NGFR/PDGFRA	0.431707695803346
KEGG_MEDICUS_REFERENCE_LECTIN_PATHWAY_OF_COAGULATION_CASCADE_FIBRINOGEN_TO_FIBRIN	KEGG_MEDICUS_REFERENCE_LECTIN_PATHWAY_OF_COAGULATION_CASCADE_FIBRINOGEN_TO_FIBRIN	10	-0.729130236846851	-2.19923536715999	0.000318809000866501	0.00695402133140055	0.00695402133140055	856	tags=90%, list=22%, signal=70%	FGA/FGG/MASP1/FGB/COLEC11/MBL2/FCN3/COLEC10/FCN2	0.49849310876659
