# Supplementary material for: A Three-Gene Prognostic Signature Driven by an ER Stress-Associated ceRNA Network: Integrating Single-Cell Transcriptomics and Cross-Platform Validation in Hepatocellular Carcinoma
Source: Curr Issues Mol Biol. 2026 Jul 21;48(7):743. doi: 10.3390/cimb48070743 (PMC13409650; doi:10.3390/cimb48070743)
Supplement: Supplementary file 1 [file cimb-48-00743-s001.zip › KEGG_Core_Enrichment_Genes.csv]

	ID	Description	NES	p.adjust	core_enrichment
KEGG_MEDICUS_REFERENCE_PRE_IC_FORMATION	KEGG_MEDICUS_REFERENCE_PRE_IC_FORMATION	KEGG_MEDICUS_REFERENCE_PRE_IC_FORMATION	3.1817615119734	1.64474218667498e-07	TICRR/CDT1/CDC45/CDC6/ORC1/ORC6/GINS1/RECQL4/MCM2/MTBP/GINS2/MCM6/MCM4/GINS4/POLE2/MCM3/GINS3/MCM5/MCM7
KEGG_MEDICUS_REFERENCE_DNA_REPLICATION_LICENSING	KEGG_MEDICUS_REFERENCE_DNA_REPLICATION_LICENSING	KEGG_MEDICUS_REFERENCE_DNA_REPLICATION_LICENSING	3.11947680428665	1.08976312241308e-06	TICRR/CDT1/CDC45/CCNA2/CDC6/ORC1/CCNE1/ORC6/MCM2/CDC7/MTBP/CCNE2/MCM6/MCM4/MCM3/MCM5/MCM7
KEGG_MEDICUS_REFERENCE_DEPHOSPHORYLATION_OF_KINETOCHORE	KEGG_MEDICUS_REFERENCE_DEPHOSPHORYLATION_OF_KINETOCHORE	KEGG_MEDICUS_REFERENCE_DEPHOSPHORYLATION_OF_KINETOCHORE	3.08847815615019	3.49e-08	SKA1/NUF2/TTK/SKA3/SPC24/NDC80/AURKB/SPC25
KEGG_MEDICUS_REFERENCE_ORIGIN_UNWINDING_AND_ELONGATION	KEGG_MEDICUS_REFERENCE_ORIGIN_UNWINDING_AND_ELONGATION	KEGG_MEDICUS_REFERENCE_ORIGIN_UNWINDING_AND_ELONGATION	2.95370119226398	9.94489356506851e-06	CDC45/MCM10/GINS1/MCM2/WDHD1/GINS2/MCM6/RFC4/MCM4/GINS4/POLE2/MCM3/GINS3/POLA2/MCM5/MCM7
KEGG_MEDICUS_REFERENCE_ORGANIZATION_OF_THE_OUTER_KINETOCHORE	KEGG_MEDICUS_REFERENCE_ORGANIZATION_OF_THE_OUTER_KINETOCHORE	KEGG_MEDICUS_REFERENCE_ORGANIZATION_OF_THE_OUTER_KINETOCHORE	2.95144598928322	5.61964201431713e-07	NUF2/BIRC5/SPC24/NDC80/AURKB/SPC25/CDCA8/ZWINT/CENPW
KEGG_MEDICUS_REFERENCE_CENPE_INTERACTION_WITH_NDC80_COMPLEX	KEGG_MEDICUS_REFERENCE_CENPE_INTERACTION_WITH_NDC80_COMPLEX	KEGG_MEDICUS_REFERENCE_CENPE_INTERACTION_WITH_NDC80_COMPLEX	2.85121006458716	1.13954856587153e-06	NUF2/SPC24/NDC80/AURKB/SPC25/CENPE/AURKA
KEGG_MEDICUS_REFERENCE_DNA_REPLICATION_TERMINATION	KEGG_MEDICUS_REFERENCE_DNA_REPLICATION_TERMINATION	KEGG_MEDICUS_REFERENCE_DNA_REPLICATION_TERMINATION	2.7152251143957	0.000144214708373663	CDC45/GINS1/PIF1/MCM2/GINS2/MCM6/MCM4/GINS4/MCM3/GINS3/MCM5/MCM7
KEGG_MEDICUS_REFERENCE_TRAIP_DEPENDENT_REPLISOME_DISASSEMBLY	KEGG_MEDICUS_REFERENCE_TRAIP_DEPENDENT_REPLISOME_DISASSEMBLY	KEGG_MEDICUS_REFERENCE_TRAIP_DEPENDENT_REPLISOME_DISASSEMBLY	2.7152251143957	0.000144214708373663	CDC45/TRAIP/GINS1/MCM2/GINS2/MCM6/MCM4/GINS4/MCM3/GINS3/MCM5/MCM7
KEGG_MEDICUS_REFERENCE_ORGANIZATION_OF_THE_INNER_KINETOCHORE	KEGG_MEDICUS_REFERENCE_ORGANIZATION_OF_THE_INNER_KINETOCHORE	KEGG_MEDICUS_REFERENCE_ORGANIZATION_OF_THE_INNER_KINETOCHORE	2.64505162714399	0.00022294075232872	CENPA/CENPM/CENPI/CENPK/CENPW/CENPL/CENPU/CENPH/CENPO
KEGG_MEDICUS_REFERENCE_RECRUITMENT_AND_FORMATION_OF_THE_MCC	KEGG_MEDICUS_REFERENCE_RECRUITMENT_AND_FORMATION_OF_THE_MCC	KEGG_MEDICUS_REFERENCE_RECRUITMENT_AND_FORMATION_OF_THE_MCC	2.62684953778396	1.37283052453014e-05	CDC20/TTK/BUB1B/BUB1/NDC80/AURKB/MAD2L1
KEGG_MEDICUS_REFERENCE_COHESIN_DISSOCIATION_IN_PROPHASE	KEGG_MEDICUS_REFERENCE_COHESIN_DISSOCIATION_IN_PROPHASE	KEGG_MEDICUS_REFERENCE_COHESIN_DISSOCIATION_IN_PROPHASE	2.47843595560433	1.61795916015183e-05	CDK1/PLK1/CDCA5/AURKB/SGO1
KEGG_MEDICUS_PATHOGEN_HIV_VPR_TO_CDC25_CELL_CYCLE_G2M	KEGG_MEDICUS_PATHOGEN_HIV_VPR_TO_CDC25_CELL_CYCLE_G2M	KEGG_MEDICUS_PATHOGEN_HIV_VPR_TO_CDC25_CELL_CYCLE_G2M	2.32779784764583	0.00133537399738013	CDC25C/CCNB2/CDK1/CCNB1/CHEK1
KEGG_MEDICUS_REFERENCE_CDC25_CELL_CYCLE_G2_M	KEGG_MEDICUS_REFERENCE_CDC25_CELL_CYCLE_G2_M	KEGG_MEDICUS_REFERENCE_CDC25_CELL_CYCLE_G2_M	2.32779784764583	0.00133537399738013	CDC25C/CCNB2/CDK1/CCNB1/CHEK1
KEGG_MEDICUS_REFERENCE_HOMOLOGOUS_RECOMBINATION	KEGG_MEDICUS_REFERENCE_HOMOLOGOUS_RECOMBINATION	KEGG_MEDICUS_REFERENCE_HOMOLOGOUS_RECOMBINATION	2.28494351745147	0.0105982779031624	RAD54L/XRCC2/RAD51/RAD54B/RFC4/XRCC3/POLE2/BRCA2/POLD1/BARD1
KEGG_MEDICUS_REFERENCE_SPINDLE_ASSEMBLY_CHECKPOINT_SIGNALING	KEGG_MEDICUS_REFERENCE_SPINDLE_ASSEMBLY_CHECKPOINT_SIGNALING	KEGG_MEDICUS_REFERENCE_SPINDLE_ASSEMBLY_CHECKPOINT_SIGNALING	2.23660437421803	0.00598000239938005	CDC20/BUB1B/PTTG1/MAD2L1/ESPL1
KEGG_MEDICUS_REFERENCE_LECTIN_PATHWAY_OF_COAGULATION_CASCADE_FIBRINOGEN_TO_FIBRIN	KEGG_MEDICUS_REFERENCE_LECTIN_PATHWAY_OF_COAGULATION_CASCADE_FIBRINOGEN_TO_FIBRIN	KEGG_MEDICUS_REFERENCE_LECTIN_PATHWAY_OF_COAGULATION_CASCADE_FIBRINOGEN_TO_FIBRIN	-2.19923536715999	0.00695402133140055	FGA/FGG/MASP1/FGB/COLEC11/MBL2/FCN3/COLEC10/FCN2
KEGG_MEDICUS_PATHOGEN_EBV_EBNA3C_TO_P27_CELL_CYCLE_G1_S_N00264	KEGG_MEDICUS_PATHOGEN_EBV_EBNA3C_TO_P27_CELL_CYCLE_G1_S_N00264	KEGG_MEDICUS_PATHOGEN_EBV_EBNA3C_TO_P27_CELL_CYCLE_G1_S_N00264	2.19202089832	0.00981783754770016	E2F1/CCNA2/E2F2/CCNE1/CCNE2
KEGG_MEDICUS_REFERENCE_MDM2_P21_CELL_CYCLE_G1_S_N00536	KEGG_MEDICUS_REFERENCE_MDM2_P21_CELL_CYCLE_G1_S_N00536	KEGG_MEDICUS_REFERENCE_MDM2_P21_CELL_CYCLE_G1_S_N00536	2.19202089832	0.00981783754770016	CDKN2A/E2F1/E2F2/CCNE1/CCNE2
KEGG_MEDICUS_REFERENCE_P27_CELL_CYCLE_G1_S	KEGG_MEDICUS_REFERENCE_P27_CELL_CYCLE_G1_S	KEGG_MEDICUS_REFERENCE_P27_CELL_CYCLE_G1_S	2.19202089832	0.00981783754770016	E2F1/CCNA2/E2F2/CCNE1/CCNE2
KEGG_MEDICUS_REFERENCE_FANCONI_ANEMIA_PATHWAY	KEGG_MEDICUS_REFERENCE_FANCONI_ANEMIA_PATHWAY	KEGG_MEDICUS_REFERENCE_FANCONI_ANEMIA_PATHWAY	2.18700935777784	0.0209072950132705	UBE2T/FANCB/FANCD2/FANCI/FANCG/FANCE/FAAP24
KEGG_MEDICUS_REFERENCE_MICROTUBULE_DEPOLYMERIZATION	KEGG_MEDICUS_REFERENCE_MICROTUBULE_DEPOLYMERIZATION	KEGG_MEDICUS_REFERENCE_MICROTUBULE_DEPOLYMERIZATION	2.18584280189142	0.0105982779031624	KIF18B/KIF2C/AURKB/AURKA
KEGG_MEDICUS_REFERENCE_CONDENSIN_LOADING	KEGG_MEDICUS_REFERENCE_CONDENSIN_LOADING	KEGG_MEDICUS_REFERENCE_CONDENSIN_LOADING	2.15951321995926	0.0122532654136295	NCAPG/TOP2A/KIF4A/NCAPH
KEGG_MEDICUS_REFERENCE_DISASSEMBLY_OF_MCC	KEGG_MEDICUS_REFERENCE_DISASSEMBLY_OF_MCC	KEGG_MEDICUS_REFERENCE_DISASSEMBLY_OF_MCC	2.08170706206852	0.00598000239938005	CDC20/BUB1B/TRIP13/MAD2L1
KEGG_MEDICUS_REFERENCE_DYNEIN_RECRUITMENT_TO_THE_KINETOCHORE	KEGG_MEDICUS_REFERENCE_DYNEIN_RECRUITMENT_TO_THE_KINETOCHORE	KEGG_MEDICUS_REFERENCE_DYNEIN_RECRUITMENT_TO_THE_KINETOCHORE	2.06981517906063	0.0259628772043847	CENPF/BUB1/KNTC1/SPDL1/DYNC1I1
KEGG_MEDICUS_ENV_FACTOR_NNK_NNN_TO_CHRNA7_E2F_SIGNALING_PATHWAY	KEGG_MEDICUS_ENV_FACTOR_NNK_NNN_TO_CHRNA7_E2F_SIGNALING_PATHWAY	KEGG_MEDICUS_ENV_FACTOR_NNK_NNN_TO_CHRNA7_E2F_SIGNALING_PATHWAY	2.01241724668852	0.0131257540402125	BIRC5/E2F1/CDC6/CDC25A
KEGG_MEDICUS_REFERENCE_MDM2_P21_CELL_CYCLE_G1_S_N00066	KEGG_MEDICUS_REFERENCE_MDM2_P21_CELL_CYCLE_G1_S_N00066	KEGG_MEDICUS_REFERENCE_MDM2_P21_CELL_CYCLE_G1_S_N00066	1.99994977537109	0.0139478593110247	CDKN2A/E2F1/E2F2
KEGG_MEDICUS_REFERENCE_P16_CELL_CYCLE_G1_S	KEGG_MEDICUS_REFERENCE_P16_CELL_CYCLE_G1_S	KEGG_MEDICUS_REFERENCE_P16_CELL_CYCLE_G1_S	1.99994977537109	0.0139478593110247	CDKN2A/E2F1/E2F2
KEGG_MEDICUS_REFERENCE_REGULATION_OF_GF_RTK_RAS_ERK_SIGNALING_UBIQUITINATION_OF_RTK_BY_CBL	KEGG_MEDICUS_REFERENCE_REGULATION_OF_GF_RTK_RAS_ERK_SIGNALING_UBIQUITINATION_OF_RTK_BY_CBL	KEGG_MEDICUS_REFERENCE_REGULATION_OF_GF_RTK_RAS_ERK_SIGNALING_UBIQUITINATION_OF_RTK_BY_CBL	-1.98635799141213	0.0289355764944453	FLT3/ERBB4/TEK/FGFR2/EPHA2/NTRK2/NGFR/PDGFRA
KEGG_MEDICUS_REFERENCE_LESION_BYPASS_BY_TLS_AND_DSB_FORMATION	KEGG_MEDICUS_REFERENCE_LESION_BYPASS_BY_TLS_AND_DSB_FORMATION	KEGG_MEDICUS_REFERENCE_LESION_BYPASS_BY_TLS_AND_DSB_FORMATION	1.8372495625355	0.0209072950132705	EME1/FANCD2/FANCI
